# Supplementary material for: The viral protein corona directs viral pathogenesis and amyloid aggregation
Source: Nat Commun. 2019 May 27;10:2331. doi: 10.1038/s41467-019-10192-2 (PMC6536551; doi:10.1038/s41467-019-10192-2)
Supplement: Supplementary file 2 — Supplementary Data 1 [file 41467_2019_10192_MOESM2_ESM.xlsx]

## Sheet: FBS detected in all
Supplementary Data 1. Total corona proteins detected in all triplicate samples of each biological fluid
RSV+HP	RSV+BALF	RSV+FBS	RSV+MP	HSV+HP	HSV+FBS	HSV+BALF
Beta-actin-like protein 2 OS=Homo sapiens GN=ACTBL2 PE=1 SV=2 - [ACTBL_HUMAN]	Actin, alpha skeletal muscle OS=Bos taurus GN=ACTA1 PE=1 SV=1 - [ACTS_BOVIN]	Actin, cytoplasmic 1 OS=Bos taurus GN=ACTB PE=1 SV=1 - [ACTB_BOVIN]	Actin, cytoplasmic 1 OS=Bos taurus GN=ACTB PE=1 SV=1 - [ACTB_BOVIN]	Ig lambda-1 chain C regions (Fragment) OS=Homo sapiens GN=IGLC1 PE=4 SV=1 - [A0A075B6K8_HUMAN]	Serum albumin OS=Bos taurus GN=ALB PE=3 SV=1 - [A0A140T897_BOVIN]	Tubulin beta-5 chain OS=Bos taurus GN=TUBB5 PE=2 SV=1 - [TBB5_BOVIN]
Actin, cytoplasmic 1 OS=Bos taurus GN=ACTB PE=1 SV=1 - [ACTB_BOVIN]	Actin, cytoplasmic 1 OS=Bos taurus GN=ACTB PE=1 SV=1 - [ACTB_BOVIN]	Beta-actin-like protein 2 OS=Homo sapiens GN=ACTBL2 PE=1 SV=2 - [ACTBL_HUMAN]	Actin, alpha skeletal muscle OS=Bos taurus GN=ACTA1 PE=1 SV=1 - [ACTS_BOVIN]	Ig lambda-3 chain C regions (Fragment) OS=Homo sapiens GN=IGLC3 PE=1 SV=2 - [A0A075B6L0_HUMAN]	ALB protein OS=Bos taurus GN=ALB PE=2 SV=1 - [B0JYQ0_BOVIN]	Actin, cytoplasmic 1 OS=Bos taurus GN=ACTB PE=1 SV=1 - [ACTB_BOVIN]
Actin, alpha skeletal muscle OS=Bos taurus GN=ACTA1 PE=1 SV=1 - [ACTS_BOVIN]	Beta-actin-like protein 2 OS=Homo sapiens GN=ACTBL2 PE=1 SV=2 - [ACTBL_HUMAN]	Actin, alpha skeletal muscle OS=Bos taurus GN=ACTA1 PE=1 SV=1 - [ACTS_BOVIN]	Beta-actin-like protein 2 OS=Homo sapiens GN=ACTBL2 PE=1 SV=2 - [ACTBL_HUMAN]	Serum albumin OS=Homo sapiens GN=ALB PE=1 SV=2 - [ALBU_HUMAN]	Tubulin beta-5 chain OS=Bos taurus GN=TUBB5 PE=2 SV=1 - [TBB5_BOVIN]	Tubulin beta-4B chain OS=Bos taurus GN=TUBB4B PE=2 SV=1 - [TBB4B_BOVIN]
Complement C4-B OS=Homo sapiens GN=C4B PE=1 SV=2 - [CO4B_HUMAN]	Phosphoprotein OS=Human respiratory syncytial virus A (strain A2) GN=P PE=1 SV=1 - [PHOSP_HRSVA]	Tubulin alpha-1C chain OS=Homo sapiens GN=TUBA1C PE=1 SV=1 - [TBA1C_HUMAN]	Phosphoprotein OS=Human respiratory syncytial virus A (strain A2) GN=P PE=1 SV=1 - [PHOSP_HRSVA]	Serum albumin OS=Bos taurus GN=ALB PE=3 SV=1 - [A0A140T897_BOVIN]	Actin, cytoplasmic 1 OS=Bos taurus GN=ACTB PE=1 SV=1 - [ACTB_BOVIN]	Tubulin alpha-4A chain OS=Bos taurus GN=TUBA4A PE=1 SV=2 - [TBA4A_BOVIN]
Complement C4-A OS=Homo sapiens GN=C4A PE=1 SV=2 - [CO4A_HUMAN]	Glyceraldehyde-3-phosphate dehydrogenase OS=Homo sapiens GN=GAPDH PE=1 SV=3 - [G3P_HUMAN]	Glyceraldehyde-3-phosphate dehydrogenase OS=Homo sapiens GN=GAPDH PE=1 SV=3 - [G3P_HUMAN]	Tetraspanin (Fragment) OS=Macaca mulatta GN=EGK_03266 PE=3 SV=1 - [G7N5L6_MACMU]	ALB protein OS=Bos taurus GN=ALB PE=2 SV=1 - [B0JYQ0_BOVIN]	Tubulin beta-4B chain OS=Bos taurus GN=TUBB4B PE=2 SV=1 - [TBB4B_BOVIN]	Histone H2A type 2-C OS=Bos taurus GN=HIST2H2AC PE=2 SV=1 - [H2A2C_BOVIN]
Complement C3 OS=Homo sapiens GN=C3 PE=1 SV=2 - [CO3_HUMAN]	Matrix protein OS=Human respiratory syncytial virus A (strain A2) GN=M PE=1 SV=1 - [MATRX_HRSVA]	Nucleoprotein OS=Human respiratory syncytial virus A (strain A2) GN=N PE=1 SV=1 - [NCAP_HRSVA]	Uncharacterized protein OS=Macaca mulatta GN=EGK_15803 PE=3 SV=1 - [G7MT40_MACMU]	Apolipoprotein A-I OS=Homo sapiens GN=APOA1 PE=1 SV=1 - [APOA1_HUMAN]	Tubulin alpha-4A chain OS=Bos taurus GN=TUBA4A PE=1 SV=2 - [TBA4A_BOVIN]	Tubulin alpha-1C chain OS=Homo sapiens GN=TUBA1C PE=1 SV=1 - [TBA1C_HUMAN]
Complement component 3 OS=Bos taurus GN=C3 PE=2 SV=1 - [A0A0F6QNP7_BOVIN]	Nucleoprotein OS=Human respiratory syncytial virus A (strain A2) GN=N PE=1 SV=1 - [NCAP_HRSVA]	Phosphoprotein OS=Human respiratory syncytial virus A (strain A2) GN=P PE=1 SV=1 - [PHOSP_HRSVA]	Matrix protein OS=Human respiratory syncytial virus A (strain A2) GN=M PE=1 SV=1 - [MATRX_HRSVA]	Apolipoprotein E OS=Homo sapiens GN=APOE PE=1 SV=1 - [APOE_HUMAN]	Histone H2A type 2-C OS=Bos taurus GN=HIST2H2AC PE=2 SV=1 - [H2A2C_BOVIN]	Tegument protein UL47 OS=Human herpesvirus 1 (strain F) OX=10304 GN=UL47 PE=3 SV=2 - [TEG5_HHV1F]
Tubulin alpha-1C chain OS=Homo sapiens GN=TUBA1C PE=1 SV=1 - [TBA1C_HUMAN]	Isoform 2 of Heat shock protein 75 kDa, mitochondrial OS=Homo sapiens GN=TRAP1 - [TRAP1_HUMAN]	Tubulin alpha-4A chain OS=Bos taurus GN=TUBA4A PE=1 SV=2 - [TBA4A_BOVIN]	Glyceraldehyde-3-phosphate dehydrogenase OS=Homo sapiens GN=GAPDH PE=1 SV=3 - [G3P_HUMAN]	Apolipoprotein A-II OS=Homo sapiens GN=APOA2 PE=1 SV=1 - [APOA2_HUMAN]	Tubulin alpha-1C chain OS=Homo sapiens GN=TUBA1C PE=1 SV=1 - [TBA1C_HUMAN]	Uncharacterized protein OS=Bos taurus GN=LOC533307 PE=3 SV=2 - [E1B953_BOVIN]
Nucleoprotein OS=Human respiratory syncytial virus A (strain A2) GN=N PE=1 SV=1 - [NCAP_HRSVA]	Pulmonary surfactant-associated protein A2 OS=Homo sapiens GN=SFTPA2 PE=1 SV=1 - [SFPA2_HUMAN]	Heat shock 70 kDa protein 1A OS=Homo sapiens GN=HSPA1A PE=1 SV=1 - [HS71A_HUMAN]	Glyceraldehyde-3-phosphate dehydrogenase OS=Macaca mulatta GN=GAPDH PE=3 SV=2 - [F6ZXW5_MACMU]	Ig alpha-2 chain C region OS=Homo sapiens GN=IGHA2 PE=1 SV=3 - [IGHA2_HUMAN]	Tegument protein UL47 OS=Human herpesvirus 1 (strain F) OX=10304 GN=UL47 PE=3 SV=2 - [TEG5_HHV1F]	Envelope glycoprotein E OS=Human herpesvirus 1 (strain F) OX=10304 GN=gE PE=1 SV=1 - [GE_HHV1F]
Glyceraldehyde-3-phosphate dehydrogenase OS=Homo sapiens GN=GAPDH PE=1 SV=3 - [G3P_HUMAN]	Isoform 2 of 4F2 cell-surface antigen heavy chain OS=Homo sapiens GN=SLC3A2 - [4F2_HUMAN]	Isoform 2 of Heat shock protein 75 kDa, mitochondrial OS=Homo sapiens GN=TRAP1 - [TRAP1_HUMAN]	POTE ankyrin domain family member J OS=Homo sapiens GN=POTEJ PE=3 SV=1 - [POTEJ_HUMAN]	Tubulin beta-5 chain OS=Bos taurus GN=TUBB5 PE=2 SV=1 - [TBB5_BOVIN]	Uncharacterized protein OS=Bos taurus GN=LOC533307 PE=3 SV=2 - [E1B953_BOVIN]	Envelope glycoprotein B OS=Human herpesvirus 1 (strain F) OX=10304 GN=gB PE=1 SV=1 - [GB_HHV1F]
Matrix protein OS=Human respiratory syncytial virus A (strain A2) GN=M PE=1 SV=1 - [MATRX_HRSVA]	Alkaline phosphatase, placental type OS=Homo sapiens GN=ALPP PE=1 SV=2 - [PPB1_HUMAN]	Heat shock protein HSP 90-beta OS=Homo sapiens GN=HSP90AB1 PE=1 SV=4 - [HS90B_HUMAN]	Uncharacterized protein OS=Macaca mulatta GN=EGK_08806 PE=3 SV=1 - [G7NIY0_MACMU]	Actin, cytoplasmic 1 OS=Bos taurus GN=ACTB PE=1 SV=1 - [ACTB_BOVIN]	Envelope glycoprotein E OS=Human herpesvirus 1 (strain F) OX=10304 GN=gE PE=1 SV=1 - [GE_HHV1F]	Tegument protein VP16 OS=Human herpesvirus 1 (strain F) OX=10304 GN=UL48 PE=1 SV=2 - [VP16_HHV1F]
Phosphoprotein OS=Human respiratory syncytial virus A (strain A2) GN=P PE=1 SV=1 - [PHOSP_HRSVA]	POTE ankyrin domain family member J OS=Homo sapiens GN=POTEJ PE=3 SV=1 - [POTEJ_HUMAN]	Tubulin beta-5 chain OS=Bos taurus GN=TUBB5 PE=2 SV=1 - [TBB5_BOVIN]	Uncharacterized protein OS=Macaca mulatta GN=THBS1 PE=4 SV=2 - [F6WIY2_MACMU]	Apolipoprotein C-III OS=Homo sapiens GN=APOC3 PE=1 SV=1 - [APOC3_HUMAN]	Envelope glycoprotein B OS=Human herpesvirus 1 (strain F) OX=10304 GN=gB PE=1 SV=1 - [GB_HHV1F]	Envelope glycoprotein D OS=Human herpesvirus 1 (strain F) OX=10304 GN=gD PE=1 SV=1 - [GD_HHV1F]
Tubulin alpha-4A chain OS=Bos taurus GN=TUBA4A PE=1 SV=2 - [TBA4A_BOVIN]	Tubulin alpha-1C chain OS=Homo sapiens GN=TUBA1C PE=1 SV=1 - [TBA1C_HUMAN]	Histone H2A type 2-C OS=Bos taurus GN=HIST2H2AC PE=2 SV=1 - [H2A2C_BOVIN]	Isoform Smooth muscle of Myosin light polypeptide 6 OS=Homo sapiens GN=MYL6 - [MYL6_HUMAN]	Apolipoprotein B-100 OS=Homo sapiens GN=APOB PE=1 SV=1 - [A0A087WTM7_HUMAN]	Tegument protein VP16 OS=Human herpesvirus 1 (strain F) OX=10304 GN=UL48 PE=1 SV=2 - [VP16_HHV1F]	Isocitrate dehydrogenase [NADP] OS=Macaca mulatta GN=IDH2 PE=2 SV=1 - [I0FRE5_MACMU]
Heat shock 70 kDa protein 1A OS=Homo sapiens GN=HSPA1A PE=1 SV=1 - [HS71A_HUMAN]	Heat shock protein HSP 90-beta OS=Homo sapiens GN=HSP90AB1 PE=1 SV=4 - [HS90B_HUMAN]	Heat shock protein HSP 90-alpha OS=Homo sapiens GN=HSP90AA1 PE=1 SV=5 - [HS90A_HUMAN]	Myosin light polypeptide 6 OS=Homo sapiens GN=MYL6 PE=1 SV=1 - [G3V1V0_HUMAN]	Isoform 2 of Fibrinogen alpha chain OS=Homo sapiens GN=FGA - [FIBA_HUMAN]	Envelope glycoprotein D OS=Human herpesvirus 1 (strain F) OX=10304 GN=gD PE=1 SV=1 - [GD_HHV1F]	Tegument protein UL46 OS=Human herpesvirus 1 (strain F) OX=10304 GN=UL46 PE=3 SV=1 - [TEG1_HHV1F]
Vitronectin OS=Bos taurus GN=VTN PE=1 SV=1 - [Q3ZBS7_BOVIN]	Heat shock protein HSP 90-alpha OS=Homo sapiens GN=HSP90AA1 PE=1 SV=5 - [HS90A_HUMAN]	Fusion glycoprotein F0 OS=Human respiratory syncytial virus A (strain A2) GN=F PE=1 SV=1 - [FUS_HRSVA]	Fibrinogen alpha chain OS=Macaca mulatta GN=FGA PE=4 SV=2 - [F6UZ60_MACMU]	Apolipoprotein B-100 OS=Homo sapiens GN=APOB PE=1 SV=2 - [APOB_HUMAN]	Isocitrate dehydrogenase [NADP] OS=Macaca mulatta GN=IDH2 PE=2 SV=1 - [I0FRE5_MACMU]	Histone H2B OS=Bos taurus GN=HIST1H2BM PE=3 SV=1 - [F1MUD2_BOVIN]
Isoform 2 of Heat shock protein 75 kDa, mitochondrial OS=Homo sapiens GN=TRAP1 - [TRAP1_HUMAN]	Brain acid soluble protein 1 OS=Homo sapiens GN=BASP1 PE=1 SV=2 - [BASP1_HUMAN]	Ubiquitin-40S ribosomal protein S27a OS=Bos taurus GN=RPS27A PE=1 SV=2 - [RS27A_BOVIN]	Serum albumin OS=Homo sapiens GN=ALB PE=1 SV=2 - [ALBU_HUMAN]	Tubulin beta-4B chain OS=Bos taurus GN=TUBB4B PE=2 SV=1 - [TBB4B_BOVIN]	Tegument protein UL46 OS=Human herpesvirus 1 (strain F) OX=10304 GN=UL46 PE=3 SV=1 - [TEG1_HHV1F]	40S ribosomal protein S8 OS=Bos taurus GN=RPS8 PE=3 SV=1 - [G8JKY0_BOVIN]
Heat shock protein HSP 90-beta OS=Homo sapiens GN=HSP90AB1 PE=1 SV=4 - [HS90B_HUMAN]	Fusion glycoprotein F0 OS=Human respiratory syncytial virus A (strain A2) GN=F PE=1 SV=1 - [FUS_HRSVA]	Vitronectin OS=Homo sapiens GN=VTN PE=1 SV=1 - [VTNC_HUMAN]	Myosin-9 OS=Homo sapiens GN=MYH9 PE=1 SV=4 - [MYH9_HUMAN]	Complement C3 OS=Homo sapiens GN=C3 PE=1 SV=2 - [CO3_HUMAN]	Histone H2B OS=Bos taurus GN=HIST1H2BM PE=3 SV=1 - [F1MUD2_BOVIN]	40S ribosomal protein S6 OS=Bos taurus GN=RPS6 PE=2 SV=1 - [RS6_BOVIN]
Tubulin beta-5 chain OS=Bos taurus GN=TUBB5 PE=2 SV=1 - [TBB5_BOVIN]	Heat shock 70 kDa protein 1A OS=Homo sapiens GN=HSPA1A PE=1 SV=1 - [HS71A_HUMAN]	Annexin A2 OS=Homo sapiens GN=ANXA2 PE=1 SV=2 - [ANXA2_HUMAN]	Uncharacterized protein OS=Macaca mulatta GN=MYH9 PE=3 SV=2 - [F7B7D7_MACMU]	Ig alpha-1 chain C region OS=Homo sapiens GN=IGHA1 PE=1 SV=2 - [IGHA1_HUMAN]	Hemoglobin subunit alpha OS=Bos taurus GN=HBA PE=1 SV=2 - [HBA_BOVIN]	Actin, alpha skeletal muscle OS=Bos taurus GN=ACTA1 PE=1 SV=1 - [ACTS_BOVIN]
Histone H2A type 2-C OS=Bos taurus GN=HIST2H2AC PE=2 SV=1 - [H2A2C_BOVIN]	Tubulin beta-5 chain OS=Bos taurus GN=TUBB5 PE=2 SV=1 - [TBB5_BOVIN]	Vitronectin OS=Bos taurus GN=VTN PE=1 SV=1 - [Q3ZBS7_BOVIN]	Integrin beta OS=Macaca mulatta GN=EGK_08849 PE=3 SV=1 - [G7NJ66_MACMU]	Ig lambda-7 chain C region (Fragment) OS=Homo sapiens GN=IGLC7 PE=1 SV=2 - [A0A075B6L1_HUMAN]	Alpha-2-HS-glycoprotein OS=Bos taurus GN=AHSG PE=1 SV=2 - [FETUA_BOVIN]	Tubulin beta-6 chain OS=Bos taurus GN=TUBB6 PE=2 SV=1 - [TBB6_BOVIN]
Ig lambda-2 chain C regions (Fragment) OS=Homo sapiens GN=IGLC2 PE=4 SV=1 - [A0A075B6K9_HUMAN]	Tubulin beta-4B chain OS=Bos taurus GN=TUBB4B PE=2 SV=1 - [TBB4B_BOVIN]	Isoform 2 of 4F2 cell-surface antigen heavy chain OS=Homo sapiens GN=SLC3A2 - [4F2_HUMAN]	Uncharacterized protein OS=Bos taurus GN=MYH9 PE=1 SV=2 - [F1MQ37_BOVIN]	Ig gamma-1 chain C region OS=Homo sapiens GN=IGHG1 PE=1 SV=1 - [A0A087X079_HUMAN]	Apolipoprotein A-II OS=Bos taurus GN=APOA2 PE=1 SV=2 - [APOA2_BOVIN]	60S acidic ribosomal protein P2 OS=Homo sapiens GN=RPLP2 PE=1 SV=1 - [RLA2_HUMAN]
Ig gamma-1 chain C region OS=Homo sapiens GN=IGHG1 PE=1 SV=1 - [A0A087X079_HUMAN]	Ubiquitin-40S ribosomal protein S27a OS=Bos taurus GN=RPS27A PE=1 SV=2 - [RS27A_BOVIN]	Tubulin beta-4B chain OS=Bos taurus GN=TUBB4B PE=2 SV=1 - [TBB4B_BOVIN]	Uncharacterized protein OS=Macaca mulatta GN=FGB PE=4 SV=1 - [F6UZ87_MACMU]	Ig gamma-3 chain C region (Fragment) OS=Homo sapiens GN=IGHG3 PE=1 SV=1 - [A0A075B6N8_HUMAN]	40S ribosomal protein S8 OS=Bos taurus GN=RPS8 PE=3 SV=1 - [G8JKY0_BOVIN]	60S acidic ribosomal protein P0 OS=Chlorocebus sabaeus OX=60711 GN=RPLP0 PE=3 SV=1 - [A0A0D9S4H7_CHLSB]
Heat shock protein HSP 90-alpha OS=Homo sapiens GN=HSP90AA1 PE=1 SV=5 - [HS90A_HUMAN]	Basigin (Fragment) OS=Bos taurus GN=BSG PE=2 SV=1 - [BASI_BOVIN]	Uncharacterized protein OS=Bos taurus GN=HSPA6 PE=1 SV=2 - [F1MWU9_BOVIN]	Nucleoprotein OS=Human respiratory syncytial virus A (strain A2) GN=N PE=1 SV=1 - [NCAP_HRSVA]	Tubulin alpha-4A chain OS=Bos taurus GN=TUBA4A PE=1 SV=2 - [TBA4A_BOVIN]	Ribosomal protein L18 (Fragment) OS=Bos taurus GN=RPL18 PE=2 SV=1 - [Q0QEV5_BOVIN]	60S ribosomal protein L7 OS=Bos taurus GN=RPL7 PE=2 SV=1 - [RL7_BOVIN]
Ig kappa chain C region OS=Homo sapiens GN=IGKC PE=1 SV=1 - [IGKC_HUMAN]	Tubulin alpha-4A chain OS=Bos taurus GN=TUBA4A PE=1 SV=2 - [TBA4A_BOVIN]	Matrix protein OS=Human respiratory syncytial virus A (strain A2) GN=M PE=1 SV=1 - [MATRX_HRSVA]	Tubulin alpha-1C chain OS=Homo sapiens GN=TUBA1C PE=1 SV=1 - [TBA1C_HUMAN]	Apolipoprotein(a) OS=Homo sapiens GN=LPA PE=1 SV=1 - [APOA_HUMAN]	40S ribosomal protein S6 OS=Bos taurus GN=RPS6 PE=2 SV=1 - [RS6_BOVIN]	Uncharacterized protein OS=Chlorocebus sabaeus OX=60711 PE=4 SV=1 - [A0A0D9SAV7_CHLSB]
Elongation factor 1-alpha 1 OS=Bos taurus GN=EEF1A1 PE=1 SV=1 - [EF1A1_BOVIN]	Annexin A2 OS=Homo sapiens GN=ANXA2 PE=1 SV=2 - [ANXA2_HUMAN]	Alkaline phosphatase, placental type OS=Homo sapiens GN=ALPP PE=1 SV=2 - [PPB1_HUMAN]	Thrombospondin-1 OS=Bos taurus GN=THBS1 PE=4 SV=1 - [F1N3A1_BOVIN]	Ig gamma-2 chain C region OS=Homo sapiens GN=IGHG2 PE=1 SV=2 - [IGHG2_HUMAN]		Uncharacterized protein OS=Chlorocebus sabaeus OX=60711 PE=4 SV=1 - [A0A0D9S9U1_CHLSB]
Annexin A2 OS=Homo sapiens GN=ANXA2 PE=1 SV=2 - [ANXA2_HUMAN]	Pyruvate kinase PKM OS=Homo sapiens GN=PKM PE=1 SV=4 - [KPYM_HUMAN]	Uncharacterized protein OS=Bos taurus GN=LOC533307 PE=3 SV=2 - [E1B953_BOVIN]	Alkaline phosphatase, placental type OS=Homo sapiens GN=ALPP PE=1 SV=2 - [PPB1_HUMAN]	Histone H2A type 2-C OS=Bos taurus GN=HIST2H2AC PE=2 SV=1 - [H2A2C_BOVIN]		Elongation factor 1-alpha 1 OS=Bos taurus GN=EEF1A1 PE=1 SV=1 - [EF1A1_BOVIN]
Ig lambda-1 chain C regions (Fragment) OS=Homo sapiens GN=IGLC1 PE=4 SV=1 - [A0A075B6K8_HUMAN]	Uncharacterized protein OS=Bos taurus GN=LOC533307 PE=3 SV=2 - [E1B953_BOVIN]	Translin-associated protein X OS=Homo sapiens GN=TSNAX PE=1 SV=1 - [TSNAX_HUMAN]	Fibrinogen beta chain OS=Homo sapiens GN=FGB PE=1 SV=2 - [FIBB_HUMAN]	Protein IGKV3-11 OS=Homo sapiens GN=IGKV3-11 PE=4 SV=1 - [A0A087WZW8_HUMAN]		Ig lambda-1 chain C regions (Fragment) OS=Homo sapiens GN=IGLC1 PE=4 SV=1 - [A0A075B6K8_HUMAN]
Vitronectin OS=Homo sapiens GN=VTN PE=1 SV=1 - [VTNC_HUMAN]	Elongation factor 1-alpha 1 OS=Bos taurus GN=EEF1A1 PE=1 SV=1 - [EF1A1_BOVIN]	Histone H2B OS=Bos taurus GN=HIST2H2BE PE=2 SV=1 - [A5D7N2_BOVIN]	C-X-C motif chemokine OS=Macaca mulatta GN=PF4 PE=3 SV=1 - [A0A1D5Q4R2_MACMU]	Tubulin alpha-1C chain OS=Homo sapiens GN=TUBA1C PE=1 SV=1 - [TBA1C_HUMAN]		Ig lambda-3 chain C regions (Fragment) OS=Homo sapiens GN=IGLC3 PE=1 SV=2 - [A0A075B6L0_HUMAN]
Uncharacterized protein OS=Bos taurus GN=HSPA6 PE=1 SV=2 - [F1MWU9_BOVIN]	Uncharacterized protein OS=Bos taurus GN=HSPA6 PE=1 SV=2 - [F1MWU9_BOVIN]	Heat shock cognate 71 kDa protein OS=Homo sapiens GN=HSPA8 PE=1 SV=1 - [HSP7C_HUMAN]	Tubulin alpha-4A chain OS=Bos taurus GN=TUBA4A PE=1 SV=2 - [TBA4A_BOVIN]	Ig gamma-4 chain C region OS=Homo sapiens GN=IGHG4 PE=1 SV=1 - [IGHG4_HUMAN]		ATP synthase subunit beta, mitochondrial OS=Homo sapiens GN=ATP5B PE=1 SV=3 - [ATPB_HUMAN]
Tubulin beta-4B chain OS=Bos taurus GN=TUBB4B PE=2 SV=1 - [TBB4B_BOVIN]	Heat shock cognate 71 kDa protein OS=Homo sapiens GN=HSPA8 PE=1 SV=1 - [HSP7C_HUMAN]	Alpha-enolase OS=Homo sapiens GN=ENO1 PE=1 SV=2 - [ENOA_HUMAN]	Isoform 2 of Heat shock protein 75 kDa, mitochondrial OS=Homo sapiens GN=TRAP1 - [TRAP1_HUMAN]	Actin, alpha skeletal muscle OS=Bos taurus GN=ACTA1 PE=1 SV=1 - [ACTS_BOVIN]		Beta-actin-like protein 2 OS=Homo sapiens GN=ACTBL2 PE=1 SV=2 - [ACTBL_HUMAN]
Serum albumin OS=Homo sapiens GN=ALB PE=1 SV=2 - [ALBU_HUMAN]	Glyceraldehyde-3-phosphate dehydrogenase OS=Bos taurus GN=GAPDH PE=1 SV=4 - [G3P_BOVIN]	Isoform 3 of Neutral amino acid transporter B(0) OS=Homo sapiens GN=SLC1A5 - [AAAT_HUMAN]	Hemoglobin subunit beta OS=Macaca mulatta GN=HBB PE=1 SV=1 - [HBB_MACMU]	Complement C4-B OS=Homo sapiens GN=C4B PE=1 SV=2 - [CO4B_HUMAN]		Ribosome-releasing factor 2, mitochondrial (Fragment) OS=Homo sapiens GN=GFM2 PE=1 SV=1 - [D6RAL1_HUMAN]
Uncharacterized protein OS=Bos taurus GN=LOC533307 PE=3 SV=2 - [E1B953_BOVIN]	60S acidic ribosomal protein P2 OS=Homo sapiens GN=RPLP2 PE=1 SV=1 - [RLA2_HUMAN]	Histone H4 OS=Bos taurus PE=3 SV=1 - [G3X807_BOVIN]	Uncharacterized protein OS=Macaca mulatta GN=FGG PE=4 SV=1 - [F6UZ20_MACMU]	ATP synthase subunit beta, mitochondrial OS=Homo sapiens GN=ATP5B PE=1 SV=3 - [ATPB_HUMAN]		Tubulin beta-6 chain OS=Homo sapiens GN=TUBB6 PE=1 SV=1 - [TBB6_HUMAN]
Histone H2B OS=Bos taurus GN=HIST2H2BE PE=2 SV=1 - [A5D7N2_BOVIN]	HLA class I histocompatibility antigen, A-34 alpha chain OS=Homo sapiens GN=HLA-A PE=1 SV=1 - [1A34_HUMAN]	Serum albumin OS=Bos taurus GN=ALB PE=3 SV=1 - [A0A140T897_BOVIN]	Uncharacterized protein OS=Macaca mulatta GN=C3 PE=4 SV=2 - [F6YW79_MACMU]	Ig mu chain C region OS=Homo sapiens GN=IGHM PE=1 SV=1 - [A0A087X2C0_HUMAN]		40S ribosomal protein S3 OS=Bos taurus GN=RPS3 PE=2 SV=1 - [RS3_BOVIN]
Alkaline phosphatase, placental type OS=Homo sapiens GN=ALPP PE=1 SV=2 - [PPB1_HUMAN]	HLA class I histocompatibility antigen, A-68 alpha chain OS=Homo sapiens GN=HLA-A PE=1 SV=4 - [1A68_HUMAN]	Brain acid soluble protein 1 OS=Homo sapiens GN=BASP1 PE=1 SV=2 - [BASP1_HUMAN]	Isoform 2 of 4F2 cell-surface antigen heavy chain OS=Homo sapiens GN=SLC3A2 - [4F2_HUMAN]	Complement C4-A OS=Homo sapiens GN=C4A PE=1 SV=2 - [CO4A_HUMAN]		60S acidic ribosomal protein P0 OS=Homo sapiens GN=RPLP0 PE=1 SV=1 - [RLA0_HUMAN]
Ubiquitin-40S ribosomal protein S27a OS=Bos taurus GN=RPS27A PE=1 SV=2 - [RS27A_BOVIN]	Intestinal-type alkaline phosphatase OS=Homo sapiens GN=ALPI PE=1 SV=2 - [PPBI_HUMAN]	Glyceraldehyde-3-phosphate dehydrogenase OS=Bos taurus GN=GAPDH PE=1 SV=4 - [G3P_BOVIN]	Ubiquitin-40S ribosomal protein S27a OS=Bos taurus GN=RPS27A PE=1 SV=2 - [RS27A_BOVIN]	Ig kappa chain V-III region SIE OS=Homo sapiens PE=1 SV=1 - [KV302_HUMAN]		Uncharacterized protein OS=Bos taurus PE=3 SV=1 - [G3MZG7_BOVIN]
Ig gamma-3 chain C region (Fragment) OS=Homo sapiens GN=IGHG3 PE=1 SV=1 - [A0A075B6N8_HUMAN]	Histone H2A type 2-C OS=Bos taurus GN=HIST2H2AC PE=2 SV=1 - [H2A2C_BOVIN]	ALB protein OS=Bos taurus GN=ALB PE=2 SV=1 - [B0JYQ0_BOVIN]	Heat shock 70 kDa protein 1A OS=Homo sapiens GN=HSPA1A PE=1 SV=1 - [HS71A_HUMAN]	Tubulin beta-6 chain OS=Bos taurus GN=TUBB6 PE=2 SV=1 - [TBB6_BOVIN]		40S ribosomal protein S4 OS=Bos taurus GN=RPS4 PE=2 SV=3 - [RS4_BOVIN]
Heat shock cognate 71 kDa protein OS=Homo sapiens GN=HSPA8 PE=1 SV=1 - [HSP7C_HUMAN]	Alpha-enolase OS=Homo sapiens GN=ENO1 PE=1 SV=2 - [ENOA_HUMAN]	Isoform 2 of Filamin-A OS=Homo sapiens GN=FLNA - [FLNA_HUMAN]	Fusion glycoprotein F0 OS=Human respiratory syncytial virus A (strain A2) GN=F PE=1 SV=1 - [FUS_HRSVA]	Tegument protein UL47 OS=Human herpesvirus 1 (strain F) OX=10304 GN=UL47 PE=3 SV=2 - [TEG5_HHV1F]		60S ribosomal protein L32 OS=Homo sapiens GN=RPL32 PE=1 SV=2 - [RL32_HUMAN]
Brain acid soluble protein 1 OS=Homo sapiens GN=BASP1 PE=1 SV=2 - [BASP1_HUMAN]	HLA class I histocompatibility antigen, Cw-6 alpha chain OS=Homo sapiens GN=HLA-C PE=1 SV=1 - [A0A087WWL9_HUMAN]	78 kDa glucose-regulated protein OS=Homo sapiens GN=HSPA5 PE=1 SV=2 - [GRP78_HUMAN]	Tubulin beta-5 chain OS=Bos taurus GN=TUBB5 PE=2 SV=1 - [TBB5_BOVIN]	Isoform 6 of Fibronectin OS=Homo sapiens GN=FN1 - [FINC_HUMAN]		60S ribosomal protein L13 OS=Homo sapiens GN=RPL13 PE=1 SV=4 - [RL13_HUMAN]
Isoform 2 of 4F2 cell-surface antigen heavy chain OS=Homo sapiens GN=SLC3A2 - [4F2_HUMAN]	60S ribosomal protein L29 OS=Homo sapiens GN=RPL29 PE=1 SV=2 - [RL29_HUMAN]	60S ribosomal protein L23 (Fragment) OS=Homo sapiens GN=RPL23 PE=1 SV=1 - [C9JD32_HUMAN]	Tubulin beta-4B chain OS=Bos taurus GN=TUBB4B PE=2 SV=1 - [TBB4B_BOVIN]	Uncharacterized protein OS=Bos taurus GN=LOC533307 PE=3 SV=2 - [E1B953_BOVIN]		60S ribosomal protein L23 OS=Bos taurus GN=RPL23 PE=2 SV=2 - [RL23_BOVIN]
Isoform 2 of Filamin-A OS=Homo sapiens GN=FLNA - [FLNA_HUMAN]	Tetraspanin OS=Homo sapiens GN=CD9 PE=1 SV=1 - [A6NNI4_HUMAN]	Matrix M2-1 OS=Human respiratory syncytial virus A (strain A2) GN=M2-1 PE=1 SV=1 - [M21_HRSVA]	Serum albumin OS=Bos taurus GN=ALB PE=3 SV=1 - [A0A140T897_BOVIN]	Envelope glycoprotein E OS=Human herpesvirus 1 (strain F) OX=10304 GN=gE PE=1 SV=1 - [GE_HHV1F]		Histone H1.2 OS=Homo sapiens GN=HIST1H1C PE=1 SV=2 - [H12_HUMAN]
Apolipoprotein C-III OS=Homo sapiens GN=APOC3 PE=1 SV=1 - [APOC3_HUMAN]	Brain acid soluble protein 1 OS=Bos taurus GN=BASP1 PE=1 SV=3 - [BASP1_BOVIN]	Isoform 2 of 60S ribosomal protein L18 OS=Homo sapiens GN=RPL18 - [RL18_HUMAN]	ALB protein OS=Bos taurus GN=ALB PE=2 SV=1 - [B0JYQ0_BOVIN]	Apolipoprotein C-III OS=Bos taurus GN=APOC3 PE=1 SV=2 - [APOC3_BOVIN]		Uncharacterized protein OS=Bos taurus PE=4 SV=2 - [F1N7U3_BOVIN]
78 kDa glucose-regulated protein OS=Homo sapiens GN=HSPA5 PE=1 SV=2 - [GRP78_HUMAN]	Complement decay-accelerating factor (Fragment) OS=Homo sapiens GN=CD55 PE=1 SV=1 - [H3BLV0_HUMAN]	Complement decay-accelerating factor (Fragment) OS=Homo sapiens GN=CD55 PE=1 SV=1 - [H3BLV0_HUMAN]	Filamin-A isoform 1 OS=Macaca mulatta GN=FLNA PE=2 SV=1 - [I2CYJ1_MACMU]	Properdin OS=Homo sapiens GN=CFP PE=1 SV=2 - [PROP_HUMAN]		60S ribosomal protein L19 OS=Bos taurus GN=RPL19 PE=2 SV=1 - [RL19_BOVIN]
Fusion glycoprotein F0 OS=Human respiratory syncytial virus A (strain A2) GN=F PE=1 SV=1 - [FUS_HRSVA]	HLA class I histocompatibility antigen, B-47 alpha chain OS=Homo sapiens GN=HLA-B PE=1 SV=1 - [1B47_HUMAN]	Tubulin beta-6 chain OS=Homo sapiens GN=TUBB6 PE=1 SV=1 - [TBB6_HUMAN]	Heat shock protein HSP 90-beta OS=Homo sapiens GN=HSP90AB1 PE=1 SV=4 - [HS90B_HUMAN]	Envelope glycoprotein B OS=Human herpesvirus 1 (strain F) OX=10304 GN=gB PE=1 SV=1 - [GB_HHV1F]		40S ribosomal protein S11 OS=Bos taurus GN=RPS11 PE=2 SV=3 - [RS11_BOVIN]
Complement C1q subcomponent subunit C OS=Homo sapiens GN=C1QC PE=1 SV=3 - [C1QC_HUMAN]	Matrix M2-1 OS=Human respiratory syncytial virus A (strain A2) GN=M2-1 PE=1 SV=1 - [M21_HRSVA]	Pyruvate kinase PKM OS=Homo sapiens GN=PKM PE=1 SV=4 - [KPYM_HUMAN]	Annexin A2 OS=Homo sapiens GN=ANXA2 PE=1 SV=2 - [ANXA2_HUMAN]	Beta-actin-like protein 2 OS=Homo sapiens GN=ACTBL2 PE=1 SV=2 - [ACTBL_HUMAN]		60S ribosomal protein L28 OS=Bos taurus GN=RPL28 PE=2 SV=3 - [RL28_BOVIN]
Tubulin beta-6 chain OS=Bos taurus GN=TUBB6 PE=2 SV=1 - [TBB6_BOVIN]	Integrin beta-1 OS=Homo sapiens GN=ITGB1 PE=1 SV=2 - [ITB1_HUMAN]	Non-structural protein 1 OS=Human respiratory syncytial virus A (strain A2) GN=1C PE=1 SV=1 - [NS1_HRSVA]	Isoform 2 of Filamin-A OS=Homo sapiens GN=FLNA - [FLNA_HUMAN]	Tegument protein VP16 OS=Human herpesvirus 1 (strain F) OX=10304 GN=UL48 PE=1 SV=2 - [VP16_HHV1F]		Histone H1.2 OS=Bos taurus GN=HIST1H1C PE=1 SV=2 - [H12_BOVIN]
60 kDa heat shock protein, mitochondrial OS=Homo sapiens GN=HSPD1 PE=1 SV=2 - [CH60_HUMAN]	Isoform 3 of Neutral amino acid transporter B(0) OS=Homo sapiens GN=SLC1A5 - [AAAT_HUMAN]	Large neutral amino acids transporter small subunit 1 OS=Homo sapiens GN=SLC7A5 PE=1 SV=2 - [LAT1_HUMAN]	Ig gamma-2 chain C region OS=Homo sapiens GN=IGHG2 PE=1 SV=2 - [IGHG2_HUMAN]	Complement component C9 OS=Bos taurus GN=C9 PE=2 SV=1 - [CO9_BOVIN]		RPS5 (Fragment) OS=Bos taurus PE=2 SV=1 - [A1XED5_BOVIN]
Profilin-1 OS=Homo sapiens GN=PFN1 PE=1 SV=2 - [PROF1_HUMAN]	Isoform 2 of Filamin-A OS=Homo sapiens GN=FLNA - [FLNA_HUMAN]	Elongation factor 1-alpha 1 OS=Bos taurus GN=EEF1A1 PE=1 SV=1 - [EF1A1_BOVIN]	Heat shock protein HSP 90-alpha OS=Homo sapiens GN=HSP90AA1 PE=1 SV=5 - [HS90A_HUMAN]	Ig kappa chain V-IV region Len OS=Homo sapiens PE=1 SV=2 - [KV402_HUMAN]		60S ribosomal protein L14 OS=Homo sapiens GN=RPL14 PE=1 SV=4 - [RL14_HUMAN]
Glyceraldehyde-3-phosphate dehydrogenase OS=Bos taurus GN=GAPDH PE=1 SV=4 - [G3P_BOVIN]	Histone H2B OS=Bos taurus GN=HIST2H2BE PE=2 SV=1 - [A5D7N2_BOVIN]	60 kDa heat shock protein, mitochondrial OS=Homo sapiens GN=HSPD1 PE=1 SV=2 - [CH60_HUMAN]	Fibrinogen alpha chain (Fragment) OS=Macaca mulatta GN=FGA PE=1 SV=1 - [FIBA_MACMU]	Envelope glycoprotein D OS=Human herpesvirus 1 (strain F) OX=10304 GN=gD PE=1 SV=1 - [GD_HHV1F]		60S ribosomal protein L9 (Fragment) OS=Homo sapiens GN=RPL9 PE=1 SV=1 - [E7ESE0_HUMAN]
Alpha-enolase OS=Homo sapiens GN=ENO1 PE=1 SV=2 - [ENOA_HUMAN]	Sodium-coupled neutral amino acid transporter 2 OS=Homo sapiens GN=SLC38A2 PE=1 SV=1 - [F8VUY8_HUMAN]	Tubulin beta-6 chain OS=Bos taurus GN=TUBB6 PE=2 SV=1 - [TBB6_BOVIN]	Putative uncharacterized protein OS=Macaca mulatta GN=EGK_14881 PE=4 SV=1 - [F6QVI2_MACMU]	Embryo-specific fibronectin 1 transcript variant OS=Bos taurus GN=FN1 PE=1 SV=1 - [B8Y9S9_BOVIN]		Histone cluster 1 H1 family member b OS=Chlorocebus sabaeus OX=60711 GN=HIST1H1B PE=3 SV=1 - [A0A0D9SCJ9_CHLSB]
Peroxiredoxin-1 OS=Homo sapiens GN=PRDX1 PE=1 SV=1 - [PRDX1_HUMAN]	HLA class I histocompatibility antigen, Cw-7 alpha chain OS=Homo sapiens GN=HLA-C PE=1 SV=3 - [1C07_HUMAN]	HLA class I histocompatibility antigen, Cw-6 alpha chain OS=Homo sapiens GN=HLA-C PE=1 SV=1 - [A0A087WWL9_HUMAN]	Heat shock cognate 71 kDa protein OS=Homo sapiens GN=HSPA8 PE=1 SV=1 - [HSP7C_HUMAN]	Complement component C9 OS=Homo sapiens GN=C9 PE=1 SV=2 - [CO9_HUMAN]		60S ribosomal protein L29 OS=Chlorocebus sabaeus OX=60711 PE=3 SV=1 - [A0A0D9RN36_CHLSB]
Apolipoprotein A-I OS=Homo sapiens GN=APOA1 PE=1 SV=1 - [APOA1_HUMAN]	HLA class I histocompatibility antigen, B-55 alpha chain OS=Homo sapiens GN=HLA-B PE=1 SV=1 - [1B55_HUMAN]	Annexin A1 OS=Homo sapiens GN=ANXA1 PE=1 SV=2 - [ANXA1_HUMAN]	Hemoglobin subunit beta OS=Homo sapiens GN=HBB PE=1 SV=2 - [HBB_HUMAN]	Isocitrate dehydrogenase [NADP] OS=Macaca mulatta GN=IDH2 PE=2 SV=1 - [I0FRE5_MACMU]		H1 histone family member 0 OS=Chlorocebus sabaeus OX=60711 GN=H1F0 PE=3 SV=1 - [A0A0D9SD49_CHLSB]
Isoform 3 of Neutral amino acid transporter B(0) OS=Homo sapiens GN=SLC1A5 - [AAAT_HUMAN]	Tubulin beta-6 chain OS=Bos taurus GN=TUBB6 PE=2 SV=1 - [TBB6_BOVIN]	L-lactate dehydrogenase B chain OS=Homo sapiens GN=LDHB PE=1 SV=2 - [LDHB_HUMAN]	Uncharacterized protein OS=Bos taurus GN=LOC533307 PE=3 SV=2 - [E1B953_BOVIN]	Complement component 3 OS=Bos taurus GN=C3 PE=2 SV=1 - [A0A0F6QNP7_BOVIN]
Serum albumin OS=Bos taurus GN=ALB PE=3 SV=1 - [A0A140T897_BOVIN]	CD59 glycoprotein OS=Homo sapiens GN=CD59 PE=1 SV=1 - [E9PNW4_HUMAN]	Alpha-2-HS-glycoprotein OS=Bos taurus GN=AHSG PE=1 SV=2 - [FETUA_BOVIN]	Pyruvate kinase PKM OS=Homo sapiens GN=PKM PE=1 SV=4 - [KPYM_HUMAN]	Ribosome-releasing factor 2, mitochondrial (Fragment) OS=Homo sapiens GN=GFM2 PE=1 SV=1 - [D6RAL1_HUMAN]
ALB protein OS=Bos taurus GN=ALB PE=2 SV=1 - [B0JYQ0_BOVIN]	78 kDa glucose-regulated protein OS=Homo sapiens GN=HSPA5 PE=1 SV=2 - [GRP78_HUMAN]	HLA class I histocompatibility antigen, B-47 alpha chain OS=Homo sapiens GN=HLA-B PE=1 SV=1 - [1B47_HUMAN]	Basigin (Fragment) OS=Bos taurus GN=BSG PE=2 SV=1 - [BASI_BOVIN]	Tegument protein UL46 OS=Human herpesvirus 1 (strain F) OX=10304 GN=UL46 PE=3 SV=1 - [TEG1_HHV1F]
Complement decay-accelerating factor (Fragment) OS=Homo sapiens GN=CD55 PE=1 SV=1 - [H3BLV0_HUMAN]	Annexin A1 OS=Homo sapiens GN=ANXA1 PE=1 SV=2 - [ANXA1_HUMAN]	Intestinal-type alkaline phosphatase OS=Homo sapiens GN=ALPI PE=1 SV=2 - [PPBI_HUMAN]	Alpha-enolase OS=Homo sapiens GN=ENO1 PE=1 SV=2 - [ENOA_HUMAN]	Basement membrane-specific heparan sulfate proteoglycan core protein OS=Homo sapiens GN=HSPG2 PE=1 SV=4 - [PGBM_HUMAN]
Non-structural protein 1 OS=Human respiratory syncytial virus A (strain A2) GN=1C PE=1 SV=1 - [NS1_HRSVA]	Peroxiredoxin-1 OS=Homo sapiens GN=PRDX1 PE=1 SV=1 - [PRDX1_HUMAN]	HLA class I histocompatibility antigen, A-34 alpha chain OS=Homo sapiens GN=HLA-A PE=1 SV=1 - [1A34_HUMAN]	Elongation factor 1-alpha 1 OS=Bos taurus GN=EEF1A1 PE=1 SV=1 - [EF1A1_BOVIN]
Ig mu chain C region (Fragment) OS=Homo sapiens GN=IGHM PE=1 SV=2 - [A0A075B6N9_HUMAN]	Tubulin beta-6 chain OS=Homo sapiens GN=TUBB6 PE=1 SV=1 - [TBB6_HUMAN]	Elongation factor 2 OS=Homo sapiens GN=EEF2 PE=1 SV=4 - [EF2_HUMAN]	Brain acid soluble protein 1 OS=Homo sapiens GN=BASP1 PE=1 SV=2 - [BASP1_HUMAN]
60S ribosomal protein L23 (Fragment) OS=Homo sapiens GN=RPL23 PE=1 SV=1 - [C9JD32_HUMAN]	60S acidic ribosomal protein P1 OS=Bos taurus GN=RPLP1 PE=3 SV=1 - [RLA1_BOVIN]	Peroxiredoxin-1 OS=Homo sapiens GN=PRDX1 PE=1 SV=1 - [PRDX1_HUMAN]	Complement C3 OS=Homo sapiens GN=C3 PE=1 SV=2 - [CO3_HUMAN]
Apolipoprotein E OS=Homo sapiens GN=APOE PE=1 SV=1 - [APOE_HUMAN]	Profilin-1 OS=Homo sapiens GN=PFN1 PE=1 SV=2 - [PROF1_HUMAN]	Cofilin 1 (Non-muscle), isoform CRA_a OS=Homo sapiens GN=CFL1 PE=1 SV=1 - [G3V1A4_HUMAN]	Uncharacterized protein OS=Macaca mulatta GN=EGK_08894 PE=4 SV=1 - [G7NJA8_MACMU]
Uncharacterized protein OS=Bos taurus GN=APOB PE=1 SV=2 - [E1BNR0_BOVIN]	Hsc70-interacting protein (Fragment) OS=Homo sapiens GN=ST13 PE=1 SV=1 - [F6VDH7_HUMAN]	Cofilin-1 OS=Bos taurus GN=CFL1 PE=2 SV=3 - [COF1_BOVIN]	Tubulin beta chain OS=Macaca mulatta GN=TUBB1 PE=3 SV=1 - [F6XQ37_MACMU]
C4b-binding protein alpha chain OS=Homo sapiens GN=C4BPA PE=1 SV=2 - [C4BPA_HUMAN]	Cofilin 1 (Non-muscle), isoform CRA_a OS=Homo sapiens GN=CFL1 PE=1 SV=1 - [G3V1A4_HUMAN]	40S ribosomal protein S8 OS=Bos taurus GN=RPS8 PE=3 SV=1 - [G8JKY0_BOVIN]	Tubulin beta-6 chain OS=Homo sapiens GN=TUBB6 PE=1 SV=1 - [TBB6_HUMAN]
Isoform 4 of Clusterin OS=Homo sapiens GN=CLU - [CLUS_HUMAN]	Cofilin-1 OS=Bos taurus GN=CFL1 PE=2 SV=3 - [COF1_BOVIN]	C4b-binding protein alpha-like OS=Bos taurus GN=LOC510860 PE=2 SV=1 - [Q1RMN9_BOVIN]	Integrin beta-1 OS=Homo sapiens GN=ITGB1 PE=1 SV=2 - [ITB1_HUMAN]
Endoplasmin OS=Homo sapiens GN=HSP90B1 PE=1 SV=1 - [ENPL_HUMAN]	Ribosomal protein L19 OS=Homo sapiens GN=RPL19 PE=1 SV=1 - [J3QR09_HUMAN]	60S acidic ribosomal protein P1 OS=Bos taurus GN=RPLP1 PE=3 SV=1 - [RLA1_BOVIN]	Intestinal-type alkaline phosphatase OS=Homo sapiens GN=ALPI PE=1 SV=2 - [PPBI_HUMAN]
Apolipoprotein B-100 OS=Homo sapiens GN=APOB PE=1 SV=2 - [APOB_HUMAN]	Uncharacterized protein OS=Bos taurus PE=3 SV=1 - [G3MZG7_BOVIN]	Endoplasmin OS=Homo sapiens GN=HSP90B1 PE=1 SV=1 - [ENPL_HUMAN]	Isoform Gamma-A of Fibrinogen gamma chain OS=Homo sapiens GN=FGG - [FIBG_HUMAN]
HLA class I histocompatibility antigen, Cw-6 alpha chain OS=Homo sapiens GN=HLA-C PE=1 SV=1 - [A0A087WWL9_HUMAN]	Isoform 2 of 60S ribosomal protein L18 OS=Homo sapiens GN=RPL18 - [RL18_HUMAN]	40S ribosomal protein S4 OS=Bos taurus GN=RPS4 PE=2 SV=3 - [RS4_BOVIN]	Isoform 2 of Fibrinogen alpha chain OS=Homo sapiens GN=FGA - [FIBA_HUMAN]
HLA class I histocompatibility antigen, A-34 alpha chain OS=Homo sapiens GN=HLA-A PE=1 SV=1 - [1A34_HUMAN]	Isoform 2 of 60S ribosomal protein L11 OS=Homo sapiens GN=RPL11 - [RL11_HUMAN]	Isoform 2 of Phosphoglycerate kinase 1 OS=Homo sapiens GN=PGK1 - [PGK1_HUMAN]	Tubulin beta chain (Fragment) OS=Macaca mulatta GN=EGK_09508 PE=3 SV=1 - [G7NK87_MACMU]
60S acidic ribosomal protein P2 OS=Homo sapiens GN=RPLP2 PE=1 SV=1 - [RLA2_HUMAN]	Isoform Smooth muscle of Myosin light polypeptide 6 OS=Homo sapiens GN=MYL6 - [MYL6_HUMAN]	Annexin A5 OS=Homo sapiens GN=ANXA5 PE=1 SV=2 - [ANXA5_HUMAN]	Profilin-1 OS=Homo sapiens GN=PFN1 PE=1 SV=2 - [PROF1_HUMAN]
HLA class I histocompatibility antigen, B-55 alpha chain OS=Homo sapiens GN=HLA-B PE=1 SV=1 - [1B55_HUMAN]	Myosin light polypeptide 6 OS=Homo sapiens GN=MYL6 PE=1 SV=1 - [G3V1V0_HUMAN]	60S ribosomal protein L7a OS=Homo sapiens GN=RPL7A PE=1 SV=2 - [RL7A_HUMAN]	Tropomyosin alpha-4 chain OS=Homo sapiens GN=TPM4 PE=1 SV=3 - [TPM4_HUMAN]
HLA class I histocompatibility antigen, B-47 alpha chain OS=Homo sapiens GN=HLA-B PE=1 SV=1 - [1B47_HUMAN]	Sodium/potassium-transporting ATPase subunit alpha-1 OS=Homo sapiens GN=ATP1A1 PE=1 SV=1 - [AT1A1_HUMAN]	Profilin-1 OS=Homo sapiens GN=PFN1 PE=1 SV=2 - [PROF1_HUMAN]	HLA class I histocompatibility antigen, B-55 alpha chain OS=Homo sapiens GN=HLA-B PE=1 SV=1 - [1B55_HUMAN]
Pyruvate kinase PKM OS=Homo sapiens GN=PKM PE=1 SV=4 - [KPYM_HUMAN]	40S ribosomal protein S3 OS=Bos taurus GN=RPS3 PE=2 SV=1 - [RS3_BOVIN]	HLA class I histocompatibility antigen, B-55 alpha chain OS=Homo sapiens GN=HLA-B PE=1 SV=1 - [1B55_HUMAN]	MHC class I protein OS=Macaca mulatta GN=Mamu-A1 PE=2 SV=1 - [A0A1G4P115_MACMU]
ATP synthase subunit beta, mitochondrial OS=Homo sapiens GN=ATP5B PE=1 SV=3 - [ATPB_HUMAN]	60S ribosomal protein L30 (Fragment) OS=Homo sapiens GN=RPL30 PE=1 SV=1 - [E5RI99_HUMAN]	Isoform Smooth muscle of Myosin light polypeptide 6 OS=Homo sapiens GN=MYL6 - [MYL6_HUMAN]	MHC class I antigen OS=Macaca mulatta GN=Mamu-B PE=2 SV=1 - [D2CK94_MACMU]
Basigin (Fragment) OS=Bos taurus GN=BSG PE=2 SV=1 - [BASI_BOVIN]	Large neutral amino acids transporter small subunit 1 OS=Homo sapiens GN=SLC7A5 PE=1 SV=2 - [LAT1_HUMAN]	Myosin light polypeptide 6 OS=Homo sapiens GN=MYL6 PE=1 SV=1 - [G3V1V0_HUMAN]	Uncharacterized protein OS=Macaca mulatta GN=LOC723514 PE=3 SV=2 - [F7GQK4_MACMU]
Guanine nucleotide-binding protein G(I)/G(S)/G(O) subunit gamma-12 OS=Homo sapiens GN=GNG12 PE=1 SV=3 - [GBG12_HUMAN]	40S ribosomal protein S8 OS=Bos taurus GN=RPS8 PE=3 SV=1 - [G8JKY0_BOVIN]	60S acidic ribosomal protein P2 OS=Homo sapiens GN=RPLP2 PE=1 SV=1 - [RLA2_HUMAN]	Tubulin beta-6 chain OS=Bos taurus GN=TUBB6 PE=2 SV=1 - [TBB6_BOVIN]
ATP synthase subunit alpha, mitochondrial OS=Homo sapiens GN=ATP5A1 PE=1 SV=1 - [ATPA_HUMAN]	Isoform 4 of Clusterin OS=Homo sapiens GN=CLU - [CLUS_HUMAN]	Rho-related GTP-binding protein RhoG OS=Homo sapiens GN=RHOG PE=1 SV=1 - [RHOG_HUMAN]	Complement component 3 OS=Bos taurus GN=C3 PE=2 SV=1 - [A0A0F6QNP7_BOVIN]
Keratin, type II cytoskeletal 8 OS=Homo sapiens GN=KRT8 PE=1 SV=7 - [K2C8_HUMAN]	60S ribosomal protein L24 OS=Homo sapiens GN=RPL24 PE=1 SV=1 - [C9JXB8_HUMAN]	Ribosomal protein L19 OS=Homo sapiens GN=RPL19 PE=1 SV=1 - [J3QR09_HUMAN]	Complement decay-accelerating factor (Fragment) OS=Homo sapiens GN=CD55 PE=1 SV=1 - [H3BLV0_HUMAN]
Chloride intracellular channel protein 1 OS=Homo sapiens GN=CLIC1 PE=1 SV=4 - [CLIC1_HUMAN]	Elongation factor 2 OS=Homo sapiens GN=EEF2 PE=1 SV=4 - [EF2_HUMAN]	L-lactate dehydrogenase A chain OS=Homo sapiens GN=LDHA PE=1 SV=2 - [LDHA_HUMAN]	MHC class I antigen (Fragment) OS=Macaca mulatta GN=Mamu-A1 PE=2 SV=1 - [B7SKU1_MACMU]
Matrix M2-1 OS=Human respiratory syncytial virus A (strain A2) GN=M2-1 PE=1 SV=1 - [M21_HRSVA]	RPS5 (Fragment) OS=Bos taurus PE=2 SV=1 - [A1XED5_BOVIN]	HLA class I histocompatibility antigen, A-68 alpha chain OS=Homo sapiens GN=HLA-A PE=1 SV=4 - [1A68_HUMAN]	Thrombospondin-1 (Fragment) OS=Bos taurus PE=2 SV=1 - [Q28194_BOVIN]
Properdin OS=Homo sapiens GN=CFP PE=1 SV=1 - [E9PAQ1_HUMAN]	60S ribosomal protein L23 (Fragment) OS=Homo sapiens GN=RPL23 PE=1 SV=1 - [C9JD32_HUMAN]	Keratin, type II cytoskeletal 8 OS=Homo sapiens GN=KRT8 PE=1 SV=7 - [K2C8_HUMAN]	Hemoglobin alpha chain OS=Macaca mulatta GN=HBA2 PE=2 SV=1 - [G7NQC3_MACMU]
HLA class I histocompatibility antigen, A-68 alpha chain OS=Homo sapiens GN=HLA-A PE=1 SV=4 - [1A68_HUMAN]	Endoplasmin OS=Homo sapiens GN=HSP90B1 PE=1 SV=1 - [ENPL_HUMAN]	Isoform 3 of Stress-induced-phosphoprotein 1 OS=Homo sapiens GN=STIP1 - [STIP1_HUMAN]	Beta-2-glycoprotein 1 OS=Homo sapiens GN=APOH PE=1 SV=3 - [APOH_HUMAN]
Ig alpha-1 chain C region OS=Homo sapiens GN=IGHA1 PE=1 SV=2 - [IGHA1_HUMAN]	40S ribosomal protein S27 OS=Homo sapiens GN=RPS27 PE=1 SV=1 - [Q5T4L4_HUMAN]	Heat shock protein beta-1 OS=Homo sapiens GN=HSPB1 PE=1 SV=2 - [HSPB1_HUMAN]	Uncharacterized protein OS=Bos taurus GN=HSPA6 PE=1 SV=2 - [F1MWU9_BOVIN]
L-lactate dehydrogenase B chain OS=Homo sapiens GN=LDHB PE=1 SV=2 - [LDHB_HUMAN]	Isoform 2 of 60S acidic ribosomal protein P0 OS=Homo sapiens GN=RPLP0 - [RLA0_HUMAN]	Isoform 2 of Filamin-B OS=Homo sapiens GN=FLNB - [FLNB_HUMAN]	Uncharacterized protein OS=Macaca mulatta GN=TLN1 PE=4 SV=2 - [F7HL22_MACMU]
Annexin A5 OS=Homo sapiens GN=ANXA5 PE=1 SV=2 - [ANXA5_HUMAN]	40S ribosomal protein SA (Fragment) OS=Homo sapiens GN=RPSA PE=1 SV=5 - [C9J9K3_HUMAN]	ATP synthase subunit beta, mitochondrial OS=Homo sapiens GN=ATP5B PE=1 SV=3 - [ATPB_HUMAN]	Uncharacterized protein OS=Bos taurus GN=TLN1 PE=1 SV=2 - [F1MDH3_BOVIN]
Ig lambda chain V-IV region Hil OS=Homo sapiens PE=1 SV=1 - [LV403_HUMAN]	Elongation factor 1-alpha OS=Bos taurus GN=EEF1A1 PE=3 SV=1 - [G3N2F0_BOVIN]	T-complex protein 1 subunit alpha OS=Homo sapiens GN=TCP1 PE=1 SV=1 - [TCPA_HUMAN]	Histone H2A type 2-C OS=Bos taurus GN=HIST2H2AC PE=2 SV=1 - [H2A2C_BOVIN]
Elongation factor 2 OS=Homo sapiens GN=EEF2 PE=1 SV=4 - [EF2_HUMAN]	60S ribosomal protein L14 OS=Homo sapiens GN=RPL14 PE=1 SV=4 - [RL14_HUMAN]	Tropomyosin alpha-4 chain OS=Homo sapiens GN=TPM4 PE=1 SV=3 - [TPM4_HUMAN]	HLA class I histocompatibility antigen, Cw-6 alpha chain OS=Homo sapiens GN=HLA-C PE=1 SV=1 - [A0A087WWL9_HUMAN]
Elongation factor 1-beta OS=Homo sapiens GN=EEF1B2 PE=1 SV=3 - [EF1B_HUMAN]	Peroxiredoxin-1 OS=Bos taurus GN=PRDX1 PE=2 SV=1 - [PRDX1_BOVIN]	Sodium/potassium-transporting ATPase subunit alpha-1 OS=Homo sapiens GN=ATP1A1 PE=1 SV=1 - [AT1A1_HUMAN]	60S acidic ribosomal protein P2 OS=Homo sapiens GN=RPLP2 PE=1 SV=1 - [RLA2_HUMAN]
Integrin beta-1 OS=Homo sapiens GN=ITGB1 PE=1 SV=2 - [ITB1_HUMAN]	Calmodulin OS=Bos taurus GN=CALM PE=1 SV=2 - [CALM_BOVIN]	Elongation factor 1-beta OS=Homo sapiens GN=EEF1B2 PE=1 SV=3 - [EF1B_HUMAN]	MHC class I antigen OS=Macaca mulatta GN=Mamu-B PE=2 SV=1 - [V5NSD8_MACMU]
Transketolase OS=Homo sapiens GN=TKT PE=1 SV=1 - [A0A0B4J1R6_HUMAN]	Rho-related GTP-binding protein RhoG OS=Homo sapiens GN=RHOG PE=1 SV=1 - [RHOG_HUMAN]	40S ribosomal protein S3 OS=Bos taurus GN=RPS3 PE=2 SV=1 - [RS3_BOVIN]	HLA class I histocompatibility antigen, A-34 alpha chain OS=Homo sapiens GN=HLA-A PE=1 SV=1 - [1A34_HUMAN]
60S ribosomal protein L7a OS=Homo sapiens GN=RPL7A PE=1 SV=2 - [RL7A_HUMAN]	CD44 antigen OS=Homo sapiens GN=CD44 PE=1 SV=2 - [H0YD13_HUMAN]	Chloride intracellular channel protein 1 OS=Homo sapiens GN=CLIC1 PE=1 SV=4 - [CLIC1_HUMAN]	Myosin regulatory light chain 12A OS=Macaca mulatta GN=MYL12A PE=2 SV=1 - [F7GQJ2_MACMU]
Isoform 2 of Filamin-B OS=Homo sapiens GN=FLNB - [FLNB_HUMAN]	L-lactate dehydrogenase B chain OS=Homo sapiens GN=LDHB PE=1 SV=2 - [LDHB_HUMAN]	Basigin (Fragment) OS=Bos taurus GN=BSG PE=2 SV=1 - [BASI_BOVIN]	Myosin regulatory light chain 12B OS=Homo sapiens GN=MYL12B PE=1 SV=2 - [ML12B_HUMAN]
Isoform 3 of Stress-induced-phosphoprotein 1 OS=Homo sapiens GN=STIP1 - [STIP1_HUMAN]	Peptidyl-prolyl cis-trans isomerase A OS=Homo sapiens GN=PPIA PE=1 SV=2 - [PPIA_HUMAN]	Transketolase OS=Homo sapiens GN=TKT PE=1 SV=1 - [A0A0B4J1R6_HUMAN]	14-3-3 protein zeta/delta OS=Bos taurus GN=YWHAZ PE=1 SV=1 - [1433Z_BOVIN]
Heterogeneous nuclear ribonucleoprotein K OS=Homo sapiens GN=HNRNPK PE=1 SV=1 - [HNRPK_HUMAN]	Uncharacterized protein OS=Bos taurus GN=RPL22 PE=1 SV=2 - [F1N301_BOVIN]	60S ribosomal protein L9 (Fragment) OS=Homo sapiens GN=RPL9 PE=1 SV=1 - [E7ESE0_HUMAN]	HLA class I histocompatibility antigen, A-68 alpha chain OS=Homo sapiens GN=HLA-A PE=1 SV=4 - [1A68_HUMAN]
Isoform 2 of Phosphoglycerate kinase 1 OS=Homo sapiens GN=PGK1 - [PGK1_HUMAN]	GTP-binding nuclear protein Ran (Fragment) OS=Homo sapiens GN=RAN PE=1 SV=5 - [F5H018_HUMAN]	ATP synthase subunit alpha, mitochondrial OS=Homo sapiens GN=ATP5A1 PE=1 SV=1 - [ATPA_HUMAN]	Myosin regulatory light polypeptide 9 OS=Homo sapiens GN=MYL9 PE=1 SV=4 - [MYL9_HUMAN]
Intestinal-type alkaline phosphatase OS=Homo sapiens GN=ALPI PE=1 SV=2 - [PPBI_HUMAN]	60S ribosomal protein L9 (Fragment) OS=Homo sapiens GN=RPL9 PE=1 SV=1 - [E7ESE0_HUMAN]	Hemoglobin subunit alpha OS=Bos taurus GN=HBA PE=1 SV=2 - [HBA_BOVIN]	Myosin regulatory light polypeptide 9 (Fragment) OS=Bos taurus GN=MYL9 PE=2 SV=1 - [A1L5B0_BOVIN]
Ig kappa chain V-III region SIE OS=Homo sapiens PE=1 SV=1 - [KV302_HUMAN]	Clathrin heavy chain 1 OS=Homo sapiens GN=CLTC PE=1 SV=5 - [CLH1_HUMAN]	CD44 antigen OS=Homo sapiens GN=CD44 PE=1 SV=2 - [H0YD13_HUMAN]	MHC class I antigen OS=Macaca mulatta GN=Mamu-B PE=2 SV=1 - [D2CK88_MACMU]
Sodium/potassium-transporting ATPase subunit alpha-1 OS=Homo sapiens GN=ATP1A1 PE=1 SV=1 - [AT1A1_HUMAN]	Small nuclear ribonucleoprotein Sm D1 OS=Homo sapiens GN=SNRPD1 PE=1 SV=1 - [J3QLI9_HUMAN]	Isoform 2 of 60S acidic ribosomal protein P0 OS=Homo sapiens GN=RPLP0 - [RLA0_HUMAN]	Ras-related protein Rap-1b OS=Bos taurus GN=RAP1B PE=2 SV=1 - [RAP1B_BOVIN]
Stress-70 protein, mitochondrial OS=Homo sapiens GN=HSPA9 PE=1 SV=2 - [GRP75_HUMAN]	60S ribosomal protein L18a OS=Homo sapiens GN=RPL18A PE=1 SV=1 - [M0R0P7_HUMAN]	Protein S100-A11 OS=Homo sapiens GN=S100A11 PE=1 SV=2 - [S10AB_HUMAN]	Histone H4 OS=Bos taurus PE=3 SV=1 - [G3X807_BOVIN]
Rho-related GTP-binding protein RhoG OS=Homo sapiens GN=RHOG PE=1 SV=1 - [RHOG_HUMAN]	Protein S100-A11 OS=Homo sapiens GN=S100A11 PE=1 SV=2 - [S10AB_HUMAN]	Myosin-9 OS=Homo sapiens GN=MYH9 PE=1 SV=4 - [MYH9_HUMAN]	HLA class I histocompatibility antigen, B-47 alpha chain OS=Homo sapiens GN=HLA-B PE=1 SV=1 - [1B47_HUMAN]
CD59 glycoprotein OS=Homo sapiens GN=CD59 PE=1 SV=1 - [E9PNW4_HUMAN]	Chloride intracellular channel protein 1 OS=Homo sapiens GN=CLIC1 PE=1 SV=4 - [CLIC1_HUMAN]	Alpha-actinin-4 OS=Homo sapiens GN=ACTN4 PE=1 SV=2 - [ACTN4_HUMAN]	Cofilin 1 (Non-muscle), isoform CRA_a OS=Homo sapiens GN=CFL1 PE=1 SV=1 - [G3V1A4_HUMAN]
Isoform 2 of T-complex protein 1 subunit delta OS=Homo sapiens GN=CCT4 - [TCPD_HUMAN]	60S ribosomal protein L35 OS=Homo sapiens GN=RPL35 PE=1 SV=1 - [F2Z388_HUMAN]	Stress-70 protein, mitochondrial OS=Homo sapiens GN=HSPA9 PE=1 SV=2 - [GRP75_HUMAN]	Cofilin-1 OS=Bos taurus GN=CFL1 PE=2 SV=3 - [COF1_BOVIN]
Ribosomal protein L19 OS=Homo sapiens GN=RPL19 PE=1 SV=1 - [J3QR09_HUMAN]	Transketolase OS=Homo sapiens GN=TKT PE=1 SV=1 - [A0A0B4J1R6_HUMAN]	Elongation factor Tu, mitochondrial OS=Homo sapiens GN=TUFM PE=1 SV=2 - [EFTU_HUMAN]	MHC class I antigen OS=Macaca mulatta GN=Mamu-B PE=2 SV=1 - [D2CKA9_MACMU]
40S ribosomal protein S8 OS=Bos taurus GN=RPS8 PE=3 SV=1 - [G8JKY0_BOVIN]	60S ribosomal protein L7 OS=Homo sapiens GN=RPL7 PE=1 SV=1 - [A8MUD9_HUMAN]	40S ribosomal protein S2 OS=Homo sapiens GN=RPS2 PE=1 SV=1 - [E9PQD7_HUMAN]	Histone H2B OS=Bos taurus GN=HIST2H2BE PE=2 SV=1 - [A5D7N2_BOVIN]
Apolipoprotein A-II OS=Homo sapiens GN=APOA2 PE=1 SV=1 - [APOA2_HUMAN]	L-lactate dehydrogenase A chain OS=Homo sapiens GN=LDHA PE=1 SV=2 - [LDHA_HUMAN]	60S ribosomal protein L10 (Fragment) OS=Homo sapiens GN=RPL10 PE=1 SV=4 - [X1WI28_HUMAN]	MHC class 1 protein OS=Macaca mulatta GN=Mamu-B PE=2 SV=1 - [A3FEZ5_MACMU]
Complement C1q subcomponent subunit B (Fragment) OS=Homo sapiens GN=C1QB PE=1 SV=3 - [A0A0A0MSV6_HUMAN]	Moesin OS=Homo sapiens GN=MSN PE=1 SV=3 - [MOES_HUMAN]	Transferrin receptor protein 1 OS=Homo sapiens GN=TFRC PE=1 SV=2 - [TFR1_HUMAN]	von Willebrand factor OS=Macaca mulatta GN=VWF PE=2 SV=1 - [F5XVB6_MACMU]
CD44 antigen OS=Homo sapiens GN=CD44 PE=1 SV=2 - [H0YD13_HUMAN]	Guanine nucleotide-binding protein subunit beta-2-like 1 OS=Homo sapiens GN=GNB2L1 PE=1 SV=1 - [D6RAC2_HUMAN]	Calmodulin OS=Bos taurus GN=CALM PE=1 SV=2 - [CALM_BOVIN]	MHC class I antigen (Fragment) OS=Macaca mulatta GN=Mamu-B PE=2 SV=1 - [B0JDR2_MACMU]
40S ribosomal protein SA (Fragment) OS=Homo sapiens GN=RPSA PE=1 SV=5 - [C9J9K3_HUMAN]	Pulmonary surfactant-associated protein B (Fragment) OS=Homo sapiens GN=SFTPB PE=1 SV=1 - [H0Y7V6_HUMAN]	Heterogeneous nuclear ribonucleoprotein K OS=Homo sapiens GN=HNRNPK PE=1 SV=1 - [HNRPK_HUMAN]	Myosin-10 OS=Bos taurus GN=MYH10 PE=2 SV=2 - [MYH10_BOVIN]
Ig gamma-2 chain C region OS=Homo sapiens GN=IGHG2 PE=1 SV=2 - [IGHG2_HUMAN]	Elongation factor 1-beta OS=Homo sapiens GN=EEF1B2 PE=1 SV=3 - [EF1B_HUMAN]	Uncharacterized protein OS=Bos taurus GN=MYH9 PE=1 SV=2 - [F1MQ37_BOVIN]	ATP synthase subunit beta, mitochondrial OS=Homo sapiens GN=ATP5B PE=1 SV=3 - [ATPB_HUMAN]
Annexin A1 OS=Homo sapiens GN=ANXA1 PE=1 SV=2 - [ANXA1_HUMAN]	Guanine nucleotide-binding protein G(I)/G(S)/G(O) subunit gamma-12 OS=Homo sapiens GN=GNG12 PE=1 SV=3 - [GBG12_HUMAN]	Complement component 1 Q subcomponent-binding protein, mitochondrial (Fragment) OS=Homo sapiens GN=C1QBP PE=1 SV=1 - [I3L3Q7_HUMAN]	ATP synthase subunit beta OS=Macaca mulatta GN=ATP5B PE=3 SV=2 - [F6SIE0_MACMU]
Large neutral amino acids transporter small subunit 1 OS=Homo sapiens GN=SLC7A5 PE=1 SV=2 - [LAT1_HUMAN]	60 kDa heat shock protein, mitochondrial OS=Homo sapiens GN=HSPD1 PE=1 SV=2 - [CH60_HUMAN]	CD59 glycoprotein OS=Homo sapiens GN=CD59 PE=1 SV=1 - [E9PNW4_HUMAN]	Uncharacterized protein OS=Macaca mulatta GN=FN1 PE=4 SV=2 - [F7FHF5_MACMU]
Complement component 1 Q subcomponent-binding protein, mitochondrial (Fragment) OS=Homo sapiens GN=C1QBP PE=1 SV=1 - [I3L3Q7_HUMAN]	60S ribosomal protein L10 (Fragment) OS=Homo sapiens GN=RPL10 PE=1 SV=4 - [X1WI28_HUMAN]	Isoform 2 of Ubiquitin-like modifier-activating enzyme 1 OS=Homo sapiens GN=UBA1 - [UBA1_HUMAN]	Fibronectin isoform 4 preproprotein OS=Macaca mulatta GN=FN1 PE=2 SV=1 - [H9YY12_MACMU]
Myristoylated alanine-rich C-kinase substrate OS=Homo sapiens GN=MARCKS PE=1 SV=1 - [A0A087WZH7_HUMAN]	Zinc transporter ZIP14 (Fragment) OS=Homo sapiens GN=SLC39A14 PE=1 SV=2 - [E5RIP4_HUMAN]	Superoxide dismutase [Cu-Zn] OS=Homo sapiens GN=SOD1 PE=1 SV=2 - [SODC_HUMAN]	Isoform 6 of Fibronectin OS=Homo sapiens GN=FN1 - [FINC_HUMAN]
Isoform 2 of 60S acidic ribosomal protein P0 OS=Homo sapiens GN=RPLP0 - [RLA0_HUMAN]	60S ribosomal protein L7a OS=Homo sapiens GN=RPL7A PE=1 SV=2 - [RL7A_HUMAN]	Uncharacterized protein OS=Bos taurus GN=TFRC PE=4 SV=2 - [E1BIG6_BOVIN]	MHC class I antigen (Fragment) OS=Macaca mulatta GN=Mamu-A PE=2 SV=1 - [C9K4Y3_MACMU]
60S ribosomal protein L18a OS=Homo sapiens GN=RPL18A PE=1 SV=1 - [M0R0P7_HUMAN]	Heat shock protein beta-1 OS=Homo sapiens GN=HSPB1 PE=1 SV=2 - [HSPB1_HUMAN]	Keratin, type II cytoskeletal 7 OS=Homo sapiens GN=KRT7 PE=1 SV=5 - [K2C7_HUMAN]	Erythrocyte band 7 integral membrane protein OS=Homo sapiens GN=STOM PE=1 SV=3 - [STOM_HUMAN]
Alpha-actinin-4 OS=Homo sapiens GN=ACTN4 PE=1 SV=2 - [ACTN4_HUMAN]	40S ribosomal protein S17 OS=Bos taurus GN=RPS17 PE=3 SV=1 - [A0A140T832_BOVIN]	14-3-3 protein zeta/delta OS=Bos taurus GN=YWHAZ PE=1 SV=1 - [1433Z_BOVIN]	MHC class I antigen (Fragment) OS=Macaca mulatta GN=Mamu-A PE=3 SV=1 - [B6DY99_MACMU]
Myosin-9 OS=Homo sapiens GN=MYH9 PE=1 SV=4 - [MYH9_HUMAN]	14-3-3 protein zeta/delta OS=Bos taurus GN=YWHAZ PE=1 SV=1 - [1433Z_BOVIN]	Ras GTPase-activating-like protein IQGAP1 OS=Homo sapiens GN=IQGAP1 PE=1 SV=1 - [IQGA1_HUMAN]	Uncharacterized protein OS=Macaca mulatta GN=IGHM PE=4 SV=1 - [A0A1D5Q3R9_MACMU]
Isoform 2 of ATP synthase subunit d, mitochondrial OS=Homo sapiens GN=ATP5H - [ATP5H_HUMAN]	60S ribosomal protein L27a OS=Homo sapiens GN=RPL27A PE=1 SV=1 - [E9PJD9_HUMAN]	60S ribosomal protein L29 OS=Homo sapiens GN=RPL29 PE=1 SV=2 - [RL29_HUMAN]	MHC class I antigen (Fragment) OS=Macaca mulatta GN=Mamu-A PE=2 SV=1 - [E2CXJ9_MACMU]
Transferrin receptor protein 1 OS=Homo sapiens GN=TFRC PE=1 SV=2 - [TFR1_HUMAN]	Amino acid transporter OS=Homo sapiens GN=SLC1A3 PE=1 SV=1 - [A0A087X0U3_HUMAN]	Isoform 2 of Triosephosphate isomerase OS=Homo sapiens GN=TPI1 - [TPIS_HUMAN]	Uncharacterized protein OS=Macaca mulatta GN=LOC720309 PE=3 SV=1 - [A0A1D5RCB1_MACMU]
ADP-ribosylation factor (Fragments) OS=Bos taurus PE=4 SV=1 - [Q7M3H4_BOVIN]	40S ribosomal protein S4 OS=Bos taurus GN=RPS4 PE=2 SV=3 - [RS4_BOVIN]	Beta-2-glycoprotein 1 OS=Bos taurus GN=APOH PE=4 SV=1 - [A0A140T843_BOVIN]	Sodium-coupled neutral amino acid transporter 2 OS=Homo sapiens GN=SLC38A2 PE=1 SV=1 - [F8VUY8_HUMAN]
Keratin, type II cytoskeletal 7 OS=Homo sapiens GN=KRT7 PE=1 SV=5 - [K2C7_HUMAN]	Isoform 2 of Phosphoglycerate kinase 1 OS=Homo sapiens GN=PGK1 - [PGK1_HUMAN]	Calnexin OS=Homo sapiens GN=CANX PE=1 SV=2 - [CALX_HUMAN]	78 kDa glucose-regulated protein OS=Homo sapiens GN=HSPA5 PE=1 SV=2 - [GRP78_HUMAN]
Moesin OS=Homo sapiens GN=MSN PE=1 SV=3 - [MOES_HUMAN]	Isoform 2 of Sodium/potassium-transporting ATPase subunit beta-1 OS=Homo sapiens GN=ATP1B1 - [AT1B1_HUMAN]	Isoform 2 of Nucleophosmin OS=Homo sapiens GN=NPM1 - [NPM_HUMAN]	Peroxiredoxin-1 OS=Homo sapiens GN=PRDX1 PE=1 SV=1 - [PRDX1_HUMAN]
Carbamoyl-phosphate synthase [ammonia], mitochondrial OS=Homo sapiens GN=CPS1 PE=1 SV=2 - [CPSM_HUMAN]	Radixin OS=Bos taurus GN=RDX PE=4 SV=1 - [F1MJJ8_BOVIN]	Guanine nucleotide-binding protein subunit beta-2-like 1 OS=Homo sapiens GN=GNB2L1 PE=1 SV=1 - [D6RAC2_HUMAN]	Glyceraldehyde-3-phosphate dehydrogenase OS=Bos taurus GN=GAPDH PE=1 SV=4 - [G3P_BOVIN]
Tropomyosin alpha-4 chain OS=Homo sapiens GN=TPM4 PE=1 SV=3 - [TPM4_HUMAN]	Complement component 1 Q subcomponent-binding protein, mitochondrial (Fragment) OS=Homo sapiens GN=C1QBP PE=1 SV=1 - [I3L3Q7_HUMAN]	ADP-ribosylation factor (Fragments) OS=Bos taurus PE=4 SV=1 - [Q7M3H4_BOVIN]	Matrix M2-1 OS=Human respiratory syncytial virus A (strain A2) GN=M2-1 PE=1 SV=1 - [M21_HRSVA]
Ribonucleoside-diphosphate reductase large subunit OS=Homo sapiens GN=RRM1 PE=1 SV=1 - [RIR1_HUMAN]	60S ribosomal protein L3 (Fragment) OS=Homo sapiens GN=RPL3 PE=1 SV=1 - [B5MCW2_HUMAN]	Hepatitis A virus cellular receptor 1 N-terminal domain containing protein OS=Bos taurus GN=MGC137099 PE=2 SV=1 - [Q2KII3_BOVIN]	Isoform 3 of Neutral amino acid transporter B(0) OS=Homo sapiens GN=SLC1A5 - [AAAT_HUMAN]
Uncharacterized protein OS=Bos taurus GN=KPNB1 PE=1 SV=2 - [E1BFV0_BOVIN]	Peroxiredoxin-6 OS=Homo sapiens GN=PRDX6 PE=1 SV=3 - [PRDX6_HUMAN]	Guanine nucleotide-binding protein G(k) subunit alpha OS=Homo sapiens GN=GNAI3 PE=1 SV=3 - [GNAI3_HUMAN]	MHC class I antigen (Fragment) OS=Macaca mulatta GN=Mamu-A1 PE=2 SV=1 - [M1RZD8_MACMU]
Ras GTPase-activating-like protein IQGAP1 OS=Homo sapiens GN=IQGAP1 PE=1 SV=1 - [IQGA1_HUMAN]	Protein S100-A10 OS=Bos taurus GN=S100A10 PE=1 SV=2 - [S10AA_BOVIN]	Clathrin heavy chain 1 OS=Homo sapiens GN=CLTC PE=1 SV=5 - [CLH1_HUMAN]	L-lactate dehydrogenase A chain OS=Homo sapiens GN=LDHA PE=1 SV=2 - [LDHA_HUMAN]
14-3-3 protein zeta/delta OS=Bos taurus GN=YWHAZ PE=1 SV=1 - [1433Z_BOVIN]	Isoform 2 of Triosephosphate isomerase OS=Homo sapiens GN=TPI1 - [TPIS_HUMAN]	Integrin beta-1 OS=Homo sapiens GN=ITGB1 PE=1 SV=2 - [ITB1_HUMAN]	L-lactate dehydrogenase OS=Macaca mulatta GN=LDHA PE=2 SV=1 - [G7NDS7_MACMU]
Isoform 2 of Unconventional myosin-Ic OS=Homo sapiens GN=MYO1C - [MYO1C_HUMAN]	CD166 antigen (Fragment) OS=Homo sapiens GN=ALCAM PE=1 SV=1 - [H7C543_HUMAN]	Serine/threonine-protein phosphatase OS=Bos taurus GN=PPP1CB PE=3 SV=2 - [F1MW57_BOVIN]	L-lactate dehydrogenase B chain OS=Homo sapiens GN=LDHB PE=1 SV=2 - [LDHB_HUMAN]
Uncharacterized protein OS=Bos taurus GN=MYH9 PE=1 SV=2 - [F1MQ37_BOVIN]	Tetraspanin OS=Homo sapiens GN=CD81 PE=1 SV=1 - [E9PJK1_HUMAN]	Isoform Short of Heterogeneous nuclear ribonucleoprotein U OS=Homo sapiens GN=HNRNPU - [HNRPU_HUMAN]	Embryo-specific fibronectin 1 transcript variant OS=Bos taurus GN=FN1 PE=1 SV=1 - [B8Y9S9_BOVIN]
Elongation factor Tu, mitochondrial OS=Homo sapiens GN=TUFM PE=1 SV=2 - [EFTU_HUMAN]	Myosin-9 OS=Homo sapiens GN=MYH9 PE=1 SV=4 - [MYH9_HUMAN]	Myristoylated alanine-rich C-kinase substrate OS=Homo sapiens GN=MARCKS PE=1 SV=1 - [A0A087WZH7_HUMAN]	MHC class I protein OS=Macaca mulatta GN=Mamu-A1 PE=2 SV=1 - [A0A1G4P113_MACMU]
Isoform 2 of Ubiquitin-like modifier-activating enzyme 1 OS=Homo sapiens GN=UBA1 - [UBA1_HUMAN]	Uncharacterized protein OS=Bos taurus PE=4 SV=1 - [A0A0A0MPA4_BOVIN]	Uncharacterized protein OS=Bos taurus PE=3 SV=1 - [G3MZG7_BOVIN]	Ig mu chain C region (Fragment) OS=Homo sapiens GN=IGHM PE=1 SV=2 - [A0A075B6N9_HUMAN]
60S ribosomal protein L29 OS=Homo sapiens GN=RPL29 PE=1 SV=2 - [RL29_HUMAN]	40S ribosomal protein S6 OS=Homo sapiens GN=RPS6 PE=1 SV=1 - [RS6_HUMAN]	Isoform 4 of Clusterin OS=Homo sapiens GN=CLU - [CLUS_HUMAN]	Uncharacterized protein OS=Macaca mulatta GN=GSN PE=4 SV=1 - [A0A1D5QT83_MACMU]
Cofilin 1 (Non-muscle), isoform CRA_a OS=Homo sapiens GN=CFL1 PE=1 SV=1 - [G3V1A4_HUMAN]	Alpha-actinin-4 OS=Homo sapiens GN=ACTN4 PE=1 SV=2 - [ACTN4_HUMAN]	Uncharacterized protein OS=Bos taurus GN=RPL22 PE=1 SV=2 - [F1N301_BOVIN]	Fermitin family homolog 3 short form OS=Macaca mulatta GN=FERMT3 PE=2 SV=2 - [F6T960_MACMU]
Cofilin-1 OS=Bos taurus GN=CFL1 PE=2 SV=3 - [COF1_BOVIN]	Isoform 2 of Ubiquitin-like modifier-activating enzyme 1 OS=Homo sapiens GN=UBA1 - [UBA1_HUMAN]	Threonine--tRNA ligase, cytoplasmic OS=Homo sapiens GN=TARS PE=1 SV=3 - [SYTC_HUMAN]	MHC class I antigen (Fragment) OS=Macaca mulatta GN=Mamu-A1 PE=2 SV=1 - [A0A0H5BZW4_MACMU]
Guanine nucleotide-binding protein subunit beta-2-like 1 OS=Homo sapiens GN=GNB2L1 PE=1 SV=1 - [D6RAC2_HUMAN]	Annexin A5 OS=Homo sapiens GN=ANXA5 PE=1 SV=2 - [ANXA5_HUMAN]	Hemoglobin fetal subunit beta OS=Bos taurus PE=1 SV=1 - [HBBF_BOVIN]	Vitronectin OS=Homo sapiens GN=VTN PE=1 SV=1 - [VTNC_HUMAN]
Serotransferrin OS=Homo sapiens GN=TF PE=1 SV=3 - [TRFE_HUMAN]	Ribonucleoside-diphosphate reductase large subunit OS=Homo sapiens GN=RRM1 PE=1 SV=1 - [RIR1_HUMAN]	Isoform SV of 14-3-3 protein epsilon OS=Homo sapiens GN=YWHAE - [1433E_HUMAN]	Serum-spreading factor OS=Macaca mulatta GN=EGK_08321 PE=4 SV=1 - [G7NGJ1_MACMU]
Keratin, type I cytoskeletal 14 OS=Homo sapiens GN=KRT14 PE=1 SV=4 - [K1C14_HUMAN]	Uncharacterized protein OS=Bos taurus GN=MYH9 PE=1 SV=2 - [F1MQ37_BOVIN]	40S ribosomal protein S6 OS=Homo sapiens GN=RPS6 PE=1 SV=1 - [RS6_HUMAN]	Uncharacterized protein OS=Macaca mulatta GN=VTN PE=4 SV=2 - [F6SSW9_MACMU]
Complement component C9 OS=Homo sapiens GN=C9 PE=1 SV=2 - [CO9_HUMAN]	Elongation factor 1-gamma OS=Homo sapiens GN=EEF1G PE=1 SV=3 - [EF1G_HUMAN]	Carbamoyl-phosphate synthase [ammonia], mitochondrial OS=Homo sapiens GN=CPS1 PE=1 SV=2 - [CPSM_HUMAN]	ATP synthase subunit alpha, mitochondrial OS=Homo sapiens GN=ATP5A1 PE=1 SV=1 - [ATPA_HUMAN]
Isoform SV of 14-3-3 protein epsilon OS=Homo sapiens GN=YWHAE - [1433E_HUMAN]	Growth/differentiation factor 15 OS=Homo sapiens GN=GDF15 PE=2 SV=3 - [GDF15_HUMAN]	Reticulon OS=Homo sapiens GN=RTN4 PE=1 SV=1 - [F8W914_HUMAN]	Isoform 1 of Vinculin OS=Homo sapiens GN=VCL - [VINC_HUMAN]
Prelamin-A/C OS=Homo sapiens GN=LMNA PE=1 SV=1 - [LMNA_HUMAN]	Stress-70 protein, mitochondrial OS=Homo sapiens GN=HSPA9 PE=1 SV=2 - [GRP75_HUMAN]	60S ribosomal protein L35 OS=Homo sapiens GN=RPL35 PE=1 SV=1 - [F2Z388_HUMAN]	Vinculin isoform VCL OS=Macaca mulatta GN=VCL PE=2 SV=2 - [F7F2A5_MACMU]
D-3-phosphoglycerate dehydrogenase OS=Homo sapiens GN=PHGDH PE=1 SV=4 - [SERA_HUMAN]	ADP-ribosylation factor (Fragments) OS=Bos taurus PE=4 SV=1 - [Q7M3H4_BOVIN]	Isoform 2 of 5'-nucleotidase OS=Homo sapiens GN=NT5E - [5NTD_HUMAN]	Uncharacterized protein OS=Macaca mulatta GN=CFP PE=4 SV=1 - [A0A1D5RCR3_MACMU]
Guanine nucleotide-binding protein G(k) subunit alpha OS=Homo sapiens GN=GNAI3 PE=1 SV=3 - [GNAI3_HUMAN]	60S ribosomal protein L13 OS=Homo sapiens GN=RPL13 PE=1 SV=4 - [RL13_HUMAN]	ATP-citrate synthase OS=Homo sapiens GN=ACLY PE=1 SV=3 - [ACLY_HUMAN]	60S ribosomal protein L23 (Fragment) OS=Homo sapiens GN=RPL23 PE=1 SV=1 - [C9JD32_HUMAN]
Isoform 2 of Triosephosphate isomerase OS=Homo sapiens GN=TPI1 - [TPIS_HUMAN]	Fascin OS=Homo sapiens GN=FSCN1 PE=1 SV=3 - [FSCN1_HUMAN]	Alanine--tRNA ligase, cytoplasmic OS=Homo sapiens GN=AARS PE=1 SV=2 - [SYAC_HUMAN]	MHC class I antigen OS=Macaca mulatta GN=Mamu-B PE=2 SV=1 - [B6D1Y9_MACMU]
Transitional endoplasmic reticulum ATPase OS=Homo sapiens GN=VCP PE=1 SV=4 - [TERA_HUMAN]	Isoform 2 of Programmed cell death protein 6 OS=Homo sapiens GN=PDCD6 - [PDCD6_HUMAN]	Isoform 2 of Unconventional myosin-Ic OS=Homo sapiens GN=MYO1C - [MYO1C_HUMAN]	MHC class I antigen (Fragment) OS=Macaca mulatta GN=Mamu-B PE=2 SV=1 - [C5J9D5_MACMU]
T-complex protein 1 subunit alpha OS=Homo sapiens GN=TCP1 PE=1 SV=1 - [TCPA_HUMAN]	ATP synthase subunit beta, mitochondrial OS=Homo sapiens GN=ATP5B PE=1 SV=3 - [ATPB_HUMAN]	Fascin OS=Homo sapiens GN=FSCN1 PE=1 SV=3 - [FSCN1_HUMAN]	Isoform 4 of Clusterin OS=Homo sapiens GN=CLU - [CLUS_HUMAN]
Keratin, type I cytoskeletal 17 OS=Homo sapiens GN=KRT17 PE=1 SV=2 - [K1C17_HUMAN]	Isoform 2 of T-complex protein 1 subunit delta OS=Homo sapiens GN=CCT4 - [TCPD_HUMAN]	Isoform 2 of T-complex protein 1 subunit beta OS=Homo sapiens GN=CCT2 - [TCPB_HUMAN]	Annexin A1 OS=Homo sapiens GN=ANXA1 PE=1 SV=2 - [ANXA1_HUMAN]
Fatty acid synthase OS=Homo sapiens GN=FASN PE=1 SV=3 - [FAS_HUMAN]	Isoform 2 of 5'-nucleotidase OS=Homo sapiens GN=NT5E - [5NTD_HUMAN]	Elongation factor 1-gamma OS=Homo sapiens GN=EEF1G PE=1 SV=3 - [EF1G_HUMAN]	ADP-ribosylation factor (Fragments) OS=Bos taurus PE=4 SV=1 - [Q7M3H4_BOVIN]
Fibrinogen beta chain OS=Homo sapiens GN=FGB PE=1 SV=2 - [FIBB_HUMAN]	Heterogeneous nuclear ribonucleoprotein K OS=Homo sapiens GN=HNRNPK PE=1 SV=1 - [HNRPK_HUMAN]	Keratin, type I cytoskeletal 18 OS=Homo sapiens GN=KRT18 PE=1 SV=1 - [F8VZY9_HUMAN]	CD44 antigen OS=Homo sapiens GN=CD44 PE=1 SV=2 - [H0YD13_HUMAN]
Eukaryotic initiation factor 4A-I OS=Bos taurus GN=EIF4A1 PE=2 SV=1 - [IF4A1_BOVIN]	Isoform 2 of Filamin-B OS=Homo sapiens GN=FLNB - [FLNB_HUMAN]	Glutathione S-transferase P OS=Homo sapiens GN=GSTP1 PE=1 SV=2 - [GSTP1_HUMAN]	MHC class I antigen OS=Macaca mulatta GN=Mamu-B PE=2 SV=1 - [A9XN36_MACMU]
Isoform 3 of Kinesin-like protein KIF23 OS=Homo sapiens GN=KIF23 - [KIF23_HUMAN]	Isoform 2 of Nucleophosmin OS=Homo sapiens GN=NPM1 - [NPM_HUMAN]	Fatty acid synthase OS=Homo sapiens GN=FASN PE=1 SV=3 - [FAS_HUMAN]	Uncharacterized protein OS=Macaca mulatta GN=MMRN1 PE=4 SV=2 - [F6RIY8_MACMU]
Serine/threonine-protein phosphatase OS=Bos taurus GN=PPP1CB PE=3 SV=2 - [F1MW57_BOVIN]	14-3-3 protein gamma OS=Bos taurus GN=YWHAG PE=2 SV=1 - [A7Z057_BOVIN]	Peptidyl-prolyl cis-trans isomerase A OS=Homo sapiens GN=PPIA PE=1 SV=2 - [PPIA_HUMAN]	Large neutral amino acids transporter small subunit 1 OS=Homo sapiens GN=SLC7A5 PE=1 SV=2 - [LAT1_HUMAN]
Protein IGHV3OR16-9 OS=Homo sapiens GN=IGHV3OR16-9 PE=1 SV=2 - [S4R460_HUMAN]	Ras GTPase-activating-like protein IQGAP1 OS=Homo sapiens GN=IQGAP1 PE=1 SV=1 - [IQGA1_HUMAN]	Isoform 3 of Protein disulfide-isomerase A6 OS=Homo sapiens GN=PDIA6 - [PDIA6_HUMAN]	Clusterin OS=Macaca mulatta GN=CLU PE=3 SV=2 - [F6S885_MACMU]
Neuroblast differentiation-associated protein AHNAK OS=Homo sapiens GN=AHNAK PE=1 SV=2 - [AHNK_HUMAN]	Transferrin receptor protein 1 OS=Homo sapiens GN=TFRC PE=1 SV=2 - [TFR1_HUMAN]	Small nuclear ribonucleoprotein Sm D1 OS=Homo sapiens GN=SNRPD1 PE=1 SV=1 - [J3QLI9_HUMAN]	Uncharacterized protein OS=Macaca mulatta PE=4 SV=2 - [F6RL43_MACMU]
Threonine--tRNA ligase, cytoplasmic OS=Homo sapiens GN=TARS PE=1 SV=3 - [SYTC_HUMAN]	D-3-phosphoglycerate dehydrogenase OS=Homo sapiens GN=PHGDH PE=1 SV=4 - [SERA_HUMAN]	D-3-phosphoglycerate dehydrogenase OS=Homo sapiens GN=PHGDH PE=1 SV=4 - [SERA_HUMAN]	60 kDa heat shock protein, mitochondrial OS=Homo sapiens GN=HSPD1 PE=1 SV=2 - [CH60_HUMAN]
Isoform SERCA3G of Sarcoplasmic/endoplasmic reticulum calcium ATPase 3 OS=Homo sapiens GN=ATP2A3 - [AT2A3_HUMAN]	Fructose-bisphosphate aldolase (Fragment) OS=Homo sapiens GN=ALDOC PE=1 SV=1 - [K7EKH5_HUMAN]	Moesin OS=Homo sapiens GN=MSN PE=1 SV=3 - [MOES_HUMAN]	Uncharacterized protein OS=Macaca mulatta GN=EGK_19779 PE=4 SV=1 - [G7N2A6_MACMU]
Clathrin heavy chain 1 OS=Homo sapiens GN=CLTC PE=1 SV=5 - [CLH1_HUMAN]	Histone H3 OS=Macaca mulatta GN=LOC698105 PE=2 SV=2 - [F7BRX2_MACMU]	T-complex protein 1 subunit eta OS=Bos taurus GN=CCT7 PE=3 SV=2 - [F1MWR8_BOVIN]	Clathrin heavy chain 1 OS=Homo sapiens GN=CLTC PE=1 SV=5 - [CLH1_HUMAN]
Complement component C8 alpha chain OS=Homo sapiens GN=C8A PE=1 SV=2 - [CO8A_HUMAN]	Neuroblast differentiation-associated protein AHNAK OS=Homo sapiens GN=AHNAK PE=1 SV=2 - [AHNK_HUMAN]	Eukaryotic initiation factor 4A-I OS=Bos taurus GN=EIF4A1 PE=2 SV=1 - [IF4A1_BOVIN]	Protein S100-A11 OS=Homo sapiens GN=S100A11 PE=1 SV=2 - [S10AB_HUMAN]
Uncharacterized protein OS=Bos taurus PE=3 SV=1 - [G3MZG7_BOVIN]	Integrin alpha-3 OS=Homo sapiens GN=ITGA3 PE=1 SV=5 - [ITA3_HUMAN]	60S ribosomal protein L32 (Fragment) OS=Homo sapiens GN=RPL32 PE=1 SV=1 - [D3YTB1_HUMAN]	Uncharacterized protein OS=Macaca mulatta GN=SELP PE=4 SV=2 - [F7CJY4_MACMU]
Isoform 3 of Protein disulfide-isomerase A6 OS=Homo sapiens GN=PDIA6 - [PDIA6_HUMAN]	ATP-citrate synthase OS=Homo sapiens GN=ACLY PE=1 SV=3 - [ACLY_HUMAN]	Ribonucleoside-diphosphate reductase large subunit OS=Homo sapiens GN=RRM1 PE=1 SV=1 - [RIR1_HUMAN]	Peroxiredoxin-6 OS=Homo sapiens GN=PRDX6 PE=1 SV=3 - [PRDX6_HUMAN]
Complement factor H-related protein 5 OS=Homo sapiens GN=CFHR5 PE=1 SV=1 - [FHR5_HUMAN]	60S ribosomal protein L4 OS=Homo sapiens GN=RPL4 PE=1 SV=5 - [RL4_HUMAN]	Uncharacterized protein OS=Bos taurus GN=KPNB1 PE=1 SV=2 - [E1BFV0_BOVIN]	Chloride intracellular channel protein 1 OS=Homo sapiens GN=CLIC1 PE=1 SV=4 - [CLIC1_HUMAN]
Isoform 2 of T-complex protein 1 subunit beta OS=Homo sapiens GN=CCT2 - [TCPB_HUMAN]	Guanine nucleotide-binding protein G(k) subunit alpha OS=Homo sapiens GN=GNAI3 PE=1 SV=3 - [GNAI3_HUMAN]	Apolipoprotein E OS=Bos taurus GN=APOE PE=3 SV=1 - [A0A140T881_BOVIN]	Isoform 2 of 60S ribosomal protein L11 OS=Homo sapiens GN=RPL11 - [RL11_HUMAN]
Sarcoplasmic/endoplasmic reticulum calcium ATPase 2 (Fragment) OS=Homo sapiens GN=ATP2A2 PE=1 SV=1 - [H7C5W9_HUMAN]	Myristoylated alanine-rich C-kinase substrate OS=Bos taurus GN=MARCKS PE=1 SV=1 - [F1N2N5_BOVIN]	Keratin, type I cytoskeletal 14 OS=Homo sapiens GN=KRT14 PE=1 SV=4 - [K1C14_HUMAN]	Uncharacterized protein (Fragment) OS=Macaca mulatta GN=EGK_04537 PE=3 SV=1 - [G7N8B4_MACMU]
Isoform 2 of Tropomyosin alpha-3 chain OS=Homo sapiens GN=TPM3 - [TPM3_HUMAN]	Isoform Gamma of Poliovirus receptor OS=Homo sapiens GN=PVR - [PVR_HUMAN]	Isoform 3 of Plastin-3 OS=Homo sapiens GN=PLS3 - [PLST_HUMAN]	60S ribosomal protein L14 OS=Homo sapiens GN=RPL14 PE=1 SV=4 - [RL14_HUMAN]
Calnexin OS=Homo sapiens GN=CANX PE=1 SV=2 - [CALX_HUMAN]	Serum albumin OS=Homo sapiens GN=ALB PE=1 SV=2 - [ALBU_HUMAN]	Protein disulfide-isomerase A3 (Fragment) OS=Homo sapiens GN=PDIA3 PE=1 SV=1 - [H7BZJ3_HUMAN]	Uncharacterized protein OS=Macaca mulatta GN=ITGA2 PE=3 SV=2 - [F6W6R0_MACMU]
Isoform 2 of Bifunctional purine biosynthesis protein PURH OS=Homo sapiens GN=ATIC - [PUR9_HUMAN]	Ezrin OS=Homo sapiens GN=EZR PE=1 SV=3 - [E7EQR4_HUMAN]	Transitional endoplasmic reticulum ATPase OS=Homo sapiens GN=VCP PE=1 SV=4 - [TERA_HUMAN]	Uncharacterized protein OS=Macaca mulatta GN=TPM4 PE=3 SV=1 - [A0A1D5QZI4_MACMU]
Uncharacterized protein OS=Bos taurus GN=DYNC1H1 PE=1 SV=1 - [E1BDX8_BOVIN]	Isoform 2 of Major prion protein OS=Homo sapiens GN=PRNP - [PRIO_HUMAN]	Isoform 2 of ATP synthase subunit d, mitochondrial OS=Homo sapiens GN=ATP5H - [ATP5H_HUMAN]	Uncharacterized protein OS=Macaca mulatta PE=4 SV=2 - [F7D7L3_MACMU]
Basic leucine zipper and W2 domain-containing protein 1 (Fragment) OS=Homo sapiens GN=BZW1 PE=1 SV=1 - [C9JV57_HUMAN]	Isoform 3 of Stress-induced-phosphoprotein 1 OS=Homo sapiens GN=STIP1 - [STIP1_HUMAN]	40S ribosomal protein S17 OS=Bos taurus GN=RPS17 PE=3 SV=1 - [A0A140T832_BOVIN]	GTP-binding nuclear protein Ran (Fragment) OS=Homo sapiens GN=RAN PE=1 SV=5 - [F5H018_HUMAN]
Signal recognition particle receptor subunit beta (Fragment) OS=Homo sapiens GN=SRPRB PE=1 SV=1 - [H7C4H2_HUMAN]	Non-structural protein 1 OS=Human respiratory syncytial virus A (strain A2) GN=1C PE=1 SV=1 - [NS1_HRSVA]	Isoform E of Plasma membrane calcium-transporting ATPase 1 OS=Homo sapiens GN=ATP2B1 - [AT2B1_HUMAN]	Isoform 2 of Tropomyosin alpha-3 chain OS=Homo sapiens GN=TPM3 - [TPM3_HUMAN]
C-1-tetrahydrofolate synthase, cytoplasmic OS=Homo sapiens GN=MTHFD1 PE=1 SV=3 - [C1TC_HUMAN]	Cell surface glycoprotein MUC18 OS=Homo sapiens GN=MCAM PE=1 SV=2 - [MUC18_HUMAN]	Isoform SERCA3G of Sarcoplasmic/endoplasmic reticulum calcium ATPase 3 OS=Homo sapiens GN=ATP2A3 - [AT2A3_HUMAN]	Elongation factor 2 OS=Homo sapiens GN=EEF2 PE=1 SV=4 - [EF2_HUMAN]
Rac GTPase-activating protein 1 OS=Homo sapiens GN=RACGAP1 PE=1 SV=1 - [RGAP1_HUMAN]	60S ribosomal protein L8 (Fragment) OS=Homo sapiens GN=RPL8 PE=1 SV=1 - [E9PKZ0_HUMAN]	Sarcoplasmic/endoplasmic reticulum calcium ATPase 2 (Fragment) OS=Homo sapiens GN=ATP2A2 PE=1 SV=1 - [H7C5W9_HUMAN]	Alpha-actinin-1 isoform c OS=Macaca mulatta GN=ACTN1 PE=2 SV=1 - [I0FW14_MACMU]
Small nuclear ribonucleoprotein Sm D1 OS=Homo sapiens GN=SNRPD1 PE=1 SV=1 - [J3QLI9_HUMAN]	Tropomyosin alpha-4 chain OS=Homo sapiens GN=TPM4 PE=1 SV=3 - [TPM4_HUMAN]	Actin-related protein 3 OS=Bos taurus GN=ACTR3 PE=1 SV=3 - [ARP3_BOVIN]	Sodium/potassium-transporting ATPase subunit alpha-1 OS=Homo sapiens GN=ATP1A1 PE=1 SV=1 - [AT1A1_HUMAN]
Isoform 2 of T-complex protein 1 subunit theta OS=Homo sapiens GN=CCT8 - [TCPQ_HUMAN]	Protein deglycase DJ-1 OS=Bos taurus GN=PARK7 PE=2 SV=1 - [PARK7_BOVIN]	Tyrosine--tRNA ligase, cytoplasmic OS=Homo sapiens GN=YARS PE=1 SV=4 - [SYYC_HUMAN]	Uncharacterized protein OS=Macaca mulatta GN=APOC3 PE=4 SV=2 - [F7FQN1_MACMU]
RNA-directed RNA polymerase L OS=Human respiratory syncytial virus A (strain A2) GN=L PE=3 SV=1 - [L_HRSVA]	Rho GDP-dissociation inhibitor 1 OS=Homo sapiens GN=ARHGDIA PE=1 SV=1 - [J3KRE2_HUMAN]	Zinc transporter ZIP14 (Fragment) OS=Homo sapiens GN=SLC39A14 PE=1 SV=2 - [E5RIP4_HUMAN]	Apolipoprotein A-I OS=Macaca mulatta GN=APOA1 PE=3 SV=1 - [A0A1D5QJF6_MACMU]
Glutathione S-transferase P OS=Homo sapiens GN=GSTP1 PE=1 SV=2 - [GSTP1_HUMAN]	40S ribosomal protein S20 OS=Bos taurus GN=RPS20 PE=3 SV=1 - [RS20_BOVIN]	Keratin, type I cytoskeletal 17 OS=Homo sapiens GN=KRT17 PE=1 SV=2 - [K1C17_HUMAN]	Isoform SERCA3G of Sarcoplasmic/endoplasmic reticulum calcium ATPase 3 OS=Homo sapiens GN=ATP2A3 - [AT2A3_HUMAN]
Alanine--tRNA ligase, cytoplasmic OS=Homo sapiens GN=AARS PE=1 SV=2 - [SYAC_HUMAN]	ATP synthase subunit alpha, mitochondrial OS=Homo sapiens GN=ATP5A1 PE=1 SV=1 - [ATPA_HUMAN]	RNA-directed RNA polymerase L OS=Human respiratory syncytial virus A (strain A2) GN=L PE=3 SV=1 - [L_HRSVA]	Complement component 1 Q subcomponent-binding protein, mitochondrial (Fragment) OS=Homo sapiens GN=C1QBP PE=1 SV=1 - [I3L3Q7_HUMAN]
Uncharacterized protein OS=Bos taurus GN=RPL22 PE=1 SV=2 - [F1N301_BOVIN]	Uncharacterized protein OS=Bos taurus GN=ACTR1A PE=1 SV=1 - [F2Z4F0_BOVIN]	Kynureninase OS=Homo sapiens GN=KYNU PE=1 SV=1 - [KYNU_HUMAN]	40S ribosomal protein S3 OS=Bos taurus GN=RPS3 PE=2 SV=1 - [RS3_BOVIN]
Protein S100-P OS=Homo sapiens GN=S100P PE=1 SV=2 - [S100P_HUMAN]	60S ribosomal protein L5 OS=Homo sapiens GN=RPL5 PE=1 SV=3 - [RL5_HUMAN]	Neuroblast differentiation-associated protein AHNAK OS=Homo sapiens GN=AHNAK PE=1 SV=2 - [AHNK_HUMAN]	Peptidyl-prolyl cis-trans isomerase OS=Macaca mulatta GN=PPIF PE=3 SV=2 - [F7EJE1_MACMU]
ATP-citrate synthase OS=Homo sapiens GN=ACLY PE=1 SV=3 - [ACLY_HUMAN]	Serine/arginine-rich-splicing factor 2 (Fragment) OS=Homo sapiens GN=SRSF2 PE=1 SV=1 - [J3QL05_HUMAN]	Ezrin OS=Homo sapiens GN=EZR PE=1 SV=3 - [E7EQR4_HUMAN]	Glutathione S-transferase P (Fragment) OS=Macaca mulatta GN=EGK_05927 PE=4 SV=1 - [G7NBW9_MACMU]
60S ribosomal protein L4 OS=Homo sapiens GN=RPL4 PE=1 SV=5 - [RL4_HUMAN]	Eukaryotic initiation factor 4A-I OS=Bos taurus GN=EIF4A1 PE=2 SV=1 - [IF4A1_BOVIN]	Glucose-6-phosphate isomerase OS=Homo sapiens GN=GPI PE=1 SV=2 - [K7EQ48_HUMAN]	Elongation factor 1-beta OS=Homo sapiens GN=EEF1B2 PE=1 SV=3 - [EF1B_HUMAN]
Myosin-10 OS=Bos taurus GN=MYH10 PE=2 SV=2 - [MYH10_BOVIN]	Actin-related protein 3 OS=Bos taurus GN=ACTR3 PE=1 SV=3 - [ARP3_BOVIN]	UDP-glucose 6-dehydrogenase OS=Homo sapiens GN=UGDH PE=1 SV=1 - [UGDH_HUMAN]	Calmodulin OS=Bos taurus GN=CALM PE=1 SV=2 - [CALM_BOVIN]
Eukaryotic translation initiation factor 2 subunit 3 OS=Homo sapiens GN=EIF2S3 PE=1 SV=3 - [IF2G_HUMAN]	Uncharacterized protein OS=Bos taurus PE=4 SV=2 - [F1N7U3_BOVIN]	Adenylyl cyclase-associated protein 1 OS=Homo sapiens GN=CAP1 PE=1 SV=5 - [CAP1_HUMAN]	MHC class I antigen (Fragment) OS=Macaca mulatta GN=Mamu-A PE=2 SV=1 - [B7XC36_MACMU]
Zinc transporter ZIP14 (Fragment) OS=Homo sapiens GN=SLC39A14 PE=1 SV=2 - [E5RIP4_HUMAN]	T-complex protein 1 subunit alpha OS=Homo sapiens GN=TCP1 PE=1 SV=1 - [TCPA_HUMAN]	C-1-tetrahydrofolate synthase, cytoplasmic OS=Homo sapiens GN=MTHFD1 PE=1 SV=3 - [C1TC_HUMAN]	Coagulation factor XIII A chain OS=Macaca mulatta GN=F13A1 PE=4 SV=1 - [F7D3L5_MACMU]
UDP-glucose 6-dehydrogenase OS=Homo sapiens GN=UGDH PE=1 SV=1 - [UGDH_HUMAN]	Integrin alpha-5 OS=Homo sapiens GN=ITGA5 PE=1 SV=2 - [ITA5_HUMAN]	14-3-3 protein gamma OS=Bos taurus GN=YWHAG PE=2 SV=1 - [A7Z057_BOVIN]	Alpha-actinin-4 OS=Homo sapiens GN=ACTN4 PE=1 SV=2 - [ACTN4_HUMAN]
Protein disulfide-isomerase OS=Homo sapiens GN=P4HB PE=1 SV=2 - [H7BZ94_HUMAN]	Tryptophan--tRNA ligase, cytoplasmic (Fragment) OS=Homo sapiens GN=WARS PE=1 SV=1 - [H0YJP3_HUMAN]	Protein Niban OS=Homo sapiens GN=FAM129A PE=1 SV=1 - [NIBAN_HUMAN]	Actin-related protein 3 OS=Bos taurus GN=ACTR3 PE=1 SV=3 - [ARP3_BOVIN]
Cytochrome b-c1 complex subunit 2, mitochondrial OS=Homo sapiens GN=UQCRC2 PE=1 SV=1 - [H3BRG4_HUMAN]	Nuclease-sensitive element-binding protein 1 OS=Homo sapiens GN=YBX1 PE=1 SV=2 - [A0A087X1S2_HUMAN]	Isoform 3 of Kinesin-like protein KIF23 OS=Homo sapiens GN=KIF23 - [KIF23_HUMAN]	Anion exchange protein OS=Macaca mulatta GN=SLC4A1 PE=3 SV=1 - [A0A1D5REH6_MACMU]
Kynureninase OS=Homo sapiens GN=KYNU PE=1 SV=1 - [KYNU_HUMAN]	Similar to ribosomal protein S18 (Fragment) OS=Bos taurus PE=2 SV=1 - [Q862S8_BOVIN]	Eukaryotic translation initiation factor 2 subunit 3 OS=Homo sapiens GN=EIF2S3 PE=1 SV=3 - [IF2G_HUMAN]	Ras-related C3 botulinum toxin substrate 1 OS=Bos taurus GN=RAC1 PE=1 SV=1 - [RAC1_BOVIN]
Isoform Gamma-A of Fibrinogen gamma chain OS=Homo sapiens GN=FGG - [FIBG_HUMAN]	Histone H3 (Fragment) OS=Homo sapiens GN=H3F3B PE=1 SV=1 - [K7EK07_HUMAN]	60S ribosomal protein L4 OS=Homo sapiens GN=RPL4 PE=1 SV=5 - [RL4_HUMAN]	CD59 glycoprotein OS=Homo sapiens GN=CD59 PE=1 SV=1 - [E9PNW4_HUMAN]
Vimentin OS=Homo sapiens GN=VIM PE=1 SV=1 - [B0YJC4_HUMAN]	Ras-related C3 botulinum toxin substrate 1 OS=Bos taurus GN=RAC1 PE=1 SV=1 - [RAC1_BOVIN]	Dolichyl-diphosphooligosaccharide--protein glycosyltransferase subunit 1 OS=Homo sapiens GN=RPN1 PE=1 SV=1 - [RPN1_HUMAN]	Integrin alpha-2 OS=Homo sapiens GN=ITGA2 PE=1 SV=1 - [E7EMF1_HUMAN]
Hemoglobin subunit beta OS=Homo sapiens GN=HBB PE=1 SV=2 - [HBB_HUMAN]	Isoform 3 of Plastin-3 OS=Homo sapiens GN=PLS3 - [PLST_HUMAN]	Uncharacterized protein OS=Bos taurus GN=DYNC1H1 PE=1 SV=1 - [E1BDX8_BOVIN]	CD166 antigen (Fragment) OS=Homo sapiens GN=ALCAM PE=1 SV=1 - [H7C543_HUMAN]
Isoform 2 of Fibrinogen alpha chain OS=Homo sapiens GN=FGA - [FIBA_HUMAN]	UDP-glucose 6-dehydrogenase OS=Homo sapiens GN=UGDH PE=1 SV=1 - [UGDH_HUMAN]	Nuclease-sensitive element-binding protein 1 OS=Homo sapiens GN=YBX1 PE=1 SV=2 - [A0A087X1S2_HUMAN]	Platelet endothelial cell adhesion molecule OS=Macaca mulatta GN=PECAM1 PE=2 SV=1 - [H9FVR0_MACMU]
L-lactate dehydrogenase A chain OS=Homo sapiens GN=LDHA PE=1 SV=2 - [LDHA_HUMAN]	Poly(rC)-binding protein 1 OS=Bos taurus GN=PCBP1 PE=2 SV=1 - [PCBP1_BOVIN]	DnaJ homolog subfamily B member 1 (Fragment) OS=Homo sapiens GN=DNAJB1 PE=1 SV=1 - [M0R080_HUMAN]	Peptidyl-prolyl cis-trans isomerase A OS=Homo sapiens GN=PPIA PE=1 SV=2 - [PPIA_HUMAN]
Peptidyl-prolyl cis-trans isomerase FKBP4 OS=Homo sapiens GN=FKBP4 PE=1 SV=3 - [FKBP4_HUMAN]	Fatty acid synthase OS=Homo sapiens GN=FASN PE=1 SV=3 - [FAS_HUMAN]	26S protease regulatory subunit 10B OS=Bos taurus GN=PSMC6 PE=3 SV=2 - [F1MLV1_BOVIN]	Voltage-dependent anion-selective channel protein 3 OS=Homo sapiens GN=VDAC3 PE=1 SV=1 - [VDAC3_HUMAN]
Inosine-5'-monophosphate dehydrogenase 2 (Fragment) OS=Homo sapiens GN=IMPDH2 PE=1 SV=1 - [H0Y4R1_HUMAN]	Serine hydroxymethyltransferase, mitochondrial (Fragment) OS=Homo sapiens GN=SHMT2 PE=1 SV=1 - [G3V241_HUMAN]	CD166 antigen (Fragment) OS=Homo sapiens GN=ALCAM PE=1 SV=1 - [H7C543_HUMAN]	Isoform 2 of 60S acidic ribosomal protein P0 OS=Homo sapiens GN=RPLP0 - [RLA0_HUMAN]
Isoform Short of Splicing factor, proline- and glutamine-rich OS=Homo sapiens GN=SFPQ - [SFPQ_HUMAN]	Eukaryotic translation initiation factor 2 subunit 1 OS=Homo sapiens GN=EIF2S1 PE=1 SV=3 - [IF2A_HUMAN]	Isoform 2 of Guanine nucleotide-binding protein G(I)/G(S)/G(T) subunit beta-1 OS=Homo sapiens GN=GNB1 - [GBB1_HUMAN]	60S ribosomal protein L7a OS=Homo sapiens GN=RPL7A PE=1 SV=2 - [RL7A_HUMAN]
Nuclease-sensitive element-binding protein 1 OS=Homo sapiens GN=YBX1 PE=1 SV=2 - [A0A087X1S2_HUMAN]	Carbamoyl-phosphate synthase [ammonia], mitochondrial OS=Homo sapiens GN=CPS1 PE=1 SV=2 - [CPSM_HUMAN]	Protein disulfide-isomerase OS=Homo sapiens GN=P4HB PE=1 SV=2 - [H7BZ94_HUMAN]	RPS5 (Fragment) OS=Bos taurus PE=2 SV=1 - [A1XED5_BOVIN]
X-ray repair cross-complementing protein 5 OS=Homo sapiens GN=XRCC5 PE=1 SV=3 - [XRCC5_HUMAN]	Elongation factor Tu, mitochondrial OS=Homo sapiens GN=TUFM PE=1 SV=2 - [EFTU_HUMAN]	Glycine--tRNA ligase OS=Homo sapiens GN=GARS PE=1 SV=3 - [SYG_HUMAN]	CD59 glycoprotein preproprotein OS=Macaca mulatta GN=CD59 PE=2 SV=1 - [F6QCT1_MACMU]
26S proteasome non-ATPase regulatory subunit 2 OS=Homo sapiens GN=PSMD2 PE=1 SV=3 - [PSMD2_HUMAN]	Isoform 2 of Guanine nucleotide-binding protein G(I)/G(S)/G(T) subunit beta-1 OS=Homo sapiens GN=GNB1 - [GBB1_HUMAN]	Isoform 2 of Secretory carrier-associated membrane protein 3 OS=Homo sapiens GN=SCAMP3 - [SCAM3_HUMAN]	Uncharacterized protein OS=Macaca mulatta GN=EGK_12095 PE=3 SV=1 - [G7MJR4_MACMU]
Bifunctional glutamate/proline--tRNA ligase OS=Homo sapiens GN=EPRS PE=1 SV=5 - [SYEP_HUMAN]	Guanine nucleotide-binding protein G(i) subunit alpha-2 OS=Homo sapiens GN=GNAI2 PE=1 SV=3 - [GNAI2_HUMAN]	Tetraspanin OS=Homo sapiens GN=CD81 PE=1 SV=1 - [E9PJK1_HUMAN]	Transferrin OS=Macaca mulatta GN=LOC106992286 PE=2 SV=2 - [F7DHR8_MACMU]
Isoform 2 of 26S protease regulatory subunit 7 OS=Homo sapiens GN=PSMC2 - [PRS7_HUMAN]	Uncharacterized protein OS=Bos taurus GN=TFRC PE=4 SV=2 - [E1BIG6_BOVIN]	Isoform 2 of Sodium/potassium-transporting ATPase subunit beta-1 OS=Homo sapiens GN=ATP1B1 - [AT1B1_HUMAN]	Sarcoplasmic/endoplasmic reticulum calcium ATPase 2 (Fragment) OS=Homo sapiens GN=ATP2A2 PE=1 SV=1 - [H7C5W9_HUMAN]
Serine protease HTRA1 OS=Homo sapiens GN=HTRA1 PE=1 SV=1 - [HTRA1_HUMAN]	Isoform 3 of Protein NDRG1 OS=Homo sapiens GN=NDRG1 - [NDRG1_HUMAN]	Prelamin-A/C OS=Homo sapiens GN=LMNA PE=1 SV=1 - [LMNA_HUMAN]	60S ribosomal protein L30 (Fragment) OS=Homo sapiens GN=RPL30 PE=1 SV=1 - [E5RI99_HUMAN]
Isoform 2 of Podocalyxin OS=Homo sapiens GN=PODXL - [PODXL_HUMAN]	Galectin-3-binding protein OS=Homo sapiens GN=LGALS3BP PE=1 SV=1 - [LG3BP_HUMAN]	Poly [ADP-ribose] polymerase 1 OS=Homo sapiens GN=PARP1 PE=1 SV=4 - [PARP1_HUMAN]	Ribonucleoside-diphosphate reductase large subunit OS=Homo sapiens GN=RRM1 PE=1 SV=1 - [RIR1_HUMAN]
Heterogeneous nuclear ribonucleoprotein A1 (Fragment) OS=Homo sapiens GN=HNRNPA1 PE=1 SV=1 - [H0YH80_HUMAN]	RAB10 protein OS=Bos taurus GN=RAB10 PE=1 SV=1 - [A6QLS9_BOVIN]	Signal recognition particle receptor subunit beta (Fragment) OS=Homo sapiens GN=SRPRB PE=1 SV=1 - [H7C4H2_HUMAN]	Uncharacterized protein OS=Macaca mulatta GN=LTBP1 PE=4 SV=2 - [F7EB76_MACMU]
Isoform 2 of Coatomer subunit beta' OS=Homo sapiens GN=COPB2 - [COPB2_HUMAN]	40S ribosomal protein S11 OS=Bos taurus GN=RPS11 PE=2 SV=3 - [RS11_BOVIN]	Hsp90 co-chaperone Cdc37 OS=Homo sapiens GN=CDC37 PE=1 SV=1 - [CDC37_HUMAN]	Uncharacterized protein (Fragment) OS=Macaca mulatta GN=EGK_05213 PE=4 SV=1 - [G7N9T4_MACMU]
L-aminoadipate-semialdehyde dehydrogenase-phosphopantetheinyl transferase OS=Homo sapiens GN=AASDHPPT PE=1 SV=2 - [ADPPT_HUMAN]	Ras-related protein Rap-1b OS=Bos taurus GN=RAP1B PE=2 SV=1 - [RAP1B_BOVIN]	Heat shock 70 kDa protein 4 OS=Homo sapiens GN=HSPA4 PE=1 SV=4 - [HSP74_HUMAN]	Uncharacterized protein OS=Bos taurus PE=3 SV=1 - [G3MZG7_BOVIN]
Eukaryotic translation initiation factor 3 subunit H OS=Homo sapiens GN=EIF3H PE=1 SV=1 - [E5RHC7_HUMAN]	Threonine--tRNA ligase, cytoplasmic OS=Homo sapiens GN=TARS PE=1 SV=3 - [SYTC_HUMAN]	Rac GTPase-activating protein 1 OS=Homo sapiens GN=RACGAP1 PE=1 SV=1 - [RGAP1_HUMAN]	Endoplasmin OS=Homo sapiens GN=HSP90B1 PE=1 SV=1 - [ENPL_HUMAN]
	Integrin alpha-2 OS=Homo sapiens GN=ITGA2 PE=1 SV=1 - [E7EMF1_HUMAN]	X-ray repair cross-complementing protein 6 OS=Homo sapiens GN=XRCC6 PE=1 SV=1 - [B1AHC9_HUMAN]	Fructose-bisphosphate aldolase OS=Macaca mulatta GN=ALDOA PE=2 SV=1 - [F6SYL4_MACMU]
	Isoform 2 of T-complex protein 1 subunit beta OS=Homo sapiens GN=CCT2 - [TCPB_HUMAN]	60S ribosomal protein L8 (Fragment) OS=Homo sapiens GN=RPL8 PE=1 SV=1 - [E9PKZ0_HUMAN]	Isoform 2 of Phosphoglycerate kinase 1 OS=Homo sapiens GN=PGK1 - [PGK1_HUMAN]
	Tyrosine--tRNA ligase, cytoplasmic OS=Homo sapiens GN=YARS PE=1 SV=4 - [SYYC_HUMAN]	Apolipoprotein A-II OS=Bos taurus GN=APOA2 PE=1 SV=2 - [APOA2_BOVIN]	Tropomyosin alpha-3 chain OS=Homo sapiens GN=TPM3 PE=1 SV=1 - [J3KN67_HUMAN]
	Protein S100-A4 OS=Homo sapiens GN=S100A4 PE=1 SV=1 - [S10A4_HUMAN]	Transgelin-2 OS=Homo sapiens GN=TAGLN2 PE=1 SV=3 - [TAGL2_HUMAN]	40S ribosomal protein SA (Fragment) OS=Homo sapiens GN=RPSA PE=1 SV=5 - [C9J9K3_HUMAN]
	Isoform 2 of Unconventional myosin-Ic OS=Homo sapiens GN=MYO1C - [MYO1C_HUMAN]	Valine--tRNA ligase OS=Homo sapiens GN=VARS PE=1 SV=4 - [SYVC_HUMAN]	Phosphate carrier protein, mitochondrial OS=Homo sapiens GN=SLC25A3 PE=1 SV=1 - [F8VVM2_HUMAN]
	Small nuclear ribonucleoprotein Sm D2 OS=Homo sapiens GN=SNRPD2 PE=1 SV=1 - [K7ERG4_HUMAN]	Ribonuclease inhibitor OS=Homo sapiens GN=RNH1 PE=1 SV=2 - [RINI_HUMAN]	Cytochrome c oxidase subunit 5A, mitochondrial OS=Macaca mulatta GN=COX5A PE=2 SV=1 - [COX5A_MACMU]
	Isoform 2 of Secretory carrier-associated membrane protein 3 OS=Homo sapiens GN=SCAMP3 - [SCAM3_HUMAN]	Peptidyl-prolyl cis-trans isomerase FKBP4 OS=Homo sapiens GN=FKBP4 PE=1 SV=3 - [FKBP4_HUMAN]	60S ribosomal protein L9 (Fragment) OS=Homo sapiens GN=RPL9 PE=1 SV=1 - [E7ESE0_HUMAN]
	Isoform 2 of Ras-related protein Rab-2A OS=Homo sapiens GN=RAB2A - [RAB2A_HUMAN]	Cell surface glycoprotein MUC18 OS=Homo sapiens GN=MCAM PE=1 SV=2 - [MUC18_HUMAN]	Isoform 2 of 60S ribosomal protein L18 OS=Homo sapiens GN=RPL18 - [RL18_HUMAN]
	Isoform SV of 14-3-3 protein epsilon OS=Homo sapiens GN=YWHAE - [1433E_HUMAN]	Isoform 2 of Adenosylhomocysteinase OS=Homo sapiens GN=AHCY - [SAHH_HUMAN]	Guanine nucleotide-binding protein G(i) subunit alpha-2 OS=Homo sapiens GN=GNAI2 PE=1 SV=3 - [GNAI2_HUMAN]
	Isoform 2 of Adenosylhomocysteinase OS=Homo sapiens GN=AHCY - [SAHH_HUMAN]	Coagulation factor V OS=Bos taurus GN=F5 PE=1 SV=1 - [FA5_BOVIN]	Moesin OS=Homo sapiens GN=MSN PE=1 SV=3 - [MOES_HUMAN]
	Transitional endoplasmic reticulum ATPase OS=Homo sapiens GN=VCP PE=1 SV=4 - [TERA_HUMAN]	Serine/threonine-protein phosphatase 2A 65 kDa regulatory subunit A alpha isoform OS=Homo sapiens GN=PPP2R1A PE=1 SV=4 - [2AAA_HUMAN]	40S ribosomal protein S4 OS=Bos taurus GN=RPS4 PE=2 SV=3 - [RS4_BOVIN]
	Protein S100-P OS=Homo sapiens GN=S100P PE=1 SV=2 - [S100P_HUMAN]	Glia-derived nexin (Fragment) OS=Homo sapiens GN=SERPINE2 PE=1 SV=5 - [C9JN98_HUMAN]	Ribosomal protein L19 OS=Homo sapiens GN=RPL19 PE=1 SV=1 - [J3QR09_HUMAN]
	Isoform 2 of Dihydropyrimidinase-related protein 2 OS=Homo sapiens GN=DPYSL2 - [DPYL2_HUMAN]	40S ribosomal protein S20 OS=Bos taurus GN=RPS20 PE=3 SV=1 - [RS20_BOVIN]	60S ribosomal protein L8 (Fragment) OS=Homo sapiens GN=RPL8 PE=1 SV=1 - [E9PKZ0_HUMAN]
	Isoform 2 of Tumor protein D54 OS=Homo sapiens GN=TPD52L2 - [TPD54_HUMAN]	Isoform 2 of Pyruvate dehydrogenase E1 component subunit beta, mitochondrial OS=Homo sapiens GN=PDHB - [ODPB_HUMAN]	Dual specificity protein phosphatase 3 (Fragment) OS=Macaca mulatta GN=EGK_08779 PE=3 SV=1 - [G7NIV5_MACMU]
	Phosphate carrier protein, mitochondrial OS=Homo sapiens GN=SLC25A3 PE=1 SV=1 - [F8VVM2_HUMAN]	Cytoskeleton-associated protein 4 OS=Homo sapiens GN=CKAP4 PE=1 SV=2 - [CKAP4_HUMAN]	Uncharacterized protein OS=Macaca mulatta GN=PTGS1 PE=4 SV=2 - [F6S954_MACMU]
	Eukaryotic translation initiation factor 2 subunit 3 OS=Homo sapiens GN=EIF2S3 PE=1 SV=3 - [IF2G_HUMAN]	26S protease regulatory subunit 6A (Fragment) OS=Homo sapiens GN=PSMC3 PE=1 SV=2 - [E9PKD5_HUMAN]	Uncharacterized protein OS=Macaca mulatta GN=GPD2 PE=4 SV=2 - [F7CJI8_MACMU]
	Isoform 2 of EGF-like repeat and discoidin I-like domain-containing protein 3 OS=Homo sapiens GN=EDIL3 - [EDIL3_HUMAN]	Prohibitin-2 OS=Homo sapiens GN=PHB2 PE=1 SV=1 - [F5GY37_HUMAN]	Thymosin beta-4 OS=Bos taurus GN=TMSB4 PE=1 SV=2 - [TYB4_BOVIN]
	Myristoylated alanine-rich C-kinase substrate OS=Homo sapiens GN=MARCKS PE=1 SV=1 - [A0A087WZH7_HUMAN]	Isoform 2 of Eukaryotic translation initiation factor 6 OS=Homo sapiens GN=EIF6 - [IF6_HUMAN]	Fructose-bisphosphate aldolase (Fragment) OS=Homo sapiens GN=ALDOC PE=1 SV=1 - [K7EKH5_HUMAN]
	40S ribosomal protein S13 (Fragment) OS=Homo sapiens GN=RPS13 PE=1 SV=1 - [E9PS50_HUMAN]	Isoform 2 of Transportin-1 OS=Homo sapiens GN=TNPO1 - [TNPO1_HUMAN]	Uncharacterized protein OS=Bos taurus GN=RPL22 PE=1 SV=2 - [F1N301_BOVIN]
	40S ribosomal protein S15 OS=Homo sapiens GN=RPS15 PE=1 SV=2 - [K7EJ78_HUMAN]	Rab GDP dissociation inhibitor beta OS=Homo sapiens GN=GDI2 PE=1 SV=2 - [GDIB_HUMAN]	Isoform 2 of Guanine nucleotide-binding protein G(I)/G(S)/G(T) subunit beta-1 OS=Homo sapiens GN=GNB1 - [GBB1_HUMAN]
	60S ribosomal protein L32 (Fragment) OS=Homo sapiens GN=RPL32 PE=1 SV=1 - [D3YTB1_HUMAN]	Electron transfer flavoprotein subunit alpha, mitochondrial (Fragment) OS=Homo sapiens GN=ETFA PE=1 SV=5 - [H0YL12_HUMAN]	Uncharacterized protein OS=Macaca mulatta GN=IGKC PE=4 SV=1 - [A0A1D5QQ04_MACMU]
	Keratin, type II cytoskeletal 8 OS=Homo sapiens GN=KRT8 PE=1 SV=7 - [K2C8_HUMAN]	Isoform 2 of 26S protease regulatory subunit 7 OS=Homo sapiens GN=PSMC2 - [PRS7_HUMAN]	60S ribosomal protein L10 (Fragment) OS=Homo sapiens GN=RPL10 PE=1 SV=4 - [X1WI28_HUMAN]
	Uncharacterized protein OS=Bos taurus GN=KPNB1 PE=1 SV=2 - [E1BFV0_BOVIN]	Complement C4 (Fragments) OS=Bos taurus GN=C4 PE=1 SV=2 - [CO4_BOVIN]	Uncharacterized protein OS=Macaca mulatta PE=4 SV=1 - [A0A1D5QS47_MACMU]
	Carbonyl reductase [NADPH] 1 OS=Homo sapiens GN=CBR1 PE=1 SV=3 - [CBR1_HUMAN]	Cytochrome b-c1 complex subunit 2, mitochondrial OS=Homo sapiens GN=UQCRC2 PE=1 SV=1 - [H3BRG4_HUMAN]	Isoform 2 of Triosephosphate isomerase OS=Homo sapiens GN=TPI1 - [TPIS_HUMAN]
	Isoform 2 of T-complex protein 1 subunit theta OS=Homo sapiens GN=CCT8 - [TCPQ_HUMAN]	Coagulation factor V OS=Homo sapiens GN=F5 PE=1 SV=4 - [FA5_HUMAN]	Transketolase OS=Homo sapiens GN=TKT PE=1 SV=1 - [A0A0B4J1R6_HUMAN]
	Isoform 3 of Integrin alpha-V OS=Homo sapiens GN=ITGAV - [ITAV_HUMAN]	Isoform 2 of Fermitin family homolog 2 OS=Homo sapiens GN=FERMT2 - [FERM2_HUMAN]	Growth/differentiation factor 15 OS=Homo sapiens GN=GDF15 PE=2 SV=3 - [GDF15_HUMAN]
	T-complex protein 1 subunit gamma OS=Homo sapiens GN=CCT3 PE=1 SV=4 - [TCPG_HUMAN]	Inosine-5'-monophosphate dehydrogenase 2 (Fragment) OS=Homo sapiens GN=IMPDH2 PE=1 SV=1 - [H0Y4R1_HUMAN]	Isoform SV of 14-3-3 protein epsilon OS=Homo sapiens GN=YWHAE - [1433E_HUMAN]
	T-complex protein 1 subunit epsilon OS=Homo sapiens GN=CCT5 PE=1 SV=1 - [B7ZAR1_HUMAN]	Bifunctional glutamate/proline--tRNA ligase OS=Homo sapiens GN=EPRS PE=1 SV=5 - [SYEP_HUMAN]	Calnexin OS=Homo sapiens GN=CANX PE=1 SV=2 - [CALX_HUMAN]
	F-actin-capping protein subunit beta OS=Homo sapiens GN=CAPZB PE=1 SV=1 - [B1AK85_HUMAN]	Isoform 5 of Myoferlin OS=Homo sapiens GN=MYOF - [MYOF_HUMAN]	60S ribosomal protein L7 OS=Homo sapiens GN=RPL7 PE=1 SV=1 - [A8MUD9_HUMAN]
	Lupus La protein OS=Homo sapiens GN=SSB PE=1 SV=2 - [LA_HUMAN]	Isoform 2 of Tropomyosin alpha-3 chain OS=Homo sapiens GN=TPM3 - [TPM3_HUMAN]	Guanine nucleotide-binding protein G(I)/G(S)/G(O) subunit gamma-12 OS=Homo sapiens GN=GNG12 PE=1 SV=3 - [GBG12_HUMAN]
	Isoform 2 of Flotillin-1 OS=Homo sapiens GN=FLOT1 - [FLOT1_HUMAN]	Nucleoside diphosphate kinase OS=Bos taurus PE=3 SV=1 - [G1K1A3_BOVIN]	MHC class I antigen OS=Macaca mulatta GN=Mamu-B PE=2 SV=1 - [D5KRJ0_MACMU]
	Adenylyl cyclase-associated protein 1 OS=Homo sapiens GN=CAP1 PE=1 SV=5 - [CAP1_HUMAN]	Nucleoside diphosphate kinase B OS=Homo sapiens GN=NME2 PE=1 SV=1 - [NDKB_HUMAN]	Ig lambda-2 chain C regions (Fragment) OS=Homo sapiens GN=IGLC2 PE=4 SV=1 - [A0A075B6K9_HUMAN]
	Isoform 2 of Aldo-keto reductase family 1 member C2 OS=Homo sapiens GN=AKR1C2 - [AK1C2_HUMAN]	PA700 subunit P58=ATP-dependent 20 S proteasome activator (Fragments) OS=Bos taurus PE=1 SV=1 - [Q9TS76_BOVIN]	Stress-70 protein, mitochondrial OS=Homo sapiens GN=HSPA9 PE=1 SV=2 - [GRP75_HUMAN]
	Erythrocyte band 7 integral membrane protein OS=Homo sapiens GN=STOM PE=1 SV=3 - [STOM_HUMAN]	Isoform 4 of Peroxiredoxin-5, mitochondrial OS=Homo sapiens GN=PRDX5 - [PRDX5_HUMAN]	Non-structural protein 1 OS=Human respiratory syncytial virus A (strain A2) GN=1C PE=1 SV=1 - [NS1_HRSVA]
	Uncharacterized protein OS=Bos taurus GN=DYNC1H1 PE=1 SV=1 - [E1BDX8_BOVIN]	SERPINE1 mRNA binding protein 1 OS=Bos taurus GN=SERBP1 PE=1 SV=1 - [A1L5B7_BOVIN]	Isoform 2 of T-complex protein 1 subunit delta OS=Homo sapiens GN=CCT4 - [TCPD_HUMAN]
	Isoform 7 of Coxsackievirus and adenovirus receptor OS=Homo sapiens GN=CXADR - [CXAR_HUMAN]	Isoform 2 of Coatomer subunit beta' OS=Homo sapiens GN=COPB2 - [COPB2_HUMAN]	Guanine nucleotide-binding protein G(k) subunit alpha OS=Homo sapiens GN=GNAI3 PE=1 SV=3 - [GNAI3_HUMAN]
	Keratin, type I cytoskeletal 18 OS=Homo sapiens GN=KRT18 PE=1 SV=1 - [F8VZY9_HUMAN]	Heterogeneous nuclear ribonucleoprotein A1 (Fragment) OS=Homo sapiens GN=HNRNPA1 PE=1 SV=1 - [H0YH80_HUMAN]	60S ribosomal protein L3 (Fragment) OS=Homo sapiens GN=RPL3 PE=1 SV=1 - [B5MCW2_HUMAN]
	C-1-tetrahydrofolate synthase, cytoplasmic OS=Homo sapiens GN=MTHFD1 PE=1 SV=3 - [C1TC_HUMAN]	26S proteasome non-ATPase regulatory subunit 2 OS=Homo sapiens GN=PSMD2 PE=1 SV=3 - [PSMD2_HUMAN]	Zinc transporter ZIP14 (Fragment) OS=Homo sapiens GN=SLC39A14 PE=1 SV=2 - [E5RIP4_HUMAN]
	40S ribosomal protein S26 (Fragment) OS=Bos taurus PE=2 SV=1 - [A1XED9_BOVIN]	Tropomyosin alpha-3 chain OS=Homo sapiens GN=TPM3 PE=1 SV=1 - [J3KN67_HUMAN]	Extended synaptotagmin-1 isoform 2 OS=Macaca mulatta GN=ESYT1 PE=2 SV=1 - [A0A1D5QPB7_MACMU]
	Heterogeneous nuclear ribonucleoprotein A/B OS=Homo sapiens GN=HNRNPAB PE=1 SV=1 - [D6R9P3_HUMAN]	Isoform 2 of Podocalyxin OS=Homo sapiens GN=PODXL - [PODXL_HUMAN]	Guanine nucleotide-binding protein G(I)/G(S)/G(T) subunit beta-2 OS=Bos taurus GN=GNB2 PE=2 SV=3 - [GBB2_BOVIN]
	Valine--tRNA ligase OS=Homo sapiens GN=VARS PE=1 SV=4 - [SYVC_HUMAN]	L-aminoadipate-semialdehyde dehydrogenase-phosphopantetheinyl transferase OS=Homo sapiens GN=AASDHPPT PE=1 SV=2 - [ADPPT_HUMAN]	Transgelin-2 OS=Homo sapiens GN=TAGLN2 PE=1 SV=3 - [TAGL2_HUMAN]
	Cysteine and glycine-rich protein 1 OS=Homo sapiens GN=CSRP1 PE=1 SV=1 - [E9PP21_HUMAN]		40S ribosomal protein S27 OS=Homo sapiens GN=RPS27 PE=1 SV=1 - [Q5T4L4_HUMAN]
	Isoform 3 of Nucleosome assembly protein 1-like 1 OS=Homo sapiens GN=NAP1L1 - [NP1L1_HUMAN]		Serotransferrin OS=Homo sapiens GN=TF PE=1 SV=3 - [TRFE_HUMAN]
	Isoform E of Plasma membrane calcium-transporting ATPase 1 OS=Homo sapiens GN=ATP2B1 - [AT2B1_HUMAN]		Annexin A5 OS=Homo sapiens GN=ANXA5 PE=1 SV=2 - [ANXA5_HUMAN]
	Isoform 2 of Eukaryotic translation initiation factor 6 OS=Homo sapiens GN=EIF6 - [IF6_HUMAN]		Triosephosphate isomerase OS=Macaca mulatta GN=TPI1 PE=3 SV=2 - [TPIS_MACMU]
	Isoform CNPI of 2',3'-cyclic-nucleotide 3'-phosphodiesterase OS=Homo sapiens GN=CNP - [CN37_HUMAN]		Putative uncharacterized protein OS=Macaca mulatta GN=SDPR PE=2 SV=1 - [F7BLE8_MACMU]
	Uncharacterized protein OS=Bos taurus GN=CCT5 PE=1 SV=2 - [F1MWD3_BOVIN]		Isoform 4 of Solute carrier family 2, facilitated glucose transporter member 14 OS=Homo sapiens GN=SLC2A14 - [GTR14_HUMAN]
	Serine/threonine-protein phosphatase OS=Bos taurus GN=PPP1CB PE=3 SV=2 - [F1MW57_BOVIN]		Synaptosomal-associated protein OS=Macaca mulatta GN=SNAP23 PE=2 SV=1 - [A0A1D5QYR9_MACMU]
	Guanine nucleotide-binding protein G(I)/G(S)/G(T) subunit beta-2 OS=Bos taurus GN=GNB2 PE=2 SV=3 - [GBB2_BOVIN]		Fascin OS=Homo sapiens GN=FSCN1 PE=1 SV=3 - [FSCN1_HUMAN]
	Glycine--tRNA ligase OS=Homo sapiens GN=GARS PE=1 SV=3 - [SYG_HUMAN]		14-3-3 protein gamma OS=Bos taurus GN=YWHAG PE=2 SV=1 - [A7Z057_BOVIN]
	RNA-directed RNA polymerase L OS=Human respiratory syncytial virus A (strain A2) GN=L PE=3 SV=1 - [L_HRSVA]		Uncharacterized protein OS=Macaca mulatta PE=4 SV=2 - [F7GMQ8_MACMU]
	Protein Niban OS=Homo sapiens GN=FAM129A PE=1 SV=1 - [NIBAN_HUMAN]		Uncharacterized protein OS=Macaca mulatta GN=EGK_10733 PE=3 SV=1 - [G7NMA9_MACMU]
	Alanine--tRNA ligase, cytoplasmic OS=Homo sapiens GN=AARS PE=1 SV=2 - [SYAC_HUMAN]		Actin-related protein 2/3 complex subunit 4 OS=Bos taurus GN=ARPC4 PE=1 SV=3 - [ARPC4_BOVIN]
	Bifunctional glutamate/proline--tRNA ligase OS=Homo sapiens GN=EPRS PE=1 SV=5 - [SYEP_HUMAN]		MHC class I antigen (Fragment) OS=Macaca mulatta GN=Mamu-A1 PE=2 SV=1 - [A1JUQ8_MACMU]
	Protein disulfide-isomerase A3 (Fragment) OS=Homo sapiens GN=PDIA3 PE=1 SV=1 - [H7BZJ3_HUMAN]		Heat shock protein beta-1 OS=Homo sapiens GN=HSPB1 PE=1 SV=2 - [HSPB1_HUMAN]
	Serine/threonine-protein phosphatase 2A 55 kDa regulatory subunit B alpha isoform OS=Homo sapiens GN=PPP2R2A PE=1 SV=1 - [2ABA_HUMAN]		Malate dehydrogenase, mitochondrial OS=Homo sapiens GN=MDH2 PE=1 SV=3 - [MDHM_HUMAN]
	Isoform 2 of Bifunctional purine biosynthesis protein PURH OS=Homo sapiens GN=ATIC - [PUR9_HUMAN]		Malate dehydrogenase OS=Macaca mulatta GN=MDH2 PE=2 SV=1 - [G7MNY8_MACMU]
	Heat shock 70 kDa protein 4 OS=Homo sapiens GN=HSPA4 PE=1 SV=4 - [HSP74_HUMAN]		Transforming protein RhoA OS=Bos taurus GN=RHOA PE=1 SV=1 - [RHOA_BOVIN]
	SERPINE1 mRNA binding protein 1 OS=Bos taurus GN=SERBP1 PE=1 SV=1 - [A1L5B7_BOVIN]		Rho GDP-dissociation inhibitor 1 OS=Homo sapiens GN=ARHGDIA PE=1 SV=1 - [J3KRE2_HUMAN]
	Isoform 3 of Guanine nucleotide-binding protein G(s) subunit alpha isoforms short OS=Homo sapiens GN=GNAS - [GNAS2_HUMAN]		C-X-C motif chemokine OS=Macaca mulatta GN=PPBP PE=3 SV=1 - [F6SCP6_MACMU]
	Histone-binding protein RBBP4 (Fragment) OS=Homo sapiens GN=RBBP4 PE=1 SV=1 - [H0YF10_HUMAN]		Tropomyosin alpha-1 chain isoform 6 (Fragment) OS=Macaca mulatta GN=TPM1 PE=2 SV=1 - [H9F3B5_MACMU]
	14-3-3 protein sigma OS=Homo sapiens GN=SFN PE=1 SV=1 - [1433S_HUMAN]		Heterogeneous nuclear ribonucleoprotein K OS=Homo sapiens GN=HNRNPK PE=1 SV=1 - [HNRPK_HUMAN]
	Serine/threonine-protein phosphatase 2A 65 kDa regulatory subunit A alpha isoform OS=Homo sapiens GN=PPP2R1A PE=1 SV=4 - [2AAA_HUMAN]		Uncharacterized protein (Fragment) OS=Macaca mulatta GN=EGK_02861 PE=4 SV=1 - [G7N3E5_MACMU]
	Small nuclear ribonucleoprotein F OS=Bos taurus GN=SNRPF PE=3 SV=2 - [RUXF_BOVIN]		60S ribosomal protein L29 OS=Homo sapiens GN=RPL29 PE=1 SV=2 - [RL29_HUMAN]
	Long-chain-fatty-acid--CoA ligase 3 OS=Homo sapiens GN=ACSL3 PE=1 SV=3 - [ACSL3_HUMAN]		Guanine nucleotide-binding protein subunit beta-2-like 1 OS=Homo sapiens GN=GNB2L1 PE=1 SV=1 - [D6RAC2_HUMAN]
	Isoform 3 of Neural cell adhesion molecule L1 OS=Homo sapiens GN=L1CAM - [L1CAM_HUMAN]		Rho-related GTP-binding protein RhoG OS=Homo sapiens GN=RHOG PE=1 SV=1 - [RHOG_HUMAN]
	Peptidyl-prolyl cis-trans isomerase FKBP4 OS=Homo sapiens GN=FKBP4 PE=1 SV=3 - [FKBP4_HUMAN]		Uncharacterized protein OS=Macaca mulatta PE=4 SV=2 - [F7GMK4_MACMU]
	Isoform 2 of Podocalyxin OS=Homo sapiens GN=PODXL - [PODXL_HUMAN]		Apolipoprotein E OS=Homo sapiens GN=APOE PE=1 SV=1 - [APOE_HUMAN]
	Vimentin OS=Homo sapiens GN=VIM PE=1 SV=1 - [B0YJC4_HUMAN]		Isocitrate dehydrogenase [NADP] OS=Macaca mulatta GN=IDH2 PE=3 SV=2 - [F6VPY2_MACMU]
	F-actin-capping protein subunit alpha-1 OS=Bos taurus GN=CAPZA1 PE=2 SV=1 - [CAZA1_BOVIN]		Uncharacterized protein OS=Macaca mulatta GN=EGK_08059 PE=4 SV=1 - [G7NI37_MACMU]
	Isoform 2 of Tropomyosin alpha-3 chain OS=Homo sapiens GN=TPM3 - [TPM3_HUMAN]		Uncharacterized protein OS=Macaca mulatta GN=GP1BA PE=4 SV=2 - [F7H2B5_MACMU]
	Junction plakoglobin OS=Homo sapiens GN=JUP PE=1 SV=3 - [PLAK_HUMAN]		RAB10 protein OS=Bos taurus GN=RAB10 PE=1 SV=1 - [A6QLS9_BOVIN]
	Melanoma-associated antigen B2 OS=Homo sapiens GN=MAGEB2 PE=1 SV=3 - [MAGB2_HUMAN]		Uncharacterized protein OS=Macaca mulatta GN=HSPE1-MOB4 PE=3 SV=1 - [A0A1D5RC92_MACMU]
	Thymosin beta-4 OS=Bos taurus GN=TMSB4 PE=1 SV=2 - [TYB4_BOVIN]		Ig lambda-1 chain C regions (Fragment) OS=Homo sapiens GN=IGLC1 PE=4 SV=1 - [A0A075B6K8_HUMAN]
	Nucleolin OS=Homo sapiens GN=NCL PE=1 SV=3 - [NUCL_HUMAN]		Transitional endoplasmic reticulum ATPase OS=Homo sapiens GN=VCP PE=1 SV=4 - [TERA_HUMAN]
	Rac GTPase-activating protein 1 OS=Homo sapiens GN=RACGAP1 PE=1 SV=1 - [RGAP1_HUMAN]		Isoform 2 of 5'-nucleotidase OS=Homo sapiens GN=NT5E - [5NTD_HUMAN]
	Receptor protein-tyrosine kinase OS=Homo sapiens GN=EGFR PE=1 SV=1 - [Q504U8_HUMAN]		Zyxin OS=Macaca mulatta GN=ZYX PE=2 SV=1 - [H9ZDD0_MACMU]
	Uncharacterized protein OS=Macaca mulatta GN=BUB3 PE=4 SV=2 - [F7DSC1_MACMU]		Isoform 2 of Filamin-B OS=Homo sapiens GN=FLNB - [FLNB_HUMAN]
	Asparagine--tRNA ligase, cytoplasmic OS=Homo sapiens GN=NARS PE=1 SV=1 - [SYNC_HUMAN]		40S ribosomal protein S6 OS=Homo sapiens GN=RPS6 PE=1 SV=1 - [RS6_HUMAN]
	Isoform 5 of Myoferlin OS=Homo sapiens GN=MYOF - [MYOF_HUMAN]		40S ribosomal protein S8 OS=Bos taurus GN=RPS8 PE=3 SV=1 - [G8JKY0_BOVIN]
	Flotillin-2 OS=Homo sapiens GN=FLOT2 PE=1 SV=1 - [J3QLD9_HUMAN]		40S ribosomal protein S17 OS=Bos taurus GN=RPS17 PE=3 SV=1 - [A0A140T832_BOVIN]
	Ribonuclease inhibitor OS=Homo sapiens GN=RNH1 PE=1 SV=2 - [RINI_HUMAN]		Uncharacterized protein OS=Macaca mulatta GN=ANK1 PE=4 SV=2 - [F7G877_MACMU]
	RuvB-like 1 OS=Homo sapiens GN=RUVBL1 PE=1 SV=1 - [RUVB1_HUMAN]		Transferrin receptor protein 1 OS=Homo sapiens GN=TFRC PE=1 SV=2 - [TFR1_HUMAN]
	Isoform 1 of Vinculin OS=Homo sapiens GN=VCL - [VINC_HUMAN]		Superoxide dismutase [Cu-Zn] OS=Homo sapiens GN=SOD1 PE=1 SV=2 - [SODC_HUMAN]
	Isoform 2 of Phenylalanine--tRNA ligase alpha subunit OS=Homo sapiens GN=FARSA - [SYFA_HUMAN]		Heat shock protein beta-1 OS=Bos taurus GN=HSPB1 PE=1 SV=1 - [G3X7S2_BOVIN]
	Eukaryotic translation initiation factor 3 subunit F (Fragment) OS=Homo sapiens GN=EIF3F PE=1 SV=1 - [H0YDT6_HUMAN]		Cell surface glycoprotein MUC18 OS=Homo sapiens GN=MCAM PE=1 SV=2 - [MUC18_HUMAN]
	Proteasomal ubiquitin receptor ADRM1 OS=Homo sapiens GN=ADRM1 PE=1 SV=1 - [A0A087WX59_HUMAN]		Isoform 2 of Ubiquitin-like modifier-activating enzyme 1 OS=Homo sapiens GN=UBA1 - [UBA1_HUMAN]
	Neuroplastin OS=Homo sapiens GN=NPTN PE=1 SV=1 - [H3BU51_HUMAN]		Integrin alpha-3 OS=Homo sapiens GN=ITGA3 PE=1 SV=5 - [ITA3_HUMAN]
	Cadherin-13 OS=Homo sapiens GN=CDH13 PE=1 SV=1 - [A0A087X0X6_HUMAN]		F-actin-capping protein subunit beta OS=Homo sapiens GN=CAPZB PE=1 SV=1 - [B1AK85_HUMAN]
	Alpha-2-HS-glycoprotein OS=Bos taurus GN=AHSG PE=1 SV=2 - [FETUA_BOVIN]		Dihydrolipoyllysine-residue succinyltransferase component of 2-oxoglutarate dehydrogenase complex, mitochondrial OS=Bos taurus GN=DLST PE=1 SV=2 - [ODO2_BOVIN]
	Alpha-2-HS-glycoprotein OS=Homo sapiens GN=AHSG PE=1 SV=1 - [FETUA_HUMAN]		Guanine nucleotide-binding protein G(q) subunit alpha (Fragment) OS=Homo sapiens GN=GNAQ PE=1 SV=1 - [B1AM21_HUMAN]
	Serine protease HTRA1 OS=Homo sapiens GN=HTRA1 PE=1 SV=1 - [HTRA1_HUMAN]		Ras-related protein Rab-27B (Fragment) OS=Macaca mulatta GN=RAB27B PE=2 SV=1 - [H9F6V5_MACMU]
	Isoform 2 of Ras-related protein R-Ras2 OS=Homo sapiens GN=RRAS2 - [RRAS2_HUMAN]		ATP synthase subunit d, mitochondrial isoform b OS=Macaca mulatta GN=ATP5H PE=2 SV=1 - [F6PTT2_MACMU]
	Isoform 2 of 26S protease regulatory subunit 7 OS=Homo sapiens GN=PSMC2 - [PRS7_HUMAN]		Complement component C9 OS=Homo sapiens GN=C9 PE=1 SV=2 - [CO9_HUMAN]
	Tropomyosin alpha-3 chain OS=Homo sapiens GN=TPM3 PE=1 SV=1 - [J3KN67_HUMAN]		Uncharacterized protein OS=Macaca mulatta GN=PSAP PE=4 SV=2 - [F7GVI8_MACMU]
	Uncharacterized protein OS=Bos taurus GN=TLN1 PE=1 SV=2 - [F1MDH3_BOVIN]		Ras GTPase-activating-like protein IQGAP1 OS=Homo sapiens GN=IQGAP1 PE=1 SV=1 - [IQGA1_HUMAN]
	Inosine-5'-monophosphate dehydrogenase 2 (Fragment) OS=Homo sapiens GN=IMPDH2 PE=1 SV=1 - [H0Y4R1_HUMAN]		Isoform 3 of Stress-induced-phosphoprotein 1 OS=Homo sapiens GN=STIP1 - [STIP1_HUMAN]
	ATP-dependent RNA helicase DDX3X OS=Homo sapiens GN=DDX3X PE=4 SV=1 - [A0A0D9SFB3_HUMAN]		Actin-related protein 2/3 complex subunit 1B OS=Macaca mulatta GN=ARPC1B PE=2 SV=1 - [G7MNQ9_MACMU]
	Isoform 2 of Coatomer subunit delta OS=Homo sapiens GN=ARCN1 - [COPD_HUMAN]		Transgelin-2 OS=Bos taurus GN=TAGLN2 PE=2 SV=3 - [TAGL2_BOVIN]
	Splicing factor U2AF 35 kDa subunit OS=Bos taurus GN=U2AF1 PE=2 SV=1 - [U2AF1_BOVIN]		Uncharacterized protein OS=Macaca mulatta GN=C9 PE=4 SV=1 - [F7GRY2_MACMU]
	DnaJ homolog subfamily A member 2 (Fragment) OS=Homo sapiens GN=DNAJA2 PE=1 SV=1 - [A0A087WT48_HUMAN]		Uncharacterized protein OS=Macaca mulatta GN=TPM1 PE=3 SV=1 - [F7GV63_MACMU]
	Monocarboxylate transporter 2 OS=Homo sapiens GN=SLC16A7 PE=1 SV=2 - [MOT2_HUMAN]		Uncharacterized protein OS=Macaca mulatta GN=TPM1 PE=3 SV=1 - [A0A1D5R2J4_MACMU]
	Isoform 7 of Plectin OS=Homo sapiens GN=PLEC - [PLEC_HUMAN]		Uncharacterized protein OS=Macaca mulatta GN=PARVB PE=4 SV=2 - [F6Y5A6_MACMU]
	Isoform 2 of Zinc finger CCCH-type antiviral protein 1 OS=Homo sapiens GN=ZC3HAV1 - [ZCCHV_HUMAN]		Uncharacterized protein OS=Macaca mulatta GN=C8A PE=4 SV=2 - [F6U5Q9_MACMU]
	Complement C3 OS=Homo sapiens GN=C3 PE=1 SV=2 - [CO3_HUMAN]		Tropomyosin alpha-1 chain isoform 4 OS=Macaca mulatta GN=TPM1 PE=2 SV=1 - [F7GV59_MACMU]
	Isoform 2 of Dihydrolipoyl dehydrogenase, mitochondrial OS=Homo sapiens GN=DLD - [DLDH_HUMAN]		G6F-LY6G6D fusion protein OS=Macaca mulatta GN=g6g-ly6g6d PE=2 SV=1 - [A0A1L6ZA04_MACMU]
			Tetraspanin OS=Homo sapiens GN=CD81 PE=1 SV=1 - [E9PJK1_HUMAN]
			Isoform 2 of Tropomyosin beta chain OS=Homo sapiens GN=TPM2 - [TPM2_HUMAN]
			Putative uncharacterized protein OS=Macaca mulatta GN=GC PE=3 SV=1 - [F6WR34_MACMU]
			Uncharacterized protein OS=Macaca mulatta GN=AHSG PE=3 SV=2 - [F6VZ47_MACMU]
			Protein JCHAIN (Fragment) OS=Homo sapiens GN=JCHAIN PE=1 SV=5 - [D6RD17_HUMAN]
			Complement C4-B OS=Homo sapiens GN=C4B PE=1 SV=2 - [CO4B_HUMAN]
			Complement C4-A OS=Homo sapiens GN=C4A PE=1 SV=2 - [CO4A_HUMAN]
			Coagulation factor V OS=Homo sapiens GN=F5 PE=1 SV=4 - [FA5_HUMAN]
			Neuroblast differentiation-associated protein AHNAK OS=Homo sapiens GN=AHNAK PE=1 SV=2 - [AHNK_HUMAN]
			Eukaryotic initiation factor 4A-I OS=Bos taurus GN=EIF4A1 PE=2 SV=1 - [IF4A1_BOVIN]
			Uncharacterized protein OS=Macaca mulatta GN=LOC721200 PE=4 SV=2 - [H9H2P7_MACMU]
			60S ribosomal protein L24 OS=Homo sapiens GN=RPL24 PE=1 SV=1 - [C9JXB8_HUMAN]
			Threonine--tRNA ligase, cytoplasmic OS=Homo sapiens GN=TARS PE=1 SV=3 - [SYTC_HUMAN]
			Endothelial cell-selective adhesion molecule OS=Macaca mulatta GN=ESAM PE=2 SV=1 - [F6THA2_MACMU]
			Cytochrome b-c1 complex subunit 1, mitochondrial OS=Homo sapiens GN=UQCRC1 PE=1 SV=3 - [QCR1_HUMAN]
			Citrate synthase OS=Macaca mulatta GN=CS PE=2 SV=1 - [G7N7C4_MACMU]
			ATP-citrate synthase OS=Homo sapiens GN=ACLY PE=1 SV=3 - [ACLY_HUMAN]
			Poly(rC)-binding protein 1 OS=Bos taurus GN=PCBP1 PE=2 SV=1 - [PCBP1_BOVIN]
			Poly(rC)-binding protein 2 (Fragment) OS=Homo sapiens GN=PCBP2 PE=1 SV=1 - [F8VXH9_HUMAN]
			Apolipoprotein E OS=Bos taurus GN=APOE PE=3 SV=1 - [A0A140T881_BOVIN]
			Metallothionein-I, hippocampal OS=Bos taurus PE=1 SV=1 - [MT1H_BOVIN]
			Sulfide:quinone oxidoreductase, mitochondrial (Fragment) OS=Macaca mulatta GN=SQRDL PE=2 SV=1 - [H9F600_MACMU]
			Catechol O-methyltransferase isoform MB-COMT OS=Macaca mulatta GN=COMT PE=2 SV=1 - [F6QFW9_MACMU]
			Cytochrome b-c1 complex subunit 2, mitochondrial OS=Homo sapiens GN=UQCRC2 PE=1 SV=1 - [H3BRG4_HUMAN]
			Integrin alpha-5 OS=Homo sapiens GN=ITGA5 PE=1 SV=2 - [ITA5_HUMAN]
			Isoform 2 of Flotillin-1 OS=Homo sapiens GN=FLOT1 - [FLOT1_HUMAN]
			Chemokine ligand 5 (Fragment) OS=Macaca mulatta GN=CCL5 PE=2 SV=1 - [A0MK02_MACMU]
			Uncharacterized protein OS=Macaca mulatta GN=F5 PE=3 SV=1 - [A0A1D5QJP4_MACMU]
			Cytochrome b-c1 complex subunit 1, mitochondrial OS=Macaca mulatta GN=UQCRC1 PE=2 SV=2 - [F6PJS7_MACMU]
			Isoform 2 of Programmed cell death protein 6 OS=Homo sapiens GN=PDCD6 - [PDCD6_HUMAN]
			Putative uncharacterized protein OS=Macaca mulatta GN=PLEK PE=4 SV=1 - [F7HM67_MACMU]
			14-3-3 protein eta OS=Macaca mulatta GN=YWHAH PE=2 SV=1 - [F6RIX6_MACMU]
			Spectrin beta chain OS=Macaca mulatta GN=SPTB PE=3 SV=2 - [F6SKK1_MACMU]
			Small nuclear ribonucleoprotein Sm D1 OS=Homo sapiens GN=SNRPD1 PE=1 SV=1 - [J3QLI9_HUMAN]
			Ras-related protein Rab-8A OS=Homo sapiens GN=RAB8A PE=1 SV=1 - [RAB8A_HUMAN]
			Isoform 2 of T-complex protein 1 subunit beta OS=Homo sapiens GN=CCT2 - [TCPB_HUMAN]
			Uncharacterized protein OS=Macaca mulatta GN=ETFB PE=4 SV=1 - [A0A1D5QSX6_MACMU]
			Elongation factor Tu, mitochondrial OS=Homo sapiens GN=TUFM PE=1 SV=2 - [EFTU_HUMAN]
			Isoform 2 of Unconventional myosin-Ic OS=Homo sapiens GN=MYO1C - [MYO1C_HUMAN]
			D-3-phosphoglycerate dehydrogenase OS=Homo sapiens GN=PHGDH PE=1 SV=4 - [SERA_HUMAN]
			T-complex protein 1 subunit alpha OS=Homo sapiens GN=TCP1 PE=1 SV=1 - [TCPA_HUMAN]
			40S ribosomal protein S2 OS=Homo sapiens GN=RPS2 PE=1 SV=1 - [E9PQD7_HUMAN]
			Uncharacterized protein OS=Bos taurus GN=LTBP1 PE=4 SV=2 - [F1N444_BOVIN]
			Uncharacterized protein OS=Macaca mulatta GN=SPTA1 PE=4 SV=2 - [F7HJP2_MACMU]
			Eukaryotic translation initiation factor 2 subunit 1 OS=Homo sapiens GN=EIF2S1 PE=1 SV=3 - [IF2A_HUMAN]
			2,4-dienoyl-CoA reductase, mitochondrial (Fragment) OS=Macaca mulatta GN=DECR1 PE=2 SV=1 - [H9FHV0_MACMU]
			Isoform 3 of Protein disulfide-isomerase A6 OS=Homo sapiens GN=PDIA6 - [PDIA6_HUMAN]
			Peroxiredoxin-2 OS=Bos taurus GN=PRDX2 PE=2 SV=1 - [PRDX2_BOVIN]
			Isoform 3 of Protein NDRG1 OS=Homo sapiens GN=NDRG1 - [NDRG1_HUMAN]
			Serine/threonine-protein phosphatase 2A catalytic subunit alpha isoform OS=Bos taurus GN=PPP2CA PE=1 SV=1 - [PP2AA_BOVIN]
			Isoform 2 of Bone marrow stromal antigen 2 OS=Homo sapiens GN=BST2 - [BST2_HUMAN]
			Uncharacterized protein OS=Macaca mulatta GN=DLST PE=4 SV=2 - [F6YI09_MACMU]
			Cysteine and glycine-rich protein 1 OS=Homo sapiens GN=CSRP1 PE=1 SV=1 - [E9PP21_HUMAN]
			Serine/threonine-protein phosphatase OS=Bos taurus GN=PPP1CB PE=3 SV=2 - [F1MW57_BOVIN]
			Protein S100-A4 OS=Homo sapiens GN=S100A4 PE=1 SV=1 - [S10A4_HUMAN]
			14-3-3 protein beta/alpha OS=Bos taurus GN=YWHAB PE=3 SV=1 - [A0A140T894_BOVIN]
			Uncharacterized protein OS=Macaca mulatta GN=ILK PE=4 SV=1 - [A0A1D5R4A2_MACMU]
			60S ribosomal protein L4 OS=Homo sapiens GN=RPL4 PE=1 SV=5 - [RL4_HUMAN]
			Tyrosine--tRNA ligase, cytoplasmic OS=Homo sapiens GN=YARS PE=1 SV=4 - [SYYC_HUMAN]
			PRA1 family protein 3 OS=Homo sapiens GN=ARL6IP5 PE=1 SV=1 - [PRAF3_HUMAN]
			T-complex protein 1 subunit gamma OS=Homo sapiens GN=CCT3 PE=1 SV=4 - [TCPG_HUMAN]
			Vasodilator-stimulated phosphoprotein (Fragment) OS=Macaca mulatta GN=VASP PE=2 SV=1 - [H9F4G3_MACMU]
			Vasodilator-stimulated phosphoprotein (Fragment) OS=Homo sapiens GN=VASP PE=1 SV=1 - [K7EM16_HUMAN]
			Uncharacterized protein OS=Macaca mulatta GN=C5 PE=4 SV=2 - [F7GHV1_MACMU]
			Protein S100-P OS=Homo sapiens GN=S100P PE=1 SV=2 - [S100P_HUMAN]
			Uncharacterized protein OS=Macaca mulatta GN=LOC714514 PE=4 SV=1 - [A0A1D5QCC0_MACMU]
			Isoform 3 of Guanine nucleotide-binding protein G(s) subunit alpha isoforms short OS=Homo sapiens GN=GNAS - [GNAS2_HUMAN]
			Myristoylated alanine-rich C-kinase substrate OS=Homo sapiens GN=MARCKS PE=1 SV=1 - [A0A087WZH7_HUMAN]
			Asparagine--tRNA ligase, cytoplasmic OS=Homo sapiens GN=NARS PE=1 SV=1 - [SYNC_HUMAN]
			Integrin alpha-1 OS=Homo sapiens GN=ITGA1 PE=1 SV=2 - [ITA1_HUMAN]
			Sulfurtransferase OS=Macaca mulatta GN=EGK_03005 PE=4 SV=1 - [G7N3R7_MACMU]
			Uncharacterized protein OS=Bos taurus GN=KPNB1 PE=1 SV=2 - [E1BFV0_BOVIN]
			60S ribosomal protein L13 OS=Homo sapiens GN=RPL13 PE=1 SV=4 - [RL13_HUMAN]
			Anion exchange protein OS=Bos taurus GN=BKB3 PE=2 SV=1 - [Q9TUQ0_BOVIN]
			Argininosuccinate synthase (Fragment) OS=Homo sapiens GN=ASS1 PE=1 SV=1 - [Q5T6L6_HUMAN]
			Nuclease-sensitive element-binding protein 1 OS=Homo sapiens GN=YBX1 PE=1 SV=2 - [A0A087X1S2_HUMAN]
			Fatty acid synthase OS=Homo sapiens GN=FASN PE=1 SV=3 - [FAS_HUMAN]
			Carbamoyl-phosphate synthase [ammonia], mitochondrial OS=Homo sapiens GN=CPS1 PE=1 SV=2 - [CPSM_HUMAN]
			3-hydroxyacyl-CoA dehydrogenase type-2 OS=Homo sapiens GN=HSD17B10 PE=1 SV=3 - [HCD2_HUMAN]
			Coronin OS=Macaca mulatta GN=CORO1A PE=2 SV=1 - [G7NQK0_MACMU]
			Thrombospondin-4 (Fragment) OS=Macaca mulatta GN=EGK_16635 PE=4 SV=1 - [G7MUV2_MACMU]
			Dihydrolipoyl dehydrogenase OS=Macaca mulatta GN=DLD PE=3 SV=1 - [A0A1D5QGU1_MACMU]
			Isoform 3 of Neural cell adhesion molecule L1 OS=Homo sapiens GN=L1CAM - [L1CAM_HUMAN]
			Isoform 3 of Plastin-3 OS=Homo sapiens GN=PLS3 - [PLST_HUMAN]
			RNA-directed RNA polymerase L OS=Human respiratory syncytial virus A (strain A2) GN=L PE=3 SV=1 - [L_HRSVA]
			Lysophospholipid acyltransferase 7 isoform 1 (Fragment) OS=Macaca mulatta GN=MBOAT7 PE=2 SV=1 - [H9F911_MACMU]
			Uncharacterized protein OS=Bos taurus GN=FHOD1 PE=4 SV=1 - [G3MYQ1_BOVIN]
			Brain acid soluble protein 1 OS=Bos taurus GN=BASP1 PE=1 SV=3 - [BASP1_BOVIN]
			Apolipoprotein A-II OS=Macaca mulatta GN=APOA2 PE=1 SV=3 - [APOA2_MACMU]
			Bifunctional glutamate/proline--tRNA ligase OS=Homo sapiens GN=EPRS PE=1 SV=5 - [SYEP_HUMAN]
			Amyloid beta A4 protein OS=Macaca mulatta GN=APP PE=4 SV=2 - [F7ELT1_MACMU]
			Isoform 2 of Podocalyxin OS=Homo sapiens GN=PODXL - [PODXL_HUMAN]
			Coronin OS=Homo sapiens GN=CORO1C PE=1 SV=1 - [B4E3S0_HUMAN]
			Coronin OS=Macaca mulatta GN=EGK_17555 PE=3 SV=1 - [G7MXL5_MACMU]
			Flotillin-2 OS=Homo sapiens GN=FLOT2 PE=1 SV=1 - [J3QLD9_HUMAN]
			Succinate--CoA ligase [GDP-forming] subunit beta, mitochondrial OS=Macaca mulatta GN=SUCLG2 PE=2 SV=1 - [F6Y3Q6_MACMU]
			Heterogeneous nuclear ribonucleoprotein A1 (Fragment) OS=Homo sapiens GN=HNRNPA1 PE=1 SV=1 - [H0YH80_HUMAN]
			ATP-dependent RNA helicase DDX3X OS=Homo sapiens GN=DDX3X PE=4 SV=1 - [A0A0D9SFB3_HUMAN]
			Proteasomal ubiquitin receptor ADRM1 OS=Homo sapiens GN=ADRM1 PE=1 SV=1 - [A0A087WX59_HUMAN]
			Peptidyl-prolyl cis-trans isomerase FKBP4 OS=Homo sapiens GN=FKBP4 PE=1 SV=3 - [FKBP4_HUMAN]
			Ras-related protein R-Ras OS=Homo sapiens GN=RRAS PE=1 SV=1 - [RRAS_HUMAN]
			Kinesin-1 heavy chain OS=Homo sapiens GN=KIF5B PE=1 SV=1 - [KINH_HUMAN]
			Vitamin D-binding protein OS=Homo sapiens GN=GC PE=1 SV=1 - [VTDB_HUMAN]
			Monocarboxylate transporter 2 OS=Homo sapiens GN=SLC16A7 PE=1 SV=2 - [MOT2_HUMAN]
