# Supplementary material for: The viral protein corona directs viral pathogenesis and amyloid aggregation
Source: Nat Commun. 2019 May 27;10:2331. doi: 10.1038/s41467-019-10192-2 (PMC6536551; doi:10.1038/s41467-019-10192-2)
Supplement: Supplementary file 3 — Supplementary Data 2 [file 41467_2019_10192_MOESM3_ESM.xlsx]

## Sheet: Sheet1
Accession	Description	ΣCoverage	Σ# Proteins	Σ# Unique Peptides	Σ# Peptides	Σ# PSMs	RSV 1	RSV2	RSV3	RSV+HP1	RSV+HP2	RSV+HP3	RSV+FBS1	RSV+FBS2	RSV+FBS3	NI1	NI2	NI3	NI+HP1	NI+HP2	NI+HP3	NI+FBS1	NI+FBS2	NI+FBS3	RSV+MP1	RSV+MP2	RSV+MP3	RSV+BALF1	RSV+BALF2	RSV+BALF3	HSV1	HSV2	HSV3	HSV+HP1	HSV+HP2	HSV+HP3	HSV+FBS1	HSV+FBS2	HSV+FBS3	HSV+BALF1	HSV+BALF2	HSV+BALF3	(+)LIPO+HP1	(+)LIPO+HP2	(+)LIPO+HP3	(+)LIPO+FBS1	(+)LIPO+FBS2	(+)LIPO+FBS3	(-)LIPO+HP1
P68110	Fibrinogen alpha chain (Fragment) OS=Macaca mulatta GN=FGA PE=1 SV=1 - [FIBA_MACMU]	100	1	1	1	37	0	0	0	0	0	0	0	0	0	0	0	0	0	0	0	0	0	0	2.4155e+08	2.69166e+08	1.80632e+08	0	0	0	0	0	0	0	0	0	0	0	0	0	0	0	0	0	0	0	0	0	0
G7N3E5	Uncharacterized protein (Fragment) OS=Macaca mulatta GN=EGK_02861 PE=4 SV=1 - [G7N3E5_MACMU]	97.14	10	3	10	280	0	0	0	0	0	0	0	0	0	0	0	0	0	0	0	0	0	0	2.2745e+07	3.3178e+07	2.01576e+07	0	0	0	0	0	0	0	0	0	0	0	0	0	0	0	0	0	0	0	0	0	0
Q28522	Serum albumin (Fragment) OS=Macaca mulatta GN=ALB PE=2 SV=1 - [ALBU_MACMU]	96.33	10	1	102	3106	0	0	0	0	0	0	0	0	0	0	0	0	0	0	0	0	0	0	7.12205e+08	1.06043e+09	6.00534e+08	0	0	0	0	0	0	0	0	0	0	0	0	0	0	0	0	0	0	0	0	0	0
A0A075B6K8	Ig lambda-1 chain C regions (Fragment) OS=Homo sapiens GN=IGLC1 PE=4 SV=1 - [A0A075B6K8_HUMAN]	96.23	13	6	11	405	0	0	0	2.15457e+08	2.62541e+08	3.55669e+08	0	0	7.73409e+07	0	0	0	4.7946e+07	4.58129e+07	3.40275e+07	0	0	0	1.85646e+07	2.85753e+07	2.35756e+07	0	0	0	0	0	0	5.12956e+08	4.43887e+08	2.06826e+08	0	0	0	1.00937e+07	1.36845e+07	8.96184e+06	4.08455e+08	4.14192e+08	3.74322e+08	0	0	0	2.61989e+08
A0A075B6L0	Ig lambda-3 chain C regions (Fragment) OS=Homo sapiens GN=IGLC3 PE=1 SV=2 - [A0A075B6L0_HUMAN]	96.23	8	7	14	679	0	0	0	3.07058e+08	3.35211e+08	4.90494e+08	0	0	6.81111e+07	0	0	0	4.52139e+07	4.81812e+07	4.63865e+07	0	0	0	3.16981e+07	3.99316e+07	1.94185e+07	0	0	0	0	0	0	4.45786e+08	375204097	1.55576e+08	0	0	0	1.00937e+07	1.36845e+07	8.96184e+06	5.22646e+08	5.13635e+08	4.07227e+08	0	0	0	2.89539e+08
P80723	Brain acid soluble protein 1 OS=Homo sapiens GN=BASP1 PE=1 SV=2 - [BASP1_HUMAN]	95.15	6	22	26	570	1.98287e+08	1.59488e+08	2.10114e+08	2.50821e+08	1.39435e+08	1.58856e+08	2.6474e+08	1.01556e+08	1.17493e+08	4.59784e+07	1.98896e+08	1.11787e+08	3.19812e+08	2.12541e+08	1.61334e+08	1.12583e+08	1.70994e+08	1.01767e+08	8.11703e+07	3.22836e+08	1.64876e+08	3.73254e+08	2.19467e+08	4.69832e+08	0	0	0	0	0	0	0	0	0	0	0	0	0	0	0	0	0	0	0
G7MT40	Uncharacterized protein OS=Macaca mulatta GN=EGK_15803 PE=3 SV=1 - [G7MT40_MACMU]	95.07	5	4	102	3092	0	0	0	0	0	0	0	0	0	0	0	0	0	0	0	0	0	0	7.12205e+08	1.06043e+09	6.00534e+08	0	0	0	0	0	0	0	0	0	0	0	0	0	0	0	0	0	0	0	0	0	0
P02768	Serum albumin OS=Homo sapiens GN=ALB PE=1 SV=2 - [ALBU_HUMAN]	94.42	11	73	112	10121	0	0	0	2.07989e+08	2.14987e+08	3.29186e+08	136778787	0	7.96365e+08	0	0	0	4.00808e+08	3.22773e+08	2.44228e+08	6.90295e+07	3.0982e+07	4.57469e+07	4.63559e+08	6.22511e+08	4.08936e+08	2.62488e+07	1.50726e+07	3.42286e+07	0	0	0	1.97753e+08	2.8498e+08	2.49307e+08	0	0	0	0	0	0	6.46953e+09	9.21361e+09	8.93244e+09	0	0	0	4.12663e+09
A0A140T897	Serum albumin OS=Bos taurus GN=ALB PE=3 SV=1 - [A0A140T897_BOVIN]	94.4	2	19	104	2791	0	0	0	223721158	8.76138e+07	6.0501e+07	136778787	5.09131e+07	3.07845e+08	0	0	0	1.89893e+08	1.84614e+08	0	6.85755e+07	3.66287e+07	8.13589e+07	2.42339e+08	2.85231e+08	2.58762e+08	4.89957e+06	3.3824e+06	0	0	0	0	1.42405e+08	158529284	1.43912e+08	1.51359e+08	2.49557e+08	1.66371e+08	0	0	0	0	0	0	1.40156e+09	1.88264e+09	1.37037e+09	0
B0JYQ0	ALB protein OS=Bos taurus GN=ALB PE=2 SV=1 - [B0JYQ0_BOVIN]	90.61	1	17	102	2561	0	0	0	223721158	8.76138e+07	6.0501e+07	136778787	3.98366e+07	2.8673e+08	0	0	0	1.89893e+08	1.84614e+08	0	6.85755e+07	2.85631e+07	8.13589e+07	2.42339e+08	2.85231e+08	2.58762e+08	4.89957e+06	3.3824e+06	0	0	0	0	1.42405e+08	158529284	1.43912e+08	1.51359e+08	1.69605e+08	1.66371e+08	0	0	0	0	0	0	1.32926e+09	1.88264e+09	1.31773e+09	0
P01966	Hemoglobin subunit alpha OS=Bos taurus GN=HBA PE=1 SV=2 - [HBA_BOVIN]	90.14	3	10	12	394	0	0	0	0	0	0	61170212	3.48774e+07	6.97285e+07	0	3.60502e+06	0	0	4.83785e+06	0	1.58082e+07	0	20334697	0	0	0	0	0	0	0	0	0	0	0	0	1.49034e+08	1.25014e+08	1.19121e+08	0	0	0	0	0	0	4.06137e+08	9.80905e+08	5.95819e+08	0
P05387;F7BM66;A0A0D9RDT9	60S acidic ribosomal protein P2 OS=Homo sapiens GN=RPLP2 PE=1 SV=1 - [RLA2_HUMAN]	87.83	14	6	7	269	3.77384e+08	1.95191e+08	3.44666e+08	9.81705e+07	6.82551e+07	101173193	8.79311e+07	6.12356e+07	6.88514e+07	2.05738e+07	1.86491e+07	3.34315e+07	2.43828e+07	2.99499e+07	2.11148e+07	2.79145e+07	3.60732e+07	2.43282e+07	7.57737e+07	1.70996e+08	1.27764e+08	1.56026e+08	1.69501e+08	2.38983e+08	1.75587e+08	1.4471e+08	1.71549e+08	0	0	0	0	7.9334e+07	6.64779e+07	1.33885e+08	1.33518e+08	8.6346e+07	0	0	0	0	0	0	0
P24844;G7N4X7	Myosin regulatory light polypeptide 9 OS=Homo sapiens GN=MYL9 PE=1 SV=4 - [MYL9_HUMAN]	83.72	4	4	11	237	0	0	0	0	0	0	0	15281521	1.74487e+07	0	0	0	0	0	0	0	3.07172e+06	0	1.07636e+08	1.3759e+08	9.20085e+07	0	4.02161e+06	0	0	0	0	0	0	0	0	0	0	0	0	0	0	0	0	0	0	0	0
P02647	Apolipoprotein A-I OS=Homo sapiens GN=APOA1 PE=1 SV=1 - [APOA1_HUMAN]	83.15	3	30	42	1230	0	0	0	1.2225e+08	1.25432e+08	1.50623e+08	0	0	2.43645e+07	0	0	0	7.18862e+07	1.16669e+08	8.69627e+07	0	0	0	0	2.34311e+07	2.91825e+07	0	0	0	0	0	0	1.27484e+08	2.13568e+08	1.31817e+08	0	0	0	0	0	0	4.07747e+09	4.07951e+09	3.55938e+09	0	0	0	1.69621e+09
F7GQJ2	Myosin regulatory light chain 12A OS=Macaca mulatta GN=MYL12A PE=2 SV=1 - [F7GQJ2_MACMU]	80.12	9	1	10	529	0	0	0	0	0	0	0	0	0	0	0	0	0	0	0	0	0	0	1.26155e+08	1.08063e+08	1.10866e+08	0	0	0	0	0	0	0	0	0	0	0	0	0	0	0	0	0	0	0	0	0	0
O14950;F6RFU8	Myosin regulatory light chain 12B OS=Homo sapiens GN=MYL12B PE=1 SV=2 - [ML12B_HUMAN]	79.65	8	1	10	529	0	0	0	0	0	0	0	15281521	1.74487e+07	0	0	0	0	0	0	0	3.07172e+06	0	1.26155e+08	1.08063e+08	1.10866e+08	0	4.02161e+06	0	0	0	0	0	0	0	0	0	0	0	0	0	0	0	0	0	0	0	0
P02649	Apolipoprotein E OS=Homo sapiens GN=APOE PE=1 SV=1 - [APOE_HUMAN]	79.5	4	24	30	1162	0	0	0	1.04066e+08	8.97037e+07	1.18269e+08	0	0	0	0	0	0	5.03523e+07	7.59617e+07	6.56448e+07	0	0	0	1.82968e+07	3.24094e+07	2.5003e+07	0	0	0	0	0	0	66631981	6.6632e+07	4.81099e+07	0	0	0	0	0	0	4.05322e+09	2.98784e+09	2.51718e+09	0	0	0	1.38497e+09
P02787	Serotransferrin OS=Homo sapiens GN=TF PE=1 SV=3 - [TRFE_HUMAN]	79.23	6	47	75	2205	0	0	0	3.58276e+07	3.14866e+07	3.42183e+07	0	0	4.58332e+07	0	0	0	2.63835e+07	2.07793e+07	2.28001e+07	0	0	0	2.51909e+07	3.03055e+07	2.86671e+07	0	0	7.79025e+06	0	0	0	0	0	0	0	0	0	0	0	0	3.23129e+08	4.66149e+08	5.41572e+08	0	0	0	2.00588e+08
G3X6N3	Serotransferrin OS=Bos taurus GN=TF PE=1 SV=1 - [G3X6N3_BOVIN]	76.56	6	7	62	936	0	0	0	0	0	0	0	0	0	0	0	0	0	0	0	6.48898e+06	6.49115e+06	4.85009e+06	0	3.1465e+07	0	0	0	0	0	0	0	0	0	0	0	0	0	0	0	0	0	0	0	1.94203e+08	2.64099e+08	1.7186e+08	0
Q29443	Serotransferrin OS=Bos taurus GN=TF PE=2 SV=1 - [TRFE_BOVIN]	75.14	6	4	59	887	0	0	0	0	0	0	0	0	0	0	0	0	0	0	0	6.48898e+06	6.49115e+06	4.85009e+06	0	3.1465e+07	0	0	0	0	0	0	0	0	0	0	0	0	0	0	0	0	0	0	0	1.94203e+08	2.64099e+08	1.7186e+08	0
P31949	Protein S100-A11 OS=Homo sapiens GN=S100A11 PE=1 SV=2 - [S10AB_HUMAN]	74.29	7	6	6	193	2.80294e+06	599173	14312167	0	0	3.96814e+07	6.3102e+07	47879787	5.02594e+07	18523310	1.72393e+07	1.58898e+07	2.12964e+07	2.69119e+07	2.25272e+07	1.65756e+07	2.84834e+06	9.52199e+06	3.45859e+07	8.1908e+07	5.70648e+07	5.64358e+07	2.35268e+07	6.85719e+07	0	0	0	0	0	0	0	0	0	0	0	0	0	0	0	0	0	0	0
P03419	Matrix protein OS=Human respiratory syncytial virus A (strain A2) GN=M PE=1 SV=1 - [MATRX_HRSVA]	74.22	1	16	16	868	2.68633e+08	2.42646e+08	1.88242e+08	3.78931e+08	2.87454e+08	9.01524e+08	2.12859e+08	2.69714e+08	3.51762e+08	0	7.38729e+07	2.01065e+06	0	0	0	0	0	0	7.93557e+08	9.90464e+08	4.83797e+08	5.07179e+08	717923553	1.11163e+09	0	0	0	0	0	0	0	0	0	0	0	0	0	0	0	0	0	0	0
P02652	Apolipoprotein A-II OS=Homo sapiens GN=APOA2 PE=1 SV=1 - [APOA2_HUMAN]	74	6	11	11	433	0	0	0	5.75706e+07	4.27215e+07	5.15276e+07	0	0	3.56943e+07	0	0	0	8.765e+07	4.80237e+07	3.90748e+07	0	0	0	0	0	0	0	0	0	0	0	0	2.6005e+07	5.71443e+07	3.05704e+07	0	0	0	0	0	0	1.69566e+09	1.61825e+09	1.34702e+09	0	0	0	6.28783e+08
P67936;H9END9	Tropomyosin alpha-4 chain OS=Homo sapiens GN=TPM4 PE=1 SV=3 - [TPM4_HUMAN]	73.79	13	9	29	939	3.35758e+07	3.23258e+07	3.08768e+07	4.26296e+07	3.91126e+07	4.12512e+07	5.13898e+07	6.13981e+07	66386984	1.28661e+07	1.01021e+07	8.24298e+06	2.38766e+07	2.10902e+07	2.2648e+07	1.54209e+07	2.14384e+07	1.36878e+07	1.10549e+08	2.11376e+08	1.50554e+08	1.46033e+07	2.25381e+07	3.34657e+07	0	0	0	0	0	0	0	0	0	0	0	0	0	0	0	0	0	0	0
P04406	Glyceraldehyde-3-phosphate dehydrogenase OS=Homo sapiens GN=GAPDH PE=1 SV=3 - [G3P_HUMAN]	73.43	13	6	15	627	1.04419e+09	8.32345e+08	5.54105e+08	5.06265e+08	4.70189e+08	8.01431e+08	6.91716e+08	5.19803e+08	7.53854e+08	3.55391e+08	1.31294e+08	1.37499e+08	1.93748e+08	3.55639e+08	5.18754e+08	4.36086e+08	5.27769e+08	2.43218e+08	5.17882e+08	1.05975e+09	6.41071e+08	8.44984e+08	6.61465e+08	1.04883e+09	0	0	0	0	2.12292e+07	4.84308e+07	0	0	0	0	0	0	0	0	0	0	0	0	0
A6QRH8	Protein FAM3A (Fragment) OS=Homo sapiens GN=FAM3A PE=4 SV=1 - [A6QRH8_HUMAN]	71.43	2	1	1	1	0	0	0	0	0	0	0	0	0	0	0	0	0	0	0	0	0	0	0	0	0	0	0	0	0	0	0	0	0	0	0	0	0	0	0	0	0	0	0	0	0	0	0
P00738	Haptoglobin OS=Homo sapiens GN=HP PE=1 SV=1 - [HPT_HUMAN]	69.7	14	11	31	806	0	0	0	0	1.59446e+07	0	0	0	6.83684e+07	0	0	0	2.11775e+07	1.7051e+07	1.55083e+07	0	0	0	0	0	0	0	0	0	0	0	0	0	0	0	0	0	0	0	0	0	3.94806e+08	7.0624e+08	7.10764e+08	0	0	0	2.45704e+08
P62157;F7F3L5	Calmodulin OS=Bos taurus GN=CALM PE=1 SV=2 - [CALM_BOVIN]	69.13	21	5	5	201	0	2.64772e+07	27835277	5.78563e+07	0	1.58345e+07	5.04173e+07	51387790	4.47616e+07	1.58292e+07	1.04607e+07	1.1704e+07	3.38164e+07	2.52554e+07	3.1641e+07	1.83201e+07	3.09267e+07	1.47505e+07	2.66244e+07	6.43159e+07	5.21612e+07	6.37401e+07	4.79357e+07	5.97834e+07	0	0	0	0	0	0	0	0	0	0	0	0	0	0	0	0	0	0	0
A0A1D5QT02	Uncharacterized protein OS=Macaca mulatta PE=4 SV=1 - [A0A1D5QT02_MACMU]	68.25	2	5	16	145	0	0	0	0	0	0	0	0	0	0	0	0	0	0	0	0	0	0	1.29434e+07	7498370	0	0	0	0	0	0	0	0	0	0	0	0	0	0	0	0	0	0	0	0	0	0	0
P60660-2;F7HNE5	Isoform Smooth muscle of Myosin light polypeptide 6 OS=Homo sapiens GN=MYL6 - [MYL6_HUMAN]	68.21	34	2	9	657	0	134332272	122713208	6.59337e+07	7.07129e+07	0	1.01299e+08	3.69714e+07	8.0625e+07	6.79509e+07	3.35193e+07	5.86413e+07	0	1.80635e+07	6.0982e+07	4.63684e+07	0	15561167	5.19873e+08	6.99895e+08	3.39936e+08	6.37503e+07	5.39199e+07	1.08258e+08	0	0	0	0	0	0	0	0	0	0	0	0	17592917	0	0	0	0	0	1.5273e+07
P11684	Uteroglobin OS=Homo sapiens GN=SCGB1A1 PE=1 SV=1 - [UTER_HUMAN]	68.13	2	11	11	96	0	0	0	0	0	0	0	0	0	0	0	0	0	0	0	0	0	0	0	0	0	0	0	0	0	0	0	0	0	0	0	0	0	0	0	0	0	0	0	0	0	0	0
F6UZ87	Uncharacterized protein OS=Macaca mulatta GN=FGB PE=4 SV=1 - [F6UZ87_MACMU]	67.62	2	14	36	527	0	0	0	0	0	0	0	0	0	0	0	0	0	0	0	0	0	0	3.80203e+08	6.13567e+08	4.0793e+08	0	0	0	0	0	0	0	0	0	0	0	0	0	0	0	0	0	0	0	0	0	0
Q56K14;F6TQ53;A0A0D9RMD1	60S acidic ribosomal protein P1 OS=Bos taurus GN=RPLP1 PE=3 SV=1 - [RLA1_BOVIN]	66.67	9	2	3	67	0	3.34181e+07	141231103	3.37836e+07	0	0	1.10366e+08	6.10189e+07	66755453	4.28385e+07	1.84154e+07	3.00805e+07	0	3.3062e+07	0	3.18561e+07	0	2.0017e+07	0	7.1226e+07	3.5163e+07	8.52995e+07	6.6796e+07	1.25087e+08	1.18593e+08	7.17902e+07	1.15468e+08	0	0	0	0	0	6.56255e+07	0	1.57969e+08	4.99322e+07	0	0	0	0	0	0	0
G7MJR4	Uncharacterized protein OS=Macaca mulatta GN=EGK_12095 PE=3 SV=1 - [G7MJR4_MACMU]	66.62	2	5	60	770	0	0	0	0	0	0	0	0	0	0	0	0	0	0	0	0	0	0	3.67129e+07	4.93388e+07	3.857e+07	0	0	0	0	0	0	0	0	0	0	0	0	0	0	0	0	0	0	0	0	0	0
H9Z8D4	Haptoglobin isoform 2 preproprotein OS=Macaca mulatta GN=HP PE=2 SV=1 - [H9Z8D4_MACMU]	66.28	7	7	23	220	0	0	0	0	0	0	0	0	0	0	0	0	0	0	0	0	0	0	1.29434e+07	7498370	0	0	0	0	0	0	0	0	0	0	0	0	0	0	0	0	0	0	0	0	0	0	0
P02081	Hemoglobin fetal subunit beta OS=Bos taurus PE=1 SV=1 - [HBBF_BOVIN]	66.21	7	9	9	368	0	0	0	0	0	0	2.56153e+07	3.67129e+07	4.01146e+07	0	0	0	0	0	0	2.34625e+07	1.6241e+07	1.59491e+07	0	0	0	0	0	0	0	0	0	0	0	0	0	0	0	0	0	0	0	0	0	8.00997e+07	2.07353e+08	1.53959e+08	0
P06753-2;H9EN00	Isoform 2 of Tropomyosin alpha-3 chain OS=Homo sapiens GN=TPM3 - [TPM3_HUMAN]	66.13	21	9	24	591	1.56822e+07	6.48544e+06	8.62875e+06	2.11649e+07	2.09455e+07	2.63545e+07	1.54852e+07	1.35474e+07	7.15601e+06	5.12858e+06	4.44856e+06	3.57845e+06	1.09206e+07	7.82119e+06	9.96992e+06	5.1457e+06	6.47126e+06	4.53097e+06	3.95596e+07	6.70619e+07	4.51991e+07	5.68752e+06	5.13224e+06	1.29033e+07	0	0	0	0	0	0	0	0	0	0	0	0	0	0	0	0	0	0	0
P06727	Apolipoprotein A-IV OS=Homo sapiens GN=APOA4 PE=1 SV=3 - [APOA4_HUMAN]	65.91	1	35	36	496	0	0	0	0	0	0	0	0	0	0	0	0	0	0	0	0	0	0	0	0	0	0	0	0	0	0	0	0	0	0	0	0	0	0	0	0	4.09059e+08	3.11267e+08	2.01825e+08	0	0	0	66842185
P02675	Fibrinogen beta chain OS=Homo sapiens GN=FGB PE=1 SV=2 - [FIBB_HUMAN]	65.78	2	12	35	728	0	0	0	4.09933e+07	2.37971e+07	2.4938e+07	0	0	1.99512e+07	0	0	0	2.52665e+07	1.43725e+07	2.11753e+07	0	0	0	3.36869e+08	5.19305e+08	3.09477e+08	0	0	0	0	0	0	0	0	0	0	0	0	0	0	0	2.86975e+08	5.16868e+08	4.01244e+08	0	0	0	1.85319e+08
P05187	Alkaline phosphatase, placental type OS=Homo sapiens GN=ALPP PE=1 SV=2 - [PPB1_HUMAN]	65.61	10	21	26	1334	2.56253e+08	1.36934e+08	2.49624e+08	1.50405e+08	2.30174e+08	2.66283e+08	2.98078e+08	1.62082e+08	2.3812e+08	1.45145e+08	9.74608e+07	7.7546e+07	1.65911e+08	1.35809e+08	1.8638e+08	1.44147e+08	1.59465e+08	8.56457e+07	3.38171e+08	5.25625e+08	3.16173e+08	4.6391e+08	3.29734e+08	5.74435e+08	0	0	0	0	0	0	0	0	0	0	0	0	0	0	0	0	0	0	0
F7GMK4	Uncharacterized protein OS=Macaca mulatta PE=4 SV=2 - [F7GMK4_MACMU]	65.35	1	2	9	204	0	0	0	0	0	0	0	0	0	0	0	0	0	0	0	0	0	0	1.80571e+07	3.21437e+07	2.58326e+07	0	0	0	0	0	0	0	0	0	0	0	0	0	0	0	0	0	0	0	0	0	0
P07737;F7H2A5	Profilin-1 OS=Homo sapiens GN=PFN1 PE=1 SV=2 - [PROF1_HUMAN]	65	6	8	8	161	345450280	1.50052e+08	200677304	1.98713e+08	9.56214e+07	1.25155e+08	1.91022e+08	1.6029e+07	1.75138e+07	6.71801e+07	3.93774e+07	4.52121e+07	8.37411e+07	1.18227e+08	6.79925e+07	4.52083e+07	7.67532e+07	3.64664e+07	1.3525e+08	1.6675e+08	1.92632e+08	1.05444e+08	4.45284e+07	1.26054e+08	0	0	0	0	0	0	0	0	0	0	0	0	0	0	0	0	0	0	0
P01042-2	Isoform LMW of Kininogen-1 OS=Homo sapiens GN=KNG1 - [KNG1_HUMAN]	64.87	2	2	30	512	0	0	0	0	0	0	0	0	0	0	0	0	0	0	0	0	0	0	0	0	0	0	0	0	0	0	0	0	0	0	0	0	0	0	0	0	2.0496e+07	1.53297e+07	6.51957e+07	0	0	0	2.9999e+07
P06733	Alpha-enolase OS=Homo sapiens GN=ENO1 PE=1 SV=2 - [ENOA_HUMAN]	64.75	25	23	23	1111	1.36011e+08	1.60578e+08	1.72872e+08	1.25102e+08	1.22594e+08	1.6817e+08	1.90859e+08	1.60364e+08	1.88153e+08	83403931	7.51711e+07	6.0559e+07	1.64061e+08	9.59629e+07	1.38925e+08	1.21312e+08	1.3366e+08	7.64095e+07	8.48429e+07	403312566	1.0995e+08	1.34561e+08	1.36453e+08	2.54465e+08	0	0	0	0	0	0	0	0	0	0	0	0	0	0	0	0	0	0	0
P01877	Ig alpha-2 chain C region OS=Homo sapiens GN=IGHA2 PE=1 SV=3 - [IGHA2_HUMAN]	64.71	3	4	15	527	0	0	0	0	0	3.52706e+07	0	0	0	0	0	0	0	0	0	0	0	0	0	0	0	0	0	0	0	0	0	1.10766e+08	100831106	102358301	0	0	0	0	0	6.37265e+07	9.48297e+08	9.76351e+08	8.60597e+08	0	0	0	4.27155e+08
F7AV81	Globin A1 OS=Macaca mulatta GN=HBB PE=2 SV=1 - [F7AV81_MACMU]	64.63	4	1	9	180	0	0	0	0	0	0	0	0	0	0	0	0	0	0	0	0	0	0	2.88726e+08	3.77741e+08	2.67445e+08	0	0	0	0	0	0	0	0	0	0	0	0	0	0	0	0	0	0	0	0	0	0
Q2KJD0;P69895;A0A0D9R7E7	Tubulin beta-5 chain OS=Bos taurus GN=TUBB5 PE=2 SV=1 - [TBB5_BOVIN]	64.41	46	2	20	965	7.51661e+08	3.6686e+08	4.40643e+08	3.20423e+08	3.77415e+08	4.70647e+08	4.70496e+08	3.71998e+08	4.44014e+08	1.68974e+08	9.17531e+07	1.16692e+08	2.008e+08	1.0716e+08	8.26638e+07	7.3266e+07	9.09082e+07	8.07833e+07	2.09397e+08	3.24424e+08	2.72087e+08	3.39823e+08	2.10238e+08	3.17096e+08	1.73014e+08	1.98954e+08	1.89184e+08	1.77004e+08	1.7399e+08	2.60304e+08	1.73773e+08	1.13514e+08	1.57037e+08	1.77098e+08	2.6443e+08	198855419	0	0	0	0	0	0	0
F7DHR8	Transferrin OS=Macaca mulatta GN=LOC106992286 PE=2 SV=2 - [F7DHR8_MACMU]	64.18	2	3	58	669	0	0	0	0	0	0	0	0	0	0	0	0	0	0	0	0	0	0	3.67129e+07	4.93388e+07	3.857e+07	0	0	0	0	0	0	0	0	0	0	0	0	0	0	0	0	0	0	0	0	0	0
P02026	Hemoglobin subunit beta OS=Macaca mulatta GN=HBB PE=1 SV=1 - [HBB_MACMU]	63.7	4	2	10	187	0	0	0	0	0	0	0	0	0	0	0	0	0	0	0	0	0	0	2.88726e+08	3.77741e+08	2.67445e+08	0	0	0	0	0	0	0	0	0	0	0	0	0	0	0	0	0	0	0	0	0	0
P02653	Apolipoprotein A-II OS=Macaca mulatta GN=APOA2 PE=1 SV=3 - [APOA2_MACMU]	63.64	3	7	7	143	0	0	0	0	0	0	0	0	0	0	0	0	0	0	0	0	0	0	5.6853e+06	8.06925e+06	7.27208e+06	0	0	0	0	0	0	0	0	0	0	0	0	0	0	0	0	0	0	0	0	0	0
P60712;P60709;F6TIK4	Actin, cytoplasmic 1 OS=Bos taurus GN=ACTB PE=1 SV=1 - [ACTB_BOVIN]	62.93	50	9	21	6133	2.51627e+09	1.81266e+09	1985127109	2.25337e+09	2.58474e+09	2.91746e+09	2.7286e+09	2.36767e+09	2.72066e+09	1.03243e+09	8.48846e+08	8.27538e+08	1.21735e+09	1.24531e+09	1.17292e+09	1.01526e+09	1192001456	8.08325e+08	2.86231e+09	2.78228e+09	1.87487e+09	1.56461e+09	1.02166e+09	2.04434e+09	2.11372e+08	1.28654e+08	2.07648e+08	1.52959e+08	1.86874e+08	1.78901e+08	1.6005e+08	7.13526e+07	1.17661e+08	2.30385e+08	2.771e+08	2.01796e+08	5.72551e+07	5.94805e+07	3.09897e+07	1.42617e+07	2.89771e+07	1.02155e+07	1.0276e+08
P02656	Apolipoprotein C-III OS=Homo sapiens GN=APOC3 PE=1 SV=1 - [APOC3_HUMAN]	62.63	2	3	7	641	0	0	0	222856890	1.98877e+08	7.42279e+07	4.89566e+07	5.98975e+07	0	0	0	0	6.37308e+07	2.77774e+08	0	0	1.06188e+07	9.7303e+06	0	0	0	0	0	0	0	0	0	363996987	469758672	4.47345e+08	0	0	0	0	0	0	6.11635e+09	4.61464e+09	3.87965e+09	0	0	0	2.09674e+09
A0A087WTM7	Apolipoprotein B-100 OS=Homo sapiens GN=APOB PE=1 SV=1 - [A0A087WTM7_HUMAN]	62.32	8	2	255	4204	0	0	0	8.54744e+07	6.81851e+07	1.20097e+08	0	0	0	0	0	1.55367e+06	9.58763e+07	6.79717e+07	5.34556e+07	0	0	0	0	0	0	0	0	0	0	0	0	4.59098e+07	1.01455e+08	2.71087e+07	0	0	0	0	0	0	3.15354e+09	1.87196e+09	1.44875e+09	0	0	0	1.01628e+09
P37802;A0A1D5RJC9	Transgelin-2 OS=Homo sapiens GN=TAGLN2 PE=1 SV=3 - [TAGL2_HUMAN]	62.31	10	6	9	145	4.00663e+07	0	7.49928e+06	0	0	1.73579e+07	2.23093e+07	1.56742e+07	1.61702e+07	9.739e+06	1.06086e+07	9.21162e+06	1.43118e+07	1.27703e+07	1.60269e+07	6.93581e+06	1.26e+07	1.09692e+07	2.27942e+07	3.16276e+07	3.27529e+07	1.29029e+07	1.77754e+07	0	0	0	0	0	0	0	0	0	0	0	0	0	0	0	0	0	0	0	0
P02671-2	Isoform 2 of Fibrinogen alpha chain OS=Homo sapiens GN=FGA - [FIBA_HUMAN]	61.96	3	35	48	887	0	0	0	1.45818e+07	8.87202e+06	1.69467e+07	0	0	16251821	0	0	0	1.37858e+07	9.22722e+06	8.03065e+06	0	0	0	1.66571e+08	2.64682e+08	8.87813e+07	0	0	0	0	0	0	1.65547e+07	2.20667e+07	1.07327e+07	0	0	0	0	0	0	216264676	3.66821e+08	335361891	0	0	0	1.32878e+08
P03421	Phosphoprotein OS=Human respiratory syncytial virus A (strain A2) GN=P PE=1 SV=1 - [PHOSP_HRSVA]	61	1	13	13	448	5.68663e+08	4.72639e+08	5.15769e+08	4.38552e+08	6.17541e+08	4.21188e+08	4.95979e+08	3.86271e+08	6.3472e+08	4.47004e+06	3.31073e+06	5.08455e+06	0	4.93887e+06	3.52884e+06	0	2.55035e+06	2.90232e+06	1.18191e+09	7.05041e+08	1.16305e+09	1.40023e+09	8.96347e+08	1.10044e+09	0	0	0	0	0	0	0	0	0	0	0	0	0	0	0	0	0	0	0
G3V1V0	Myosin light polypeptide 6 OS=Homo sapiens GN=MYL6 PE=1 SV=1 - [G3V1V0_HUMAN]	60.87	19	1	7	147	0	134332272	122713208	6.59337e+07	7.07129e+07	0	1.01299e+08	3.69714e+07	8.0625e+07	6.79509e+07	3.35193e+07	5.86413e+07	0	1.80635e+07	6.0982e+07	4.63684e+07	0	15561167	5.19873e+08	6.99895e+08	3.39936e+08	6.37503e+07	5.39199e+07	1.08258e+08	0	0	0	0	0	0	0	0	0	0	0	0	17592917	0	0	0	0	0	1.5273e+07
P14618	Pyruvate kinase PKM OS=Homo sapiens GN=PKM PE=1 SV=4 - [KPYM_HUMAN]	60.83	26	27	27	1055	1.72014e+08	9.65925e+07	8.90342e+07	6.91351e+07	7.9836e+07	1.09256e+08	1.11047e+08	8.82704e+07	1.48555e+08	6.65822e+07	5.84023e+07	6.61934e+07	87038022	4.80383e+07	8.40678e+07	4.41685e+07	8.20262e+07	3.49872e+07	1.41968e+08	3.46426e+08	1.41872e+08	2.23296e+08	1.62922e+08	2.78486e+08	0	0	0	0	0	0	0	0	0	0	0	0	0	0	0	0	0	0	0
P04114	Apolipoprotein B-100 OS=Homo sapiens GN=APOB PE=1 SV=2 - [APOB_HUMAN]	60.71	8	11	264	4326	0	0	0	8.54744e+07	6.81851e+07	1.20097e+08	0	0	0	0	0	1.55367e+06	9.58763e+07	6.79717e+07	5.34556e+07	0	0	0	0	0	0	0	0	0	0	0	0	4.59098e+07	1.01455e+08	2.71087e+07	0	0	0	0	0	0	3.15354e+09	1.87196e+09	1.44875e+09	0	0	0	1.01628e+09
P07951-2;F7GSX6	Isoform 2 of Tropomyosin beta chain OS=Homo sapiens GN=TPM2 - [TPM2_HUMAN]	59.86	5	8	22	430	7.11933e+06	6.48544e+06	8.62875e+06	0	7.93719e+06	0	0	0	0	5.12858e+06	4.44856e+06	3.57845e+06	1.09206e+07	7.82119e+06	9.07128e+06	3.95056e+06	5.51564e+06	4.53097e+06	1.61951e+07	1.97725e+07	1.88714e+07	0	3.01389e+06	4.32034e+06	0	0	0	0	0	0	0	0	0	0	0	0	0	0	0	0	0	0	0
P12763	Alpha-2-HS-glycoprotein OS=Bos taurus GN=AHSG PE=1 SV=2 - [FETUA_BOVIN]	59.33	1	26	30	2014	0	2.4178e+07	0	0	0	0	1.23721e+08	1.06456e+08	4.19242e+07	1.07066e+07	9.18436e+06	6.1061e+06	3384548	6.12535e+06	2.06002e+06	8.64988e+06	1.2473e+08	9.57418e+07	3.59957e+06	7.62144e+06	0	7.46094e+06	2.66915e+06	5.32619e+06	0	0	0	0	0	0	1.15146e+08	1.59111e+08	1.80746e+08	0	0	0	0	0	0	1.01717e+09	2.65473e+09	9.98015e+08	0
P02679-2	Isoform Gamma-A of Fibrinogen gamma chain OS=Homo sapiens GN=FGG - [FIBG_HUMAN]	58.58	6	12	22	356	0	0	0	1.56369e+07	1.29457e+07	1.6648e+07	0	0	2.92684e+07	0	0	0	1.65782e+07	1.52449e+07	1.13385e+07	0	0	0	128912347	2.33969e+08	1.58479e+08	0	0	0	0	0	0	0	0	0	0	0	0	0	0	0	2.10028e+08	3.63345e+08	2.95505e+08	0	0	0	1.57604e+08
P0DMV8;G7MRK7	Heat shock 70 kDa protein 1A OS=Homo sapiens GN=HSPA1A PE=1 SV=1 - [HS71A_HUMAN]	58.35	16	20	26	720	6.54574e+08	3.15408e+08	4.66665e+08	3.94771e+08	3.91254e+08	4.89466e+08	5.0012e+08	3.78022e+08	4.97175e+08	9.64183e+07	5.62314e+07	7.83802e+07	9.19704e+07	1.40626e+08	5.5795e+07	9.77962e+07	1.05429e+08	5.31273e+07	2.30742e+08	3.5126e+08	2.38705e+08	2.79829e+08	2.01983e+08	4.41376e+08	0	0	0	0	0	0	0	0	0	0	0	0	0	0	0	0	0	0	0
Q3MHM5;A0A1D5QYU3;A0A0D9RVN0	Tubulin beta-4B chain OS=Bos taurus GN=TUBB4B PE=2 SV=1 - [TBB4B_BOVIN]	58.2	45	2	19	872	4.75527e+08	2.3715e+08	2.2723e+08	1.63446e+08	2.58982e+08	3.30309e+08	3.37565e+08	2.6481e+08	3.63002e+08	1.299e+08	6.67977e+07	7.86852e+07	4.56336e+07	1.0716e+08	8.26638e+07	7.3266e+07	5.13841e+07	5.65721e+07	2.09397e+08	3.24424e+08	2.72087e+08	3.16951e+08	2.07365e+08	2.98796e+08	1.02619e+08	1.62256e+08	1.47139e+08	1.48538e+08	1.24843e+08	2.13303e+08	1.22082e+08	1.13514e+08	1.41861e+08	1.56494e+08	2.26053e+08	1.40772e+08	0	0	0	0	0	0	0
P01024	Complement C3 OS=Homo sapiens GN=C3 PE=1 SV=2 - [CO3_HUMAN]	58.15	5	51	79	1864	0	0	0	1.03013e+09	1.07453e+09	1.06021e+09	0	0	2.3304e+07	0	1.61868e+06	0	4.68951e+07	28017315	3.25446e+07	0	0	0	1.15699e+08	2.45588e+08	2.02012e+08	2.59955e+06	1.88947e+06	2.54442e+06	0	0	0	1.14182e+09	1.08957e+09	1.1626e+09	0	0	0	0	0	0	3.5817e+08	2.90876e+08	2.39913e+08	0	0	0	2.06097e+08
G3X7A8	Uncharacterized protein OS=Bos taurus GN=LOC404103 PE=4 SV=1 - [G3X7A8_BOVIN]	58	5	7	7	46	0	0	0	0	0	0	0	0	0	0	0	0	0	0	0	0	0	0	0	0	0	0	0	0	0	0	0	0	0	0	0	0	0	0	0	0	0	0	0	6.6989e+07	9.37956e+07	6.22076e+07	0
P01876	Ig alpha-1 chain C region OS=Homo sapiens GN=IGHA1 PE=1 SV=2 - [IGHA1_HUMAN]	57.79	2	9	19	771	0	0	0	8.01137e+07	5.05314e+07	7.70007e+07	0	0	3.7336e+07	0	0	0	3.03669e+07	1.25335e+07	1.50928e+07	0	0	0	0	0	0	0	9.94935e+06	1.29765e+07	0	0	0	1.09061e+08	1.08958e+08	9.85507e+07	0	0	0	0	0	6.20542e+07	1.25008e+09	1.25218e+09	1179112943	0	0	0	5.92533e+08
P04545	Matrix M2-1 OS=Human respiratory syncytial virus A (strain A2) GN=M2-1 PE=1 SV=1 - [M21_HRSVA]	57.22	1	11	11	202	3.21881e+08	64833162	1.69699e+08	6.06398e+07	7.33157e+07	8.09296e+07	1.70709e+08	9.90667e+07	1.07609e+08	0	0	0	0	0	0	0	0	0	5.93739e+07	1.15236e+08	8.3533e+07	1.29135e+08	8.97128e+07	1.56668e+08	0	0	0	0	0	0	0	0	0	0	0	0	0	0	0	0	0	0	0
P60174-1	Isoform 2 of Triosephosphate isomerase OS=Homo sapiens GN=TPI1 - [TPIS_HUMAN]	57.03	6	3	9	194	4.14952e+07	5.22468e+07	3.36274e+07	2.83609e+07	2.19159e+07	4.31288e+07	3.94829e+07	4.03252e+07	4.39138e+07	3.03283e+07	2.19352e+07	2.24152e+07	4.3575e+07	3.95928e+07	4.00555e+07	2.78935e+07	4.31403e+07	1.67377e+07	3.12846e+07	4.13281e+07	2.43238e+07	3.43594e+07	3.02403e+07	4.43266e+07	0	0	0	0	0	0	0	0	0	0	0	0	0	0	0	0	0	0	0
P62326;I0FUP5;P62328	Thymosin beta-4 OS=Bos taurus GN=TMSB4 PE=1 SV=2 - [TYB4_BOVIN]	56.82	9	6	6	196	0	0	0	0	0	0	0	0	0	0	5.49422e+06	1.51643e+06	0	0	1.00713e+07	0	1.99859e+07	6.59461e+06	4.37139e+07	3.69747e+07	2.14321e+07	8.58898e+06	7.96227e+06	5.67867e+06	0	0	0	0	0	0	0	0	0	0	0	0	0	0	0	0	0	0	0
F7GV61	Tropomyosin alpha-1 chain isoform 7 OS=Macaca mulatta GN=TPM1 PE=2 SV=2 - [F7GV61_MACMU]	56.69	8	1	19	325	0	0	0	0	0	0	0	0	0	0	0	0	0	0	0	0	0	0	1.69076e+07	2.41161e+07	1.10052e+07	0	0	0	0	0	0	0	0	0	0	0	0	0	0	0	0	0	0	0	0	0	0
P68103;F7AW94;A0A0D9RNJ1	Elongation factor 1-alpha 1 OS=Bos taurus GN=EEF1A1 PE=1 SV=1 - [EF1A1_BOVIN]	56.49	37	10	15	619	3.26249e+08	2.17059e+06	3.66032e+08	2.54017e+08	2.55223e+08	3.8922e+08	5.85493e+07	2.05943e+08	6.59465e+07	1.2394e+08	4.42956e+07	5.69841e+07	5.9425e+07	1.27452e+08	1.21509e+08	8.01041e+07	9.86429e+07	4.76089e+07	1.69965e+08	2.48675e+08	1.66857e+08	1.54973e+08	1.59857e+08	3.15473e+08	2.66502e+08	2.49806e+08	1.07601e+08	0	2.88862e+08	1.83054e+08	4.53557e+07	0	0	1.78745e+08	2.63597e+08	3.9507e+07	0	0	0	0	0	0	0
G3V1A4	Cofilin 1 (Non-muscle), isoform CRA_a OS=Homo sapiens GN=CFL1 PE=1 SV=1 - [G3V1A4_HUMAN]	55.7	9	1	6	220	0	24959702	6.99725e+07	2.76166e+07	4.02374e+07	3.56265e+07	1.05099e+08	5.72995e+07	8.80814e+07	3.63984e+07	2.83498e+07	1.6185e+07	1.82046e+07	4.29758e+07	1.90217e+07	2.2248e+07	3.51713e+07	7.5969e+06	1.10651e+08	108944885	1.11058e+08	8.20171e+07	5.46665e+07	1.09447e+08	0	0	0	0	0	0	0	0	0	0	0	0	0	0	0	0	0	0	0
P08238	Heat shock protein HSP 90-beta OS=Homo sapiens GN=HSP90AB1 PE=1 SV=4 - [HS90B_HUMAN]	54.56	26	19	36	709	4.97232e+08	4.04638e+08	5.25877e+08	3.02597e+08	4.29315e+08	4.43202e+08	5.02323e+08	4.65477e+08	3.97203e+08	2.6068e+08	1.54283e+08	1.85948e+08	2.91489e+08	1.67323e+08	2.62458e+08	2.20562e+08	2.68741e+08	1.54542e+08	1.87016e+08	3.35889e+08	2.26917e+08	3.98338e+08	3.10293e+08	4.6227e+08	0	0	0	0	0	0	0	0	0	0	7.12724e+07	0	0	0	0	0	0	0	0
P27105	Erythrocyte band 7 integral membrane protein OS=Homo sapiens GN=STOM PE=1 SV=3 - [STOM_HUMAN]	54.51	7	2	10	165	8.56708e+06	1.2842e+07	6.19672e+06	0	0	1.13727e+07	0	7.25811e+06	1.48291e+07	3.52087e+06	0	2.92069e+06	9.27426e+06	2.34733e+06	6.36064e+06	2.90526e+06	7.07561e+06	3.22059e+06	6.85073e+07	1.19574e+08	8.51742e+07	1.40341e+07	1.19571e+07	1.47038e+07	0	0	0	0	0	0	0	0	0	0	0	0	0	0	0	0	0	0	7.54947e+06
P02774	Vitamin D-binding protein OS=Homo sapiens GN=GC PE=1 SV=1 - [VTDB_HUMAN]	54.43	5	3	19	305	0	0	0	1.37446e+07	0	8.01719e+06	0	0	1.93595e+07	0	0	0	9.32901e+06	4.62248e+06	6.21554e+06	0	0	0	1.57911e+06	4.25969e+06	2.49795e+06	0	0	0	0	0	0	0	0	0	0	0	0	0	0	0	3.15041e+07	6.79847e+07	6.34971e+07	0	0	0	6.271e+07
P03418	Nucleoprotein OS=Human respiratory syncytial virus A (strain A2) GN=N PE=1 SV=1 - [NCAP_HRSVA]	54.22	1	17	17	419	8.48618e+08	5.96611e+08	6.25213e+08	6.93928e+08	5.85534e+08	6.44411e+08	6.43774e+08	5.72605e+08	5.10638e+08	6.62019e+06	5.32902e+06	8225237	0	7.27639e+06	0	0	0	0	3.91355e+08	4.79289e+08	4.2788e+08	4.96555e+08	4.37476e+08	7.91328e+08	0	0	0	0	0	0	0	0	0	0	0	0	0	0	0	0	0	0	0
P00441	Superoxide dismutase [Cu-Zn] OS=Homo sapiens GN=SOD1 PE=1 SV=2 - [SODC_HUMAN]	53.9	2	3	3	41	0	0	4.06019e+07	0	0	0	38615818	51356828	44177660	0	0	1.27502e+07	3.29963e+07	0	1.02647e+06	2.70457e+07	3.32691e+07	1.84964e+07	1.87706e+07	3.02232e+07	1.64044e+07	3.26455e+07	0	2.9238e+07	0	0	0	0	0	0	0	0	0	0	0	0	0	0	0	0	0	0	0
A0A075B6L1	Ig lambda-7 chain C region (Fragment) OS=Homo sapiens GN=IGLC7 PE=1 SV=2 - [A0A075B6L1_HUMAN]	53.77	6	1	4	270	0	0	0	3.89599e+08	4.39741e+08	6.21518e+08	0	0	8.71706e+07	0	0	0	4.71799e+07	6.00337e+07	5.45045e+07	0	0	0	4.48316e+07	5.1288e+07	1.52613e+07	0	0	0	0	0	0	4.31201e+08	7.45675e+08	1.11274e+08	0	0	0	0	0	0	4.03649e+08	429198029	3.89752e+08	0	0	0	2.5133e+08
F7B7D7	Uncharacterized protein OS=Macaca mulatta GN=MYH9 PE=3 SV=2 - [F7B7D7_MACMU]	53.32	101	20	106	3071	0	0	0	0	0	0	0	0	0	0	0	0	0	0	0	0	0	0	3.79925e+08	6.04374e+08	4.60237e+08	0	0	0	0	0	0	0	0	0	0	0	0	0	0	0	0	0	0	0	0	0	0
F6WR34	Putative uncharacterized protein OS=Macaca mulatta GN=GC PE=3 SV=1 - [F6WR34_MACMU]	53.27	3	15	21	224	0	0	0	0	0	0	0	0	0	0	0	0	0	0	0	0	0	0	6.80881e+06	2.82574e+07	1.92402e+07	0	0	0	0	0	0	0	0	0	0	0	0	0	0	0	0	0	0	0	0	0	0
A0A1D5RJ77	Uncharacterized protein OS=Macaca mulatta GN=KNG1 PE=4 SV=1 - [A0A1D5RJ77_MACMU]	52.46	3	6	15	107	0	0	0	0	0	0	0	0	0	0	0	0	0	0	0	0	0	0	0	0	0	0	0	0	0	0	0	0	0	0	0	0	0	0	0	0	0	0	0	0	0	0	0
A0A1D5QXZ0	Transthyretin OS=Macaca mulatta GN=TTR PE=2 SV=1 - [A0A1D5QXZ0_MACMU]	52.38	2	3	4	60	0	0	0	0	0	0	0	0	0	0	0	0	0	0	0	0	0	0	0	0	0	0	0	0	0	0	0	0	0	0	0	0	0	0	0	0	0	0	0	0	0	0	0
F8VUY8	Sodium-coupled neutral amino acid transporter 2 OS=Homo sapiens GN=SLC38A2 PE=1 SV=1 - [F8VUY8_HUMAN]	52.27	3	2	2	61	0	0	3.9625e+07	0	3.28915e+07	6.42722e+07	7.60663e+07	0	6.89169e+07	0	1.31441e+07	0	3.62691e+07	2.85382e+07	2.38561e+07	0	3.172e+07	0	5.50798e+07	1.20306e+08	9.19131e+07	1.06479e+08	6.62148e+07	1.47515e+08	0	0	0	0	0	0	0	0	0	0	0	0	0	0	0	0	0	0	0
P07355;F7H0C6	Annexin A2 OS=Homo sapiens GN=ANXA2 PE=1 SV=2 - [ANXA2_HUMAN]	52.21	32	17	17	652	5.65773e+08	1.79912e+08	2.83835e+08	2.68553e+08	2.81088e+08	3.28142e+08	4.48099e+08	3.00512e+08	3.38764e+08	1.478e+08	1.77751e+08	1.63396e+08	1.72648e+08	1.51361e+08	1.67018e+08	1.5395e+08	1.61775e+08	1.124e+08	2.36101e+08	294583410	1.95138e+08	2.30262e+08	1.74955e+08	3.17663e+08	0	0	0	0	0	5.39619e+07	0	0	0	0	0	0	0	0	0	0	0	0	0
G7NJA8	Uncharacterized protein OS=Macaca mulatta GN=EGK_08894 PE=4 SV=1 - [G7NJA8_MACMU]	52.17	3	4	16	303	0	0	0	0	0	0	0	0	0	0	0	0	0	0	0	0	0	0	1.42969e+08	2.36664e+08	1.81716e+08	0	0	0	0	0	0	0	0	0	0	0	0	0	0	0	0	0	0	0	0	0	0
P61626	Lysozyme C OS=Homo sapiens GN=LYZ PE=1 SV=1 - [LYSC_HUMAN]	52.03	3	8	8	83	0	0	0	0	0	0	0	0	0	0	0	0	0	0	0	0	0	0	0	0	0	0	0	0	0	0	0	0	0	0	0	0	0	0	0	0	0	0	0	0	0	0	0
H0YLW0	Signal recognition particle 14 kDa protein OS=Homo sapiens GN=SRP14 PE=1 SV=1 - [H0YLW0_HUMAN]	51.79	2	1	1	9	45984855	0	0	0	0	0	0	0	0	0	0	0	0	0	0	0	0	0	0	0	0	0	0	0	0	0	0	0	0	0	0	0	0	0	0	0	0	0	0	0	0	0	0
Q865R3	Basigin (Fragment) OS=Bos taurus GN=BSG PE=2 SV=1 - [BASI_BOVIN]	51.71	10	7	7	217	69869411	3.83586e+07	7.14355e+07	8.41283e+07	34068651	1.07285e+08	6.84892e+07	4.08462e+07	6.67374e+07	4.53427e+07	6.08949e+07	5.5241e+07	7.78853e+07	7.28437e+07	9.04994e+07	3.4462e+07	8.72903e+07	5.05948e+07	1.19368e+08	3.30123e+08	1.53629e+08	2.47494e+08	1.65644e+08	3.36825e+08	0	0	0	0	0	0	0	0	0	0	0	0	0	0	0	0	0	0	0
F7GV63	Uncharacterized protein OS=Macaca mulatta GN=TPM1 PE=3 SV=1 - [F7GV63_MACMU]	50.92	10	0	20	360	0	0	0	0	0	0	0	0	0	0	0	0	0	0	0	0	0	0	1.88757e+07	2.41161e+07	1.45538e+07	0	0	0	0	0	0	0	0	0	0	0	0	0	0	0	0	0	0	0	0	0	0
P55942	Metallothionein-I, hippocampal OS=Bos taurus PE=1 SV=1 - [MT1H_BOVIN]	50.82	20	1	3	64	0	0	0	0	0	0	0	0	0	1.27581e+07	1.22618e+07	9.09526e+06	9.04882e+06	1.1642e+07	1.79868e+07	8.83542e+06	1.28792e+07	0	1.54963e+07	1.60282e+07	1.73597e+07	1.05863e+07	1.82349e+07	0	0	0	0	0	0	0	0	0	0	0	0	0	0	0	0	2375552	1.89756e+06	0	0
P58280	Metallothionein-1 OS=Bos taurus GN=MT1 PE=1 SV=1 - [MT1_BOVIN]	50.82	21	1	3	75	0	0	0	0	0	0	0	0	0	1.27581e+07	1.22618e+07	9.09526e+06	9.04882e+06	1.1642e+07	1.79868e+07	8.83542e+06	1.28792e+07	0	1.54963e+07	1.60282e+07	1.73597e+07	1.05863e+07	1.82349e+07	0	0	0	0	0	0	0	0	0	0	0	0	0	0	0	0	3.84581e+06	2.53233e+06	3.01555e+06	0
F6UZ20	Uncharacterized protein OS=Macaca mulatta GN=FGG PE=4 SV=1 - [F6UZ20_MACMU]	50.57	2	9	16	207	0	0	0	0	0	0	0	0	0	0	0	0	0	0	0	0	0	0	2.26695e+08	3.8276e+08	2.64027e+08	0	0	0	0	0	0	0	0	0	0	0	0	0	0	0	0	0	0	0	0	0	0
A0A1D5R2J4	Uncharacterized protein OS=Macaca mulatta GN=TPM1 PE=3 SV=1 - [A0A1D5R2J4_MACMU]	50.35	12	1	18	311	0	0	0	0	0	0	0	0	0	0	0	0	0	0	0	0	0	0	1.88757e+07	2.41161e+07	1.45538e+07	0	0	0	0	0	0	0	0	0	0	0	0	0	0	0	0	0	0	0	0	0	0
A0A087X079	Ig gamma-1 chain C region OS=Homo sapiens GN=IGHG1 PE=1 SV=1 - [A0A087X079_HUMAN]	50.32	26	10	18	674	0	0	0	2.0213e+08	5.20342e+08	2.85334e+08	0	0	2.05395e+08	0	0	0	9.50267e+07	0	0	0	0	0	0	0	0	0	0	0	0	0	0	1.27513e+09	1.65043e+09	1.63235e+09	0	0	0	0	0	0	1.11888e+09	1.0347e+09	8.70445e+08	0	0	0	5.92205e+08
P27169	Serum paraoxonase/arylesterase 1 OS=Homo sapiens GN=PON1 PE=1 SV=3 - [PON1_HUMAN]	49.86	2	9	9	99	0	0	0	0	0	0	0	0	0	0	0	0	0	7.04478e+06	0	0	0	0	0	0	0	0	0	0	0	0	0	0	0	0	0	0	0	0	0	0	4.72712e+08	2.96756e+08	212809123	0	0	0	1.05594e+08
I2CWU4;A0A0D9RDR4	Glyceraldehyde-3-phosphate dehydrogenase OS=Macaca mulatta GN=GAPDH PE=2 SV=1 - [I2CWU4_MACMU]	49.85	18	1	10	126	0	0	0	0	0	0	0	0	0	0	0	0	0	0	0	0	0	0	4.40633e+08	8.4085e+08	4.84223e+08	0	0	0	2.97485e+06	92455455	1.06177e+08	0	2.12292e+07	5.14201e+07	3.19256e+06	0	2.74194e+07	0	0	0	0	0	0	0	0	0	0
P62258-2;A0A1D5QKY2	Isoform SV of 14-3-3 protein epsilon OS=Homo sapiens GN=YWHAE - [1433E_HUMAN]	49.79	9	9	10	117	3.99833e+07	0	2.30735e+07	2.97002e+07	3.03286e+07	3.94483e+07	4.39995e+07	2.73385e+07	3.11036e+07	1.7691e+07	9.3573e+06	9.87266e+06	1.89389e+07	9.21146e+06	1.3294e+07	1.71645e+07	1.77472e+07	1.21875e+07	3.18523e+07	4.01305e+07	2.37256e+07	1.34908e+07	1.23772e+07	2.39171e+07	0	0	0	0	0	0	0	0	0	0	0	0	0	0	0	0	0	0	0
A0A140T881	Apolipoprotein E OS=Bos taurus GN=APOE PE=3 SV=1 - [A0A140T881_BOVIN]	49.68	4	13	15	337	0	0	0	0	0	0	2.58248e+07	2.74408e+07	3.40813e+07	0	0	0	0	0	1.03938e+07	1.09061e+07	1.31666e+07	9.32524e+06	12419244	14492993	2.22552e+07	0	0	0	0	0	0	0	0	0	0	0	0	0	0	0	0	0	0	1.07557e+08	1.30889e+08	129315241	0
P10809	60 kDa heat shock protein, mitochondrial OS=Homo sapiens GN=HSPD1 PE=1 SV=2 - [CH60_HUMAN]	49.56	25	19	19	541	1.57064e+08	8.019e+07	7.12749e+07	1.42989e+08	1.35998e+08	1.47867e+08	1.20865e+08	7.80611e+07	1.24108e+08	3.50897e+07	2.96423e+07	3.5293e+07	5.44025e+07	5.49077e+07	4.9647e+07	1.64303e+07	3.99624e+07	2.8709e+07	4.85848e+07	7.24463e+07	5.51323e+07	4.54452e+07	2.96689e+07	5.61493e+07	0	0	0	0	0	0	0	0	0	0	0	0	0	0	0	0	0	0	0
D6RD17	Protein JCHAIN (Fragment) OS=Homo sapiens GN=JCHAIN PE=1 SV=5 - [D6RD17_HUMAN]	49.37	4	7	7	127	0	0	0	0	2.06825e+07	2.91268e+07	0	0	0	0	0	0	0	9.4023e+06	0	0	0	0	1.21762e+07	2.22707e+07	1.94494e+07	0	0	4.37384e+06	0	0	0	0	0	0	0	0	0	0	0	0	9.39004e+07	9.7488e+07	8.04151e+07	0	0	0	6.27259e+07
P08195-2	Isoform 2 of 4F2 cell-surface antigen heavy chain OS=Homo sapiens GN=SLC3A2 - [4F2_HUMAN]	49.34	22	23	23	714	2.47642e+08	127476197	4.6223e+08	1.42043e+08	2.51836e+08	1.46032e+08	3.59666e+08	2.85448e+08	3.49606e+08	2.27935e+08	3.42389e+08	2.9544e+08	2.53346e+08	2.14304e+08	9.9506e+07	7.50699e+07	2.75911e+08	2.42816e+08	1.84751e+08	5.20666e+08	1.54707e+08	2.67151e+08	4.12439e+08	8.53322e+08	0	0	0	0	0	0	0	0	0	0	0	0	0	0	0	0	0	0	0
A0A075B6N8	Ig gamma-3 chain C region (Fragment) OS=Homo sapiens GN=IGHG3 PE=1 SV=1 - [A0A075B6N8_HUMAN]	49.34	4	8	14	252	0	0	0	1.55099e+07	5.65385e+08	4.51943e+07	0	0	1.78904e+08	0	0	0	9.50267e+07	0	4.66029e+06	0	0	0	0	0	0	0	0	0	0	0	0	1.04663e+09	7.68324e+08	6.16043e+08	0	0	0	0	0	0	3.82053e+08	3.75789e+08	4.59654e+08	0	0	0	2.09217e+08
A0A1D5QZI4	Uncharacterized protein OS=Macaca mulatta GN=TPM4 PE=3 SV=1 - [A0A1D5QZI4_MACMU]	49.3	9	1	22	547	0	0	0	0	0	0	0	0	0	0	0	0	0	0	0	0	0	0	4.8433e+07	6.53537e+07	43140834	0	0	0	0	0	0	0	0	0	0	0	0	0	0	0	0	0	0	0	0	0	0
F7GMQ8	Uncharacterized protein OS=Macaca mulatta PE=4 SV=2 - [F7GMQ8_MACMU]	49.04	3	3	10	226	0	0	0	0	0	0	0	0	0	0	0	0	0	0	0	0	0	0	2.06176e+07	3.32488e+07	2.66415e+07	0	0	0	0	0	0	0	0	0	0	0	0	0	0	0	0	0	0	0	0	0	0
F1MMF4	Uncharacterized protein OS=Bos taurus PE=4 SV=2 - [F1MMF4_BOVIN]	49.02	3	1	1	2	0	0	0	0	0	0	0	0	0	0	0	0	0	0	0	0	0	0	0	0	0	0	0	0	0	0	0	0	0	0	0	0	0	0	0	0	0	0	0	0	0	0	0
H9F3B5	Tropomyosin alpha-1 chain isoform 6 (Fragment) OS=Macaca mulatta GN=TPM1 PE=2 SV=1 - [H9F3B5_MACMU]	48.87	8	1	16	310	0	0	0	0	0	0	0	0	0	0	0	0	0	0	0	0	0	0	2.69184e+07	2.96278e+07	2.00114e+07	0	0	0	0	0	0	0	0	0	0	0	0	0	0	0	0	0	0	0	0	0	0
P61769	Beta-2-microglobulin OS=Homo sapiens GN=B2M PE=1 SV=1 - [B2MG_HUMAN]	48.74	4	4	5	23	0	0	0	0	0	0	0	0	0	0	0	0	0	0	1.99872e+07	0	0	0	0	0	4.70142e+07	0	0	1.47421e+07	0	0	0	0	0	0	0	0	0	0	0	0	0	0	0	0	0	0	0
P02749	Beta-2-glycoprotein 1 OS=Homo sapiens GN=APOH PE=1 SV=3 - [APOH_HUMAN]	48.7	4	6	14	290	0	0	0	3.06692e+07	0	1.13767e+08	0	0	0	0	0	0	0	1.51164e+07	8.99569e+06	0	0	0	1.08005e+08	2.02558e+08	9.84216e+07	0	0	0	0	0	0	0	0	0	0	0	0	0	0	0	2.32861e+08	1.40592e+08	1.36919e+08	0	0	0	9.26014e+07
P81948;P68366;F6QRE8;A0A0D9R6X5	Tubulin alpha-4A chain OS=Bos taurus GN=TUBA4A PE=1 SV=2 - [TBA4A_BOVIN]	48.66	19	6	14	828	904673945	4.73242e+08	1.50833e+08	4.66942e+08	4.50588e+08	4.94204e+08	5.60977e+08	4.81866e+08	3.95433e+08	1.60819e+08	9.04547e+07	1.35856e+08	1.67371e+08	1.90594e+08	1.28977e+08	1.37399e+08	1.58896e+08	9.07236e+07	3.26363e+08	3.76821e+08	3.1535e+08	2.40336e+08	1.53795e+08	3.45847e+08	166120487	1.76943e+08	2.01394e+08	1.73744e+08	1.75061e+08	189645775	1.82417e+08	1.74966e+08	1.56611e+08	1.44045e+08	2.64673e+08	2.20846e+08	0	0	0	0	0	0	0
P63103;P63104;F7HBD4	14-3-3 protein zeta/delta OS=Bos taurus GN=YWHAZ PE=1 SV=1 - [1433Z_BOVIN]	48.57	16	10	11	346	4.86712e+07	3.91576e+07	3.33922e+07	5.24582e+07	3.34433e+07	3.26191e+07	5.47167e+07	3.2858e+07	4.19868e+07	2.20172e+07	1.80208e+07	2.08688e+07	3.00222e+07	2.51553e+07	2.65711e+07	2.51049e+07	2.71011e+07	1.68228e+07	9.98741e+07	1.37989e+08	1.03349e+08	3.01954e+07	3.51342e+07	5.59364e+07	0	0	0	0	0	0	0	0	0	0	0	0	0	0	0	0	1.09177e+07	0	0
F7HL22	Uncharacterized protein OS=Macaca mulatta GN=TLN1 PE=4 SV=2 - [F7HL22_MACMU]	48.54	17	25	78	1633	0	0	0	0	0	0	0	0	0	0	0	0	0	0	0	0	0	0	1.22909e+08	1.54697e+08	1.15746e+08	0	0	0	0	0	0	0	0	0	0	0	0	0	0	0	0	0	0	0	0	0	0
P81644	Apolipoprotein A-II OS=Bos taurus GN=APOA2 PE=1 SV=2 - [APOA2_BOVIN]	48	1	9	9	137	0	0	0	0	0	0	1.52945e+07	1.75036e+07	2.15785e+07	0	0	0	0	0	0	3.41448e+06	5.86747e+06	1.90975e+06	0	0	0	0	0	0	0	0	0	0	0	0	2.53688e+08	2.22804e+08	8.37478e+07	0	0	0	0	0	0	1.03957e+08	5.13352e+08	3.3709e+08	0
P01023	Alpha-2-macroglobulin OS=Homo sapiens GN=A2M PE=1 SV=3 - [A2MG_HUMAN]	47.83	5	38	53	641	0	0	0	0	0	0	0	0	3.08083e+07	0	0	0	6.66487e+06	3.42718e+06	0	0	0	0	0	0	0	0	0	0	0	0	0	0	0	0	0	0	0	0	0	0	4.54956e+08	4.80324e+08	4.74096e+08	0	0	0	1.22258e+08
P09923	Intestinal-type alkaline phosphatase OS=Homo sapiens GN=ALPI PE=1 SV=2 - [PPBI_HUMAN]	47.73	8	13	18	832	3.52161e+07	5.40784e+07	5.17801e+07	4.42136e+07	6.92842e+07	5.78529e+07	7.52094e+07	8.42099e+07	1.03715e+08	6.65297e+07	3.59353e+07	3.98263e+07	5.314e+07	6.83718e+07	5.91093e+07	8.5065e+07	7.11069e+07	3.22915e+07	1.59453e+08	2.83038e+08	9.09098e+07	1.33551e+08	9.80142e+07	2.95342e+08	0	0	0	0	0	0	0	0	0	0	0	0	0	0	0	0	0	0	0
D6RF35	Vitamin D-binding protein OS=Homo sapiens GN=GC PE=1 SV=1 - [D6RF35_HUMAN]	47.69	3	1	17	287	0	0	0	1.37446e+07	0	8.01719e+06	0	0	1.93595e+07	0	0	0	9.32901e+06	4.62248e+06	6.21554e+06	0	0	0	1.57911e+06	4.25969e+06	2.49795e+06	0	0	0	0	0	0	0	0	0	0	0	0	0	0	0	3.15041e+07	6.79847e+07	6.34971e+07	0	0	0	6.271e+07
P04264	Keratin, type II cytoskeletal 1 OS=Homo sapiens GN=KRT1 PE=1 SV=6 - [K2C1_HUMAN]	47.67	14	18	23	174	0	0	0	0	0	0	0	1.69927e+07	2.34934e+07	0	7.17111e+06	1.30029e+07	1.82638e+07	1.3149e+07	1.14207e+07	1.60349e+07	1.15732e+07	1.23508e+07	0	0	0	0	1.47072e+07	0	0	0	0	0	0	0	0	0	0	0	8.87429e+07	1.12494e+08	1.76386e+07	4.08755e+07	0	0	0	0	6.49149e+07
P62937;P62940	Peptidyl-prolyl cis-trans isomerase A OS=Homo sapiens GN=PPIA PE=1 SV=2 - [PPIA_HUMAN]	47.27	35	7	7	192	0	0	0	0	0	1.88516e+07	2.98361e+07	2.37038e+07	4.06772e+07	2.09845e+07	1.05531e+07	9.81482e+06	2.02903e+07	4.5457e+07	2.96872e+07	1.95814e+07	3.14625e+07	8.97226e+06	4.036e+07	5.15944e+07	4.11424e+07	5.05676e+07	4.63966e+07	6.50437e+07	0	0	0	0	0	0	0	0	0	0	0	0	0	0	0	0	0	0	0
P02765	Alpha-2-HS-glycoprotein OS=Homo sapiens GN=AHSG PE=1 SV=1 - [FETUA_HUMAN]	47.14	2	8	14	365	0	0	0	0	0	0	8.67183e+06	0	4.45185e+06	5.03773e+06	2.09685e+06	6.35659e+06	0	0	2.89725e+06	1.15559e+07	1.18605e+07	1.66068e+07	3.59957e+06	7.62144e+06	0	7.46094e+06	2.66915e+06	5.32619e+06	0	0	0	0	0	0	0	0	0	0	0	0	7.49216e+07	1.15723e+08	1.08488e+08	0	0	0	3.83998e+07
P00558-2	Isoform 2 of Phosphoglycerate kinase 1 OS=Homo sapiens GN=PGK1 - [PGK1_HUMAN]	47.04	15	11	11	176	6.01909e+07	6.28045e+07	5.73656e+07	5.49251e+07	6.09369e+07	5.81254e+07	8.16218e+07	6.56508e+07	8.20837e+07	4.05725e+07	3.2275e+07	2.96623e+07	5.90202e+07	4.4975e+07	4.59976e+07	4.05927e+07	6.05492e+07	2.96383e+07	3.74259e+07	4.55572e+07	3.11129e+07	4.15183e+07	3.1268e+07	4.25932e+07	0	0	0	0	0	0	0	0	0	0	0	0	0	0	0	0	0	0	0
P08519	Apolipoprotein(a) OS=Homo sapiens GN=LPA PE=1 SV=1 - [APOA_HUMAN]	46.46	3	40	42	665	0	0	0	0	5.16374e+07	0	0	0	0	0	0	0	3.59921e+07	7.03051e+07	5.48021e+07	0	0	0	0	0	0	0	0	0	0	0	0	6.36851e+07	1.09369e+08	5.86725e+07	0	0	0	0	0	0	3.10711e+09	2.16267e+09	1.88989e+09	0	0	0	1.55332e+09
A0A087WZH7	Myristoylated alanine-rich C-kinase substrate OS=Homo sapiens GN=MARCKS PE=1 SV=1 - [A0A087WZH7_HUMAN]	46.36	5	7	9	156	5.62854e+07	6.61385e+07	7.58772e+07	4.80933e+07	1.99168e+07	6.50288e+07	4.71655e+07	1.91649e+07	4.07511e+07	2.03293e+07	1.68277e+07	1.353e+07	2.23968e+07	2.40477e+07	2.4485e+07	1.94155e+07	2.16583e+07	1.37364e+07	1.0099e+07	1.1806e+07	9.02388e+06	1.03398e+07	1.5138e+07	2.14592e+07	0	0	0	0	0	0	0	0	0	0	0	0	0	0	0	0	0	0	0
P01859	Ig gamma-2 chain C region OS=Homo sapiens GN=IGHG2 PE=1 SV=2 - [IGHG2_HUMAN]	46.32	1	5	9	310	0	0	0	4.12978e+07	4.46545e+07	6.36142e+07	0	0	0	0	0	0	5.27494e+07	3.27591e+07	3.77689e+07	0	0	0	225398235	2.89335e+08	1.98228e+08	0	0	0	0	0	0	5.44584e+08	1.9425e+08	2.17417e+08	0	0	0	0	0	0	2.35292e+08	2.85784e+08	3.52506e+08	0	0	0	1.34985e+08
H9EP83	SH3 domain-binding glutamic acid-rich-like protein OS=Macaca mulatta GN=SH3BGRL3 PE=2 SV=1 - [H9EP83_MACMU]	46.24	2	2	2	10	0	0	0	0	0	0	0	0	0	0	0	0	0	0	0	0	0	0	0	0	0	0	0	0	0	0	0	0	0	0	0	0	0	0	0	0	0	0	0	0	0	0	0
Q3T169;F7A782;A0A0D9QV93	40S ribosomal protein S3 OS=Bos taurus GN=RPS3 PE=2 SV=1 - [RS3_BOVIN]	46.09	23	8	8	102	1.7607e+08	0	1.36486e+08	0	4.86052e+07	7.0298e+07	4.60037e+07	3.48153e+07	9.67347e+07	1.32019e+07	0	2.90351e+07	4.05073e+07	3.42407e+07	3.66297e+07	2.66705e+07	3.03446e+07	1.77815e+07	4.87215e+07	5.14421e+07	4.69518e+07	7.50273e+07	4.20379e+07	1.02614e+08	1.25367e+08	1.55814e+08	1.51916e+08	0	0	0	0	0	0	1.07839e+08	1.58226e+08	1.16619e+08	0	0	0	0	0	0	0
A0A1D5RC92	Uncharacterized protein OS=Macaca mulatta GN=HSPE1-MOB4 PE=3 SV=1 - [A0A1D5RC92_MACMU]	46	16	4	4	100	0	0	0	0	0	0	0	0	0	0	0	0	0	0	0	0	0	0	1.47668e+07	2.46551e+07	3.13486e+07	0	0	0	0	0	0	0	0	0	0	0	0	0	0	0	0	0	0	0	0	0	0
G7NJ66	Integrin beta OS=Macaca mulatta GN=EGK_08849 PE=3 SV=1 - [G7NJ66_MACMU]	45.94	3	13	28	528	0	0	0	0	0	0	0	0	0	0	0	0	0	0	0	0	0	0	3.80968e+08	6.16733e+08	4.3168e+08	0	0	0	0	0	0	0	0	0	0	0	0	0	0	0	0	0	0	0	0	0	0
H9F4G3	Vasodilator-stimulated phosphoprotein (Fragment) OS=Macaca mulatta GN=VASP PE=2 SV=1 - [H9F4G3_MACMU]	45.93	4	4	6	100	0	0	0	0	0	0	0	0	0	0	0	0	0	0	0	0	0	0	1.09735e+07	1.15034e+07	1.0997e+07	0	0	0	0	0	0	0	0	0	0	0	0	0	0	0	0	0	0	0	0	0	0
A1A4R1;F7BRD9;A0A0D9SA89	Histone H2A type 2-C OS=Bos taurus GN=HIST2H2AC PE=2 SV=1 - [H2A2C_BOVIN]	45.74	32	3	3	176	5.66374e+08	4.71677e+08	4.32758e+08	3.29476e+08	3.61349e+08	466156889	3.69386e+08	572151709	3.44506e+08	1.79779e+08	7.40006e+07	9.45899e+07	2.30268e+07	4.06779e+08	1.92291e+06	2.49348e+08	4.86333e+08	1.80848e+08	1.06072e+08	176942598	1.03867e+08	2.47941e+08	1.27662e+08	1.49939e+08	1.66664e+08	1.79232e+08	1.55212e+08	9.88224e+07	192557316	1.31838e+08	9.34563e+07	9.21557e+07	1.06545e+08	9.78646e+07	1.4161e+08	9.23629e+07	0	0	0	0	0	0	0
P68871	Hemoglobin subunit beta OS=Homo sapiens GN=HBB PE=1 SV=2 - [HBB_HUMAN]	45.58	4	4	7	145	0	0	0	1.20428e+07	1.41761e+07	1.50288e+07	0	0	0	0	0	0	2.49407e+07	1.61407e+07	1.6566e+07	0	0	0	1.90591e+08	2.73897e+08	1.98985e+08	0	0	0	0	0	0	0	0	0	0	0	0	0	0	0	1.28715e+08	1.06081e+08	6.14241e+07	0	0	0	1.60324e+08
P84095	Rho-related GTP-binding protein RhoG OS=Homo sapiens GN=RHOG PE=1 SV=1 - [RHOG_HUMAN]	45.55	19	7	8	147	6.37772e+07	7.79491e+07	2.82934e+07	3.59362e+07	4.41951e+07	8.40497e+07	6.89383e+07	6.70659e+07	8.09106e+07	2.27357e+07	3.07112e+07	3.201e+07	4.64029e+07	3.685e+07	4.06179e+07	4.00696e+07	5.03737e+07	2.49851e+07	1.54449e+07	3.15427e+07	2.90519e+07	5.31248e+07	4.77286e+07	6.72372e+07	0	0	0	0	0	0	0	0	0	0	0	0	0	0	0	0	0	0	0
A0A087WZW8	Protein IGKV3-11 OS=Homo sapiens GN=IGKV3-11 PE=4 SV=1 - [A0A087WZW8_HUMAN]	45.06	11	13	13	757	0	0	0	1.60587e+08	1.69608e+08	6.6978e+08	0	0	1.67053e+08	0	0	0	2.88304e+07	2.63271e+07	2.36674e+07	0	0	0	2.77616e+07	0	0	0	0	5.08538e+06	0	0	0	5.88859e+08	7.20899e+08	6.82461e+08	0	0	0	0	0	0	1.45659e+09	1.50384e+09	1.30145e+09	0	0	0	8.42202e+08
Q5E956	Triosephosphate isomerase OS=Bos taurus GN=TPI1 PE=2 SV=3 - [TPIS_BOVIN]	44.98	4	1	7	146	5.23693e+07	5.22468e+07	4.37604e+07	3.98422e+07	2.11515e+07	5.04253e+07	6.68259e+07	5.68846e+07	5.33127e+07	2.55099e+07	1.66409e+07	1.73545e+07	3.54011e+07	3.13671e+07	3.19058e+07	2.89575e+07	36125799	1.67377e+07	2.73649e+07	3.7406e+07	1.80173e+07	2.9831e+07	2.39761e+07	4.31022e+07	0	0	0	0	0	0	0	0	0	0	0	0	0	0	0	0	2.22953e+06	0	0
H3BM31	Separin OS=Homo sapiens GN=ESPL1 PE=1 SV=1 - [H3BM31_HUMAN]	44.9	1	1	1	1	0	0	0	0	0	0	0	0	0	0	0	0	0	0	0	0	0	0	0	0	0	0	0	0	0	0	0	0	0	0	0	0	0	0	0	0	0	0	0	0	0	0	0
Q9BW30	Tubulin polymerization-promoting protein family member 3 OS=Homo sapiens GN=TPPP3 PE=1 SV=1 - [TPPP3_HUMAN]	44.89	1	7	7	28	0	0	0	0	0	0	0	0	0	0	0	0	0	0	0	0	0	0	0	0	0	0	0	0	0	0	0	0	0	0	0	0	0	0	0	0	0	0	0	0	0	0	0
Q53CG4	Cytochrome c oxidase subunit 6B1 OS=Macaca mulatta GN=COX6B1 PE=3 SV=3 - [CX6B1_MACMU]	44.83	3	4	4	51	0	0	0	0	0	0	0	0	0	0	0	0	0	0	0	0	0	0	1.55655e+07	0	0	0	0	0	0	0	0	0	0	0	0	0	0	0	0	0	0	0	0	0	0	0	0
Q9BQE3;A0A1D5R1V1;A0A0D9R1G2	Tubulin alpha-1C chain OS=Homo sapiens GN=TUBA1C PE=1 SV=1 - [TBA1C_HUMAN]	44.77	29	5	13	879	1.50896e+09	9.54672e+08	5.46248e+08	6.86025e+08	6.954e+08	7.89376e+08	8.99061e+08	7.31896e+08	8.21522e+08	3.37937e+08	2.20028e+08	2.88892e+08	3.0436e+08	3.11373e+08	2.70618e+08	2.34321e+08	2.69078e+08	1.70247e+08	3.77915e+08	5.10687e+08	3.72098e+08	3.85702e+08	2.95983e+08	5.29545e+08	2.96226e+08	3.47092e+08	3.21459e+08	3.17042e+08	2.72518e+08	3.38423e+08	3.06216e+08	2.98963e+08	275869917	2.4362e+08	4.52722e+08	3.55071e+08	0	0	0	0	0	0	0
A0A1D5QZG5	ATP synthase-coupling factor 6, mitochondrial OS=Macaca mulatta GN=ATP5J PE=2 SV=1 - [A0A1D5QZG5_MACMU]	44.44	2	7	7	74	0	0	0	0	0	0	0	0	0	0	0	0	0	0	0	0	0	0	0	3.49788e+07	0	0	0	0	0	0	0	0	0	0	0	0	0	0	0	0	0	0	0	0	0	0	0
Q8IWL1	Pulmonary surfactant-associated protein A2 OS=Homo sapiens GN=SFTPA2 PE=1 SV=1 - [SFPA2_HUMAN]	44.35	5	11	11	233	0	0	0	0	0	0	0	0	0	0	0	0	0	0	0	0	0	0	0	7.03898e+06	0	5.3499e+08	3.43939e+08	7.08938e+08	0	0	0	0	0	0	0	0	0	0	0	0	0	0	0	0	0	0	0
P00735	Prothrombin OS=Bos taurus GN=F2 PE=1 SV=2 - [THRB_BOVIN]	44.16	1	22	24	262	0	0	0	0	0	0	0	2.53866e+07	26117622	0	0	0	0	0	0	4.68617e+06	6.79393e+06	7.422e+06	0	0	0	0	0	0	0	0	0	0	0	0	0	0	0	0	0	0	0	0	0	2.95619e+07	6.11693e+07	3.02941e+07	0
P04003	C4b-binding protein alpha chain OS=Homo sapiens GN=C4BPA PE=1 SV=2 - [C4BPA_HUMAN]	43.89	3	16	19	191	0	0	0	9.52793e+07	9.58459e+07	1.10795e+08	0	0	0	0	0	0	0	0	2.58576e+06	0	0	0	0	0	0	0	0	0	0	0	0	0	0	9.10195e+07	0	0	0	0	0	0	145840865	1.54164e+08	8.12191e+07	0	0	0	7.88375e+07
F6SCP6	C-X-C motif chemokine OS=Macaca mulatta GN=PPBP PE=3 SV=1 - [F6SCP6_MACMU]	43.75	1	8	8	862	0	0	0	0	0	0	0	0	0	0	0	0	0	0	0	0	0	0	2.77897e+07	25031257	2.38643e+07	0	0	0	0	0	0	0	0	0	0	0	0	0	0	0	0	0	0	0	0	0	0
P00739	Haptoglobin-related protein OS=Homo sapiens GN=HPR PE=2 SV=2 - [HPTR_HUMAN]	43.68	5	4	15	254	0	0	0	0	0	0	0	0	0	0	0	0	2.11775e+07	0	1.28674e+07	0	0	0	0	0	0	0	0	0	0	0	0	0	0	0	0	0	0	0	0	0	2.08585e+08	2.52372e+08	2.11914e+08	0	0	0	9.37463e+07
P10599-2	Isoform 2 of Thioredoxin OS=Homo sapiens GN=TXN - [THIO_HUMAN]	43.53	9	2	3	19	0	0	3.72989e+07	47402749	4.28061e+07	0	0	0	0	0	0	0	0	0	1.60152e+07	20127863	0	8.44301e+06	1.62197e+07	19090527	0	0	0	0	0	0	0	0	0	0	0	0	0	0	0	0	0	0	0	0	0	0	0
I3L3Q7	Complement component 1 Q subcomponent-binding protein, mitochondrial (Fragment) OS=Homo sapiens GN=C1QBP PE=1 SV=1 - [I3L3Q7_HUMAN]	43.5	6	3	3	63	54439614	4.49925e+07	2.87505e+07	32577392	4.31417e+07	5.76036e+07	4.47027e+07	4.44698e+07	5.15224e+07	0	0	0	2.44356e+07	1.91409e+07	1.32022e+07	1.88016e+07	1.67644e+07	6.51243e+06	3.9796e+07	5.9727e+07	4.76619e+07	3.99381e+07	2.33463e+07	4.87702e+07	0	0	0	0	0	0	0	0	0	0	0	0	0	0	0	0	0	0	0
I2CYJ1	Filamin-A isoform 1 OS=Macaca mulatta GN=FLNA PE=2 SV=1 - [I2CYJ1_MACMU]	43.27	14	6	70	1320	0	0	0	0	0	0	0	0	0	0	0	0	0	0	0	0	0	0	2.05987e+08	3.24628e+08	2.21713e+08	0	0	0	0	0	0	0	0	0	0	0	0	0	0	0	0	0	0	0	0	0	0
P01042	Kininogen-1 OS=Homo sapiens GN=KNG1 PE=1 SV=2 - [KNG1_HUMAN]	43.17	1	2	28	475	0	0	0	0	0	0	0	0	0	0	0	0	0	0	0	0	0	0	0	0	0	0	0	0	0	0	0	0	0	0	0	0	0	0	0	0	1.42981e+07	1.53297e+07	7.24332e+07	0	0	0	0
A0A0A0MTQ6	Protein IGKV2D-28 OS=Homo sapiens GN=IGKV2D-28 PE=4 SV=1 - [A0A0A0MTQ6_HUMAN]	43.14	46	2	3	13	0	0	0	0	0	0	0	0	0	0	0	0	0	0	0	0	0	0	0	0	0	0	0	0	0	0	0	0	9.78308e+07	0	0	0	0	0	0	0	0	0	47114278	0	0	0	0
A0A1D5Q3R9	Uncharacterized protein OS=Macaca mulatta GN=IGHM PE=4 SV=1 - [A0A1D5Q3R9_MACMU]	42.95	5	11	16	220	0	0	0	0	0	0	0	0	0	0	0	0	0	0	0	0	0	0	6.74135e+07	122353998	8.06945e+07	0	0	0	0	0	0	0	0	0	0	0	0	0	0	0	0	0	0	0	0	0	0
P61223;F7B9T3	Ras-related protein Rap-1b OS=Bos taurus GN=RAP1B PE=2 SV=1 - [RAP1B_BOVIN]	42.93	27	6	6	97	0	0	0	0	0	0	0	0	0	0	0	0	0	0	0	729067	9.78599e+06	0	9.20755e+07	1.44791e+08	9.84486e+07	1.82635e+07	1.79038e+07	1.76973e+07	0	0	0	0	0	0	0	0	0	0	0	0	0	0	0	0	2.37253e+07	0	0
K7ERI9	Apolipoprotein C-I (Fragment) OS=Homo sapiens GN=APOC1 PE=1 SV=1 - [K7ERI9_HUMAN]	42.86	6	5	5	117	0	0	0	0	0	0	0	0	0	0	0	0	0	0	0	0	0	0	0	0	0	0	0	0	0	0	0	0	0	0	0	0	0	0	0	0	3.99805e+08	2.84918e+08	1.50345e+08	0	0	0	4.16809e+07
K7ERG1	Septin-9 (Fragment) OS=Homo sapiens GN=SEPT9 PE=1 SV=1 - [K7ERG1_HUMAN]	42.86	7	1	1	7	0	0	0	0	0	0	0	0	0	0	0	0	0	0	0	0	0	0	0	0	0	0	0	0	0	0	0	0	0	0	0	0	0	0	0	0	0	0	0	0	0	0	0
P10909-4	Isoform 4 of Clusterin OS=Homo sapiens GN=CLU - [CLUS_HUMAN]	42.79	14	12	19	532	6.77143e+07	4.5306e+07	39483875	9.15785e+07	7.18825e+07	1.2595e+08	3.11933e+07	2.75702e+07	4.64623e+07	2.01197e+07	9.39937e+06	1.053e+07	5.58479e+07	4.64452e+07	3.68658e+07	5.49653e+06	0	6.48978e+06	5.14019e+07	9.11299e+07	5.05922e+07	7.49445e+07	4.10558e+07	9.47178e+07	0	0	0	0	0	0	0	0	0	0	0	0	1.35807e+09	1.08298e+09	7.39436e+08	0	0	0	586886984
F1MNV5	Kininogen-1 OS=Bos taurus GN=KNG1 PE=1 SV=2 - [F1MNV5_BOVIN]	42.66	1	1	21	351	0	0	0	0	0	0	0	0	0	0	0	0	0	0	0	0	0	0	0	0	0	0	0	0	0	0	0	0	0	0	0	0	0	0	0	0	0	0	0	1.34802e+07	3.41889e+07	1.00459e+07	0
P06748-2	Isoform 2 of Nucleophosmin OS=Homo sapiens GN=NPM1 - [NPM_HUMAN]	42.64	28	5	5	113	6.84831e+07	5.07895e+07	5.20015e+07	1.29646e+07	0	0	4.57508e+07	3.25261e+07	4.2868e+07	3.86434e+07	1.81769e+07	2.16325e+07	2.16937e+07	2.08065e+07	2.15083e+07	1.79649e+07	2.08789e+07	1.04961e+07	0	2.05578e+07	1.81472e+07	3.05006e+07	1.91991e+07	3.54209e+07	0	0	0	0	0	0	0	0	0	0	0	0	0	0	0	0	0	0	0
H9F6V5	Ras-related protein Rab-27B (Fragment) OS=Macaca mulatta GN=RAB27B PE=2 SV=1 - [H9F6V5_MACMU]	42.59	5	3	3	15	0	0	0	0	0	0	0	0	0	0	0	0	0	0	0	0	0	0	1.34534e+07	3.16575e+07	1.75003e+07	0	0	0	0	0	0	0	0	0	0	0	0	0	0	0	0	0	0	0	0	0	0
P01861	Ig gamma-4 chain C region OS=Homo sapiens GN=IGHG4 PE=1 SV=1 - [IGHG4_HUMAN]	42.51	1	5	10	219	0	0	0	87768105	9.80392e+07	1.43869e+08	0	0	0	0	0	0	5.27494e+07	3.27591e+07	3.77689e+07	0	0	0	225398235	2.89335e+08	1.98228e+08	0	0	0	0	0	0	5.41743e+08	1.71719e+08	1.68768e+08	0	0	0	0	0	0	2.47298e+08	2.73627e+08	3.56017e+08	0	0	0	1.53978e+08
P05090	Apolipoprotein D OS=Homo sapiens GN=APOD PE=1 SV=1 - [APOD_HUMAN]	42.33	4	13	13	366	0	0	0	0	0	0	0	0	0	0	0	0	0	9.34792e+06	0	0	0	0	0	0	0	0	0	0	0	0	0	0	0	0	0	0	0	0	0	0	5.31085e+08	3.86859e+08	4.46429e+08	0	0	0	2.25266e+08
P69905	Hemoglobin subunit alpha OS=Homo sapiens GN=HBA1 PE=1 SV=2 - [HBA_HUMAN]	42.25	4	2	3	84	0	0	0	0	0	0	61170212	3.48774e+07	6.97285e+07	0	0	0	0	4.83785e+06	0	1.58082e+07	0	20334697	0	0	0	0	0	0	0	0	0	0	0	0	0	0	0	0	0	0	1.0971e+08	8.71967e+07	4.77449e+07	0	0	0	9.84378e+07
F6WIY2	Uncharacterized protein OS=Macaca mulatta GN=THBS1 PE=4 SV=2 - [F6WIY2_MACMU]	41.94	11	15	35	516	0	0	0	0	0	0	0	0	0	0	0	0	0	0	0	0	0	0	4.71969e+08	6.72407e+08	4.80673e+08	0	0	0	0	0	0	0	0	0	0	0	0	0	0	0	0	0	0	0	0	0	0
O02717	Non-muscle myosin heavy chain (Fragment) OS=Bos taurus PE=2 SV=2 - [O02717_BOVIN]	41.92	3	5	25	436	4.16197e+07	3.00574e+07	2.60496e+07	3.23432e+07	2.93499e+07	3.60405e+07	3.374e+07	3.3915e+07	4.33281e+07	1.08919e+07	7.9355e+06	8.38205e+06	1.3476e+07	1.39262e+07	1.37485e+07	1.27732e+07	1.21235e+07	9.50774e+06	3.1344e+08	5.65424e+08	4.2306e+08	3.03024e+07	2.10905e+07	3.3878e+07	7.78501e+06	0	0	0	0	0	0	0	0	8.40747e+06	1.74104e+07	0	0	0	0	709870	6.7287e+06	0	0
K7EJ78	40S ribosomal protein S15 OS=Homo sapiens GN=RPS15 PE=1 SV=2 - [K7EJ78_HUMAN]	41.86	10	3	3	45	3.7363e+07	8809793	5.05881e+07	0	0	0	0	8339300	0	7.21124e+06	638059	2.27843e+06	0	4.54455e+06	0	0	5.6009e+06	4.57888e+06	0	0	0	1.1618e+07	1.35936e+07	2.12141e+07	0	0	0	0	0	0	0	0	0	0	1.81783e+07	0	0	0	0	0	0	0	0
F6YW79	Uncharacterized protein OS=Macaca mulatta GN=C3 PE=4 SV=2 - [F6YW79_MACMU]	41.79	5	31	50	669	0	0	0	0	0	0	0	0	0	0	0	0	0	0	0	0	0	0	2.33352e+08	3.56613e+08	2.76348e+08	0	0	0	0	0	0	0	0	0	0	0	0	0	0	0	0	0	0	0	0	0	0
Q06830	Peroxiredoxin-1 OS=Homo sapiens GN=PRDX1 PE=1 SV=1 - [PRDX1_HUMAN]	41.71	7	3	5	82	1.62996e+07	47096797	1.52903e+08	1.62841e+08	1.55724e+08	8.60695e+07	1.82256e+08	3.85587e+07	37029932	0	5.17392e+07	0	1.46574e+08	2.05486e+06	7.70737e+07	6.83519e+07	6.61903e+07	3.82319e+07	8.98693e+07	9.9815e+07	7.65868e+07	1.33092e+08	6.0022e+07	8.80673e+07	0	0	0	0	0	0	0	0	0	4.23671e+07	0	0	0	0	0	0	0	0	0
P35579	Myosin-9 OS=Homo sapiens GN=MYH9 PE=1 SV=4 - [MYH9_HUMAN]	41.68	72	5	66	1116	7.07855e+07	6.35823e+07	4.19205e+07	4.05827e+07	3.88403e+07	4.79528e+07	5.23385e+07	4.90867e+07	5.81848e+07	1.65773e+07	1.28487e+07	1.3156e+07	2.36677e+07	2.38332e+07	2.17169e+07	1.48304e+07	2.10228e+07	1.40788e+07	3.79925e+08	6.04374e+08	4.60237e+08	3.74871e+07	2.42532e+07	4.44901e+07	0	0	0	0	0	0	0	0	0	7.4617e+06	1.08459e+07	0	1.9496e+06	2.56893e+06	1.17715e+06	0	0	0	6.13005e+06
A1XEA0	Elongation factor 1 alpha (Fragment) OS=Bos taurus GN=EEF1A1 PE=2 SV=1 - [A1XEA0_BOVIN]	41.67	1	1	1	6	0	0	0	0	0	4.99323e+07	0	0	0	0	7.55101e+06	0	0	1.65249e+07	1.31054e+07	0	0	8.03898e+06	0	0	0	0	0	0	0	0	0	0	0	0	0	0	0	0	0	0	0	0	0	0	0	0	0
P05388	60S acidic ribosomal protein P0 OS=Homo sapiens GN=RPLP0 PE=1 SV=1 - [RLA0_HUMAN]	41.64	32	6	9	243	1.80101e+08	2.01625e+08	1.94669e+08	3.8265e+07	3.85448e+07	5.46915e+07	7.12919e+07	4.11925e+07	5.01629e+07	2.69917e+07	1.48748e+07	2.25114e+07	2.49582e+07	1.58611e+07	1.67245e+07	1.71353e+07	2.02372e+07	1.44129e+07	3.59038e+07	5.55517e+07	3.91985e+07	7.42355e+07	4.71999e+07	6.7888e+07	0	0	0	0	0	0	0	0	0	6.9442e+07	9.7395e+07	7.59909e+07	0	0	0	0	0	0	0
G8JKY0	40S ribosomal protein S8 OS=Bos taurus GN=RPS8 PE=3 SV=1 - [G8JKY0_BOVIN]	41.55	16	7	7	202	1.77793e+08	1.03614e+08	1.56263e+08	5.68275e+07	5.26724e+07	4.65173e+07	7.44524e+07	8.94671e+07	7.49164e+07	3.54679e+07	2.66543e+07	3.00465e+07	3.80955e+07	2.79461e+07	3.20037e+07	4.11142e+07	4.79789e+07	2.48385e+07	2.18396e+07	2.17217e+07	2.42551e+07	7.88189e+07	4.99173e+07	8.50329e+07	2.18067e+08	2.44535e+08	2.06037e+08	0	0	0	1.16592e+08	1.45816e+08	1.16148e+08	1.88562e+08	2.44588e+08	1.88136e+08	0	0	0	0	0	0	0
P04792;F6XTF7	Heat shock protein beta-1 OS=Homo sapiens GN=HSPB1 PE=1 SV=2 - [HSPB1_HUMAN]	41.46	3	4	5	75	0	0	42082273	0	7.36662e+07	4.6328e+07	6.517e+07	3.76129e+07	1.00572e+08	0	2.99067e+07	3.99005e+07	4.78434e+07	5.23931e+07	9.35832e+06	31534864	0	3.11071e+07	3.23999e+07	2.57687e+07	2.04492e+07	4.47702e+07	3.5532e+07	4.44346e+07	0	0	0	0	0	0	0	0	0	0	0	0	0	0	0	0	0	0	0
P30044-2	Isoform Cytoplasmic+peroxisomal of Peroxiredoxin-5, mitochondrial OS=Homo sapiens GN=PRDX5 - [PRDX5_HUMAN]	41.36	4	4	4	16	0	0	1.17825e+07	0	0	1.46497e+07	1.38107e+07	1.07256e+07	4.08991e+06	0	0	1.12715e+07	0	0	0	1.03973e+07	0	0	0	0	0	0	0	0	0	0	0	0	0	0	0	0	0	0	0	0	0	0	0	0	0	0	0
E5RHC7	Eukaryotic translation initiation factor 3 subunit H OS=Homo sapiens GN=EIF3H PE=1 SV=1 - [E5RHC7_HUMAN]	41.3	8	1	1	4	0	0	0	300766	418399	246448	322209	0	0	0	0	0	0	0	0	0	0	0	0	0	0	0	0	0	0	0	0	0	0	0	0	0	0	0	0	0	0	0	0	0	0	0	0
P04217	Alpha-1B-glycoprotein OS=Homo sapiens GN=A1BG PE=1 SV=4 - [A1BG_HUMAN]	41.21	3	7	11	92	0	0	0	0	0	0	0	0	0	0	0	0	0	0	0	0	0	0	0	0	0	0	0	0	0	0	0	0	0	0	0	0	0	0	0	0	3.41829e+07	3.77588e+07	4.53935e+07	0	0	0	5.83368e+06
F7BLE8	Putative uncharacterized protein OS=Macaca mulatta GN=SDPR PE=2 SV=1 - [F7BLE8_MACMU]	41.18	4	10	10	99	0	0	0	0	0	0	0	0	0	0	0	0	0	0	0	0	0	0	1.71386e+07	4.21861e+07	2.39834e+07	0	0	0	0	0	0	0	0	0	0	0	0	0	0	0	0	0	0	0	0	0	0
A0A140T843	Beta-2-glycoprotein 1 OS=Bos taurus GN=APOH PE=4 SV=1 - [A0A140T843_BOVIN]	41.16	2	10	12	187	0	0	0	0	0	0	3.58265e+07	4.47849e+07	4.25272e+07	0	0	0	0	0	0	1.9685e+07	1.70981e+07	0	0	0	0	0	0	0	0	0	0	0	0	0	0	0	0	0	0	0	0	0	0	4.36658e+07	5.72717e+07	3.18599e+07	0
A1L5B0	Myosin regulatory light polypeptide 9 (Fragment) OS=Bos taurus GN=MYL9 PE=2 SV=1 - [A1L5B0_BOVIN]	41.07	3	2	7	37	0	0	0	0	0	0	0	15281521	1.74487e+07	0	0	0	0	0	0	0	3.07172e+06	0	1.07636e+08	1.3759e+08	9.20085e+07	0	4.02161e+06	0	0	0	0	0	0	0	0	0	0	0	0	0	0	0	0	0	0	0	0
Q3T0D5;F7GQT7	60S ribosomal protein L30 OS=Bos taurus GN=RPL30 PE=3 SV=3 - [RL30_BOVIN]	40.87	7	3	3	40	3.10146e+08	2.81118e+08	19566824	0	0	0	1.03159e+08	0	0	3.62696e+07	2.85888e+07	3.19198e+07	0	2.26906e+07	2.11604e+07	3.02543e+07	3.41431e+07	2.47955e+07	4.62077e+07	5.23225e+07	2.23629e+07	8.52177e+07	3.05815e+07	100802696	1.07868e+08	172918620	0	0	0	0	0	1.86568e+08	0	0	231243593	0	0	0	0	0	0	0	0
F8W1N5	Nascent polypeptide-associated complex subunit alpha (Fragment) OS=Homo sapiens GN=NACA PE=1 SV=1 - [F8W1N5_HUMAN]	40.85	13	2	2	27	0	2.09899e+07	0	0	0	0	0	0	0	5.428e+06	6.65996e+06	0	0	0	0	8.12327e+06	9.18009e+06	0	0	0	1.05709e+07	0	1.03041e+07	2.10464e+07	0	0	0	0	0	0	0	0	0	0	0	0	0	0	0	0	0	0	0
A0A140T832	40S ribosomal protein S17 OS=Bos taurus GN=RPS17 PE=3 SV=1 - [A0A140T832_BOVIN]	40.74	9	3	3	53	4.28236e+07	3.23432e+07	0	0	0	0	2.45418e+07	2.34684e+07	3.24892e+07	7.1796e+06	0	4.65775e+06	7.43173e+06	6.50946e+06	6.92418e+06	8.35639e+06	8.90762e+06	0	1.91067e+07	2.4363e+07	2.39186e+07	4.50659e+07	38100424	4.02708e+07	0	0	0	0	0	0	0	0	0	0	0	0	0	0	0	0	0	0	0
F1N5M2	Vitamin D-binding protein OS=Bos taurus GN=GC PE=3 SV=2 - [F1N5M2_BOVIN]	40.72	2	1	18	117	0	0	0	0	0	0	0	0	0	0	0	0	0	0	0	0	0	0	0	0	0	0	0	0	0	0	0	0	0	0	0	0	0	0	0	0	0	0	0	1.32417e+07	2.10754e+07	1.23021e+07	0
P19034	Apolipoprotein C-II OS=Bos taurus GN=APOC2 PE=1 SV=2 - [APOC2_BOVIN]	40.59	1	2	3	7	0	0	0	0	0	0	0	0	0	0	0	0	0	0	0	0	0	0	0	0	0	0	0	0	0	0	0	0	0	0	0	0	0	0	0	0	0	0	0	0	0	1.63523e+07	0
G3V507	Protein arginine N-methyltransferase 5 OS=Homo sapiens GN=PRMT5 PE=1 SV=1 - [G3V507_HUMAN]	40.48	10	1	1	6	0	0	0	0	0	0	0	1.16922e+07	0	9.83335e+06	0	0	0	0	0	6.66085e+06	8.84785e+06	6.27199e+06	0	0	0	0	0	0	0	0	0	0	0	0	0	0	0	0	0	0	0	0	0	0	0	0	0
P04083	Annexin A1 OS=Homo sapiens GN=ANXA1 PE=1 SV=2 - [ANXA1_HUMAN]	40.46	6	10	10	205	6.09482e+07	4.03123e+07	48278264	3.87612e+07	5.6923e+07	5.34749e+07	8.21645e+07	1.04125e+08	1.09017e+08	2.40736e+07	3.88767e+07	1.23477e+07	2.64921e+07	3.00233e+07	2.24314e+07	1.80949e+07	2.52971e+07	2.13812e+07	6.85405e+07	6.32223e+07	5.84241e+07	1.07038e+08	5.92852e+07	1.15202e+08	0	0	0	0	0	0	0	0	0	0	0	0	0	0	0	0	0	0	0
A0A1D5QS47	Uncharacterized protein OS=Macaca mulatta PE=4 SV=1 - [A0A1D5QS47_MACMU]	40.44	7	5	5	39	0	0	0	0	0	0	0	0	0	0	0	0	0	0	0	0	0	0	3.19502e+07	3.67168e+07	2.84838e+07	0	0	0	0	0	0	0	0	0	0	0	0	0	0	0	0	0	0	0	0	0	0
A0A1D5RE73	Uncharacterized protein OS=Macaca mulatta GN=HEBP1 PE=4 SV=1 - [A0A1D5RE73_MACMU]	40.32	1	1	1	1	0	0	0	0	0	0	0	0	0	0	0	0	0	0	0	0	0	0	0	0	0	0	0	0	0	0	0	0	0	0	0	0	0	0	0	0	0	0	0	0	0	0	0
P11142;I0FRC9	Heat shock cognate 71 kDa protein OS=Homo sapiens GN=HSPA8 PE=1 SV=1 - [HSP7C_HUMAN]	40.25	32	14	18	411	2.66328e+08	1.23003e+08	1.34454e+08	1.86027e+08	2.00158e+08	2.37617e+08	2.65205e+08	1.61636e+08	1.70088e+08	7.08623e+07	4.99737e+07	4.73386e+07	4.46393e+07	1.25596e+08	3.90316e+07	8.36934e+07	6.71279e+07	2.74636e+07	1.8641e+08	2.90595e+08	1.97251e+08	128450023	1.17066e+08	3.30273e+08	0	0	0	0	0	0	0	0	0	0	0	0	0	0	0	0	0	0	0
Q3SYR5	Apolipoprotein C-IV OS=Bos taurus GN=APOC4 PE=2 SV=1 - [APOC4_BOVIN]	40.16	1	3	3	9	0	0	0	0	0	0	0	0	0	0	0	0	0	0	0	0	0	0	0	0	0	0	0	0	0	0	0	0	0	0	0	0	0	0	0	0	0	0	0	1.22444e+07	2.7967e+07	2.38385e+07	0
A7Z057;F6XLR8	14-3-3 protein gamma OS=Bos taurus GN=YWHAG PE=2 SV=1 - [A7Z057_BOVIN]	40.08	5	6	9	112	3.66245e+07	0	2.7925e+07	20376926	2.30773e+07	0	3.49395e+07	1.26908e+07	1.97283e+07	7.29967e+06	2.01439e+07	1.67363e+07	1.69647e+07	1.12891e+07	1.38683e+07	2.82698e+06	9.64173e+06	8.71494e+06	2.16024e+07	3.24717e+07	2.77886e+07	3.32695e+07	1.89474e+07	3.24621e+07	0	0	0	0	0	0	0	0	0	0	0	0	0	0	0	0	0	0	0
G3MZG7	Uncharacterized protein OS=Bos taurus PE=3 SV=1 - [G3MZG7_BOVIN]	40	20	4	4	116	1.62087e+08	1.17032e+08	8.23178e+07	2.34847e+07	2.22824e+07	2.80159e+07	4.25511e+07	3.87622e+07	2.50081e+07	2.38573e+07	1.73795e+07	1.60362e+07	2.23415e+07	1.64422e+07	2.35652e+07	2.11055e+07	1.83044e+07	1.58421e+07	3.13538e+07	4.72158e+07	3.97562e+07	7.7144e+07	5.93044e+07	9.85346e+07	0	0	0	0	0	0	0	0	0	6.01723e+07	9.93754e+07	81205851	0	0	0	0	0	0	0
P15497	Apolipoprotein A-I OS=Bos taurus GN=APOA1 PE=1 SV=3 - [APOA1_BOVIN]	40	2	9	10	71	0	0	0	4.26615e+07	3.24185e+07	0	0	4.98375e+07	0	0	0	0	0	34071711	2.60985e+07	9.3323e+06	1.02792e+07	7.50515e+06	0	0	0	0	0	0	0	0	0	0	0	0	0	0	0	0	0	0	0	0	0	8.21875e+06	3.65816e+07	2.44407e+07	0
K7ER74	Protein APOC4-APOC2 OS=Homo sapiens GN=APOC4-APOC2 PE=4 SV=1 - [K7ER74_HUMAN]	39.89	5	5	10	293	0	0	0	0	0	0	0	0	0	0	0	0	2.42457e+07	1.58701e+07	1.23545e+07	0	0	0	0	0	0	0	0	0	0	0	0	0	0	0	0	0	0	0	0	0	1.84483e+09	2.57872e+08	6.93746e+08	0	0	0	2.86281e+08
O00299	Chloride intracellular channel protein 1 OS=Homo sapiens GN=CLIC1 PE=1 SV=4 - [CLIC1_HUMAN]	39.83	8	5	5	123	4.67421e+07	0	4.87188e+07	5.25954e+07	54577414	1.13222e+08	7.24326e+07	27232231	7.69547e+07	42577980	3.93411e+07	4.22262e+07	5.31232e+07	5.06447e+07	5.00655e+07	3.87667e+07	49792380	3.43816e+07	6.182e+07	7.09769e+07	3.39628e+07	5.28388e+07	3.90739e+07	5.5611e+07	0	0	0	0	0	0	0	0	0	0	0	0	0	0	0	0	0	0	0
P21333-2	Isoform 2 of Filamin-A OS=Homo sapiens GN=FLNA - [FLNA_HUMAN]	39.75	11	7	62	1533	2.03525e+08	1.94139e+08	1.73092e+08	1.59152e+08	1.53839e+08	1.84793e+08	1.67437e+08	1.2825e+08	1.59472e+08	6.12166e+07	5.49167e+07	5.52435e+07	7.57831e+07	7.90642e+07	7.98449e+07	5.60486e+07	5.9725e+07	4.75791e+07	1.85747e+08	3.15212e+08	2.21713e+08	1.42085e+08	7.18767e+07	1.40139e+08	0	0	0	0	0	0	0	0	0	0	0	0	1.24778e+07	5.08173e+06	0	0	0	0	2.48192e+07
P07900	Heat shock protein HSP 90-alpha OS=Homo sapiens GN=HSP90AA1 PE=1 SV=5 - [HS90A_HUMAN]	39.75	27	12	26	614	4.1625e+08	3.40523e+08	4.47993e+08	2.03366e+08	3.65399e+08	4.37038e+08	4.75447e+08	3.94131e+08	2.9243e+08	2.31634e+08	1.45645e+08	1.85948e+08	2.54063e+08	1.21675e+08	2.62458e+08	1.92677e+08	2.38396e+08	1.43815e+08	1.76191e+08	3.09446e+08	2.10408e+08	3.47949e+08	2.9373e+08	4.47005e+08	0	0	0	0	0	0	0	0	0	0	7.12724e+07	0	0	0	0	0	0	0	0
G7MNY8	Malate dehydrogenase OS=Macaca mulatta GN=MDH2 PE=2 SV=1 - [G7MNY8_MACMU]	39.64	3	2	9	104	0	0	0	0	0	0	0	0	0	0	0	0	0	0	0	0	0	0	1.95961e+07	3.70373e+07	2.1867e+07	0	0	0	0	0	0	0	0	0	0	0	0	0	0	0	0	0	0	0	0	0	0
A0A1D5QJF6	Apolipoprotein A-I OS=Macaca mulatta GN=APOA1 PE=3 SV=1 - [A0A1D5QJF6_MACMU]	39.52	3	3	9	80	0	0	0	0	0	0	0	0	0	0	0	0	0	0	0	0	0	0	3.82933e+07	6.49482e+07	4.45899e+07	0	0	0	0	0	0	0	0	0	0	0	0	0	0	0	0	0	0	0	0	0	0
P22392	Nucleoside diphosphate kinase B OS=Homo sapiens GN=NME2 PE=1 SV=1 - [NDKB_HUMAN]	39.47	8	1	4	27	2.10026e+07	0	1.50207e+07	0	0	9.17841e+06	1.53007e+07	8.16114e+06	9.4746e+06	0	0	0	9.92018e+06	5.50037e+06	3.41442e+06	4.42379e+06	2.00867e+06	0	0	0	0	0	0	0	0	0	0	0	0	0	0	0	0	0	0	0	0	0	0	0	0	0	0
A8E4P3	STOM protein OS=Bos taurus GN=STOM PE=2 SV=1 - [A8E4P3_BOVIN]	39.44	4	2	10	132	0	0	0	0	0	0	0	0	0	3.52087e+06	0	2.92069e+06	1.08615e+07	2.34733e+06	6.35527e+06	2.90526e+06	7.90825e+06	3.22059e+06	5.43448e+07	1.04302e+08	7.21273e+07	1.33668e+07	9.4508e+06	1.139e+07	0	0	0	0	0	0	0	0	0	0	0	0	0	0	0	0	2.62685e+06	1.49986e+06	0
Q5T4L4	40S ribosomal protein S27 OS=Homo sapiens GN=RPS27 PE=1 SV=1 - [Q5T4L4_HUMAN]	39.39	18	3	3	32	2.28296e+08	0	0	0	70114821	7.04844e+07	0	7.20991e+07	0	3.07975e+07	1.48661e+07	0	2.43573e+07	0	2.16028e+07	2.30489e+07	2.58066e+07	6.03507e+06	1.94938e+07	46915003	1.93793e+07	6.38936e+07	4.79628e+07	8.21768e+07	0	0	0	0	0	0	0	0	0	0	2.21371e+07	0	0	0	0	0	0	0	0
Q3MHN5	Vitamin D-binding protein OS=Bos taurus GN=GC PE=2 SV=1 - [VTDB_BOVIN]	38.82	1	1	18	128	0	0	0	0	0	0	0	0	0	0	0	0	0	0	0	0	0	0	0	0	0	0	0	0	0	0	0	0	0	0	0	0	0	0	0	0	0	0	0	1.32417e+07	2.10754e+07	1.23021e+07	0
P80724	Brain acid soluble protein 1 OS=Bos taurus GN=BASP1 PE=1 SV=3 - [BASP1_BOVIN]	38.77	1	2	6	41	0	0	0	0	0	0	0	0	0	0	2.10757e+08	0	0	0	0	0	0	0	6.25448e+06	7.86852e+06	7.215e+06	1.30885e+08	1.19647e+07	2.59427e+08	0	0	0	0	0	0	0	0	0	0	0	0	0	0	0	0	0	0	0
F6VZ47	Uncharacterized protein OS=Macaca mulatta GN=AHSG PE=3 SV=2 - [F6VZ47_MACMU]	38.69	3	8	12	145	0	0	0	0	0	0	0	0	0	0	0	0	0	0	0	0	0	0	1.49594e+07	1.94992e+07	1.97589e+07	0	0	0	0	0	0	0	0	0	0	0	0	0	0	0	0	0	0	0	0	0	0
P0DJI8	Serum amyloid A-1 protein OS=Homo sapiens GN=SAA1 PE=1 SV=1 - [SAA1_HUMAN]	38.52	6	3	4	28	0	0	0	0	0	0	0	0	0	0	0	0	0	0	0	0	0	0	0	0	0	0	0	0	0	0	0	0	0	0	0	0	0	0	0	0	0	0	1.74029e+07	0	0	0	0
G7N2A6	Uncharacterized protein OS=Macaca mulatta GN=EGK_19779 PE=4 SV=1 - [G7N2A6_MACMU]	38.16	2	5	7	216	0	0	0	0	0	0	0	0	0	0	0	0	0	0	0	0	0	0	6.42885e+07	6.67101e+07	4.42929e+07	0	0	0	0	0	0	0	0	0	0	0	0	0	0	0	0	0	0	0	0	0	0
Q5E946	Protein deglycase DJ-1 OS=Bos taurus GN=PARK7 PE=2 SV=1 - [PARK7_BOVIN]	38.1	4	5	5	20	0	0	0	0	0	0	0	0	0	4.40466e+06	3.58287e+06	3.46452e+06	0	0	0	9.75848e+06	1.20599e+07	7.41728e+06	0	0	0	3.12641e+07	1.51087e+07	2.3729e+07	0	0	0	0	0	0	0	0	0	0	0	0	0	0	0	0	0	0	0
P03420	Fusion glycoprotein F0 OS=Human respiratory syncytial virus A (strain A2) GN=F PE=1 SV=1 - [FUS_HRSVA]	37.98	1	14	14	639	2.3954e+08	1.56044e+08	2.23187e+08	1.2783e+08	1.5072e+08	1.71671e+08	3.35674e+08	3.58134e+08	4.36519e+08	5.60743e+07	4.56444e+07	1.94439e+07	0	0	0	0	0	0	2.14433e+08	3.1735e+08	2.83132e+08	2.85329e+08	2.35741e+08	4.02852e+08	0	0	0	0	0	0	0	0	0	0	0	0	0	0	0	0	0	0	0
Q5E9F7;I0FG05	Cofilin-1 OS=Bos taurus GN=CFL1 PE=2 SV=3 - [COF1_BOVIN]	37.95	5	1	6	238	0	24959702	6.99725e+07	2.76166e+07	4.02374e+07	3.56265e+07	1.05099e+08	5.72995e+07	8.80814e+07	3.63984e+07	2.83498e+07	1.6185e+07	1.82046e+07	4.29758e+07	1.90217e+07	2.2248e+07	3.51713e+07	7.5969e+06	1.10651e+08	108944885	1.11058e+08	8.20171e+07	5.46665e+07	1.09447e+08	0	0	0	0	0	0	0	0	0	0	0	0	0	0	0	0	0	0	0
A0A1D5QYR9	Synaptosomal-associated protein OS=Macaca mulatta GN=SNAP23 PE=2 SV=1 - [A0A1D5QYR9_MACMU]	37.91	14	5	5	53	0	0	0	0	0	0	0	0	0	0	0	0	0	0	0	0	0	0	2.34369e+07	3.28751e+07	2.65096e+07	0	0	0	0	0	0	0	0	0	0	0	0	0	0	0	0	0	0	0	0	0	0
F6UZ60	Fibrinogen alpha chain OS=Macaca mulatta GN=FGA PE=4 SV=2 - [F6UZ60_MACMU]	37.79	4	24	37	776	0	0	0	0	0	0	0	0	0	0	0	0	0	0	0	0	0	0	3.39892e+08	6.92975e+08	4.75796e+08	0	0	0	0	0	0	0	0	0	0	0	0	0	0	0	0	0	0	0	0	0	0
H0YJ63	Activator of 90 kDa heat shock protein ATPase homolog 1 (Fragment) OS=Homo sapiens GN=AHSA1 PE=1 SV=1 - [H0YJ63_HUMAN]	37.78	5	2	2	2	0	0	0	0	0	0	0	23647975	0	0	0	0	0	0	0	0	0	0	0	0	0	0	0	0	0	0	0	0	0	0	0	0	0	0	0	0	0	0	0	0	0	0	0
F6YSK1	Uncharacterized protein OS=Macaca mulatta PE=4 SV=2 - [F6YSK1_MACMU]	37.76	39	1	2	12	0	0	0	0	0	0	0	0	0	0	0	0	0	0	0	0	0	0	0	0	0	0	0	0	0	0	0	0	0	0	0	0	0	0	0	0	0	0	0	0	0	0	0
Q3SZ57	Alpha-fetoprotein OS=Bos taurus GN=AFP PE=2 SV=1 - [FETA_BOVIN]	37.54	1	15	17	142	0	0	0	0	0	0	0	0	0	0	0	0	0	0	0	0	0	0	0	0	0	0	0	0	0	0	0	0	0	0	0	0	0	0	0	0	0	0	0	1.43843e+07	3.67444e+07	1.79668e+07	0
Q9UBI6;I0FMD9	Guanine nucleotide-binding protein G(I)/G(S)/G(O) subunit gamma-12 OS=Homo sapiens GN=GNG12 PE=1 SV=3 - [GBG12_HUMAN]	37.5	2	2	2	65	130466313	0	9.08264e+07	6.68142e+07	7.46523e+07	8.28647e+07	1.08661e+08	8.11809e+07	0	4.09114e+07	1.83813e+07	1.94269e+07	4.72561e+07	3.59715e+07	4.28119e+07	0	0	1.3821e+07	2.51449e+07	3.95857e+07	2.89931e+07	47652777	3.15228e+07	5.40621e+07	0	0	0	0	0	0	0	0	0	0	0	0	0	0	0	0	0	0	0
F1MSZ6	Antithrombin-III OS=Bos taurus GN=SERPINC1 PE=3 SV=1 - [F1MSZ6_BOVIN]	37.42	2	14	14	126	0	0	0	0	0	0	0	0	0	0	0	0	0	0	0	0	0	0	0	0	0	0	0	0	0	0	0	0	0	0	0	0	0	0	0	0	0	0	0	0	6.95187e+06	0	0
F1MTN1	Integrin beta OS=Bos taurus GN=ITGB3 PE=3 SV=1 - [F1MTN1_BOVIN]	37.37	4	5	20	247	0	0	0	0	0	0	0	0	0	0	0	0	0	0	0	0	0	0	2.41315e+08	3.3747e+08	2.80948e+08	0	0	0	0	0	0	0	0	0	0	0	0	0	0	0	0	0	0	5.59172e+07	9.20462e+07	4.90136e+07	0
C9JF49	Exportin-1 (Fragment) OS=Homo sapiens GN=XPO1 PE=1 SV=1 - [C9JF49_HUMAN]	37.29	10	1	1	2	0	0	0	0	0	0	0	0	0	0	0	0	0	0	0	0	0	0	0	0	0	9.25391e+06	0	0	0	0	0	0	0	0	0	0	0	0	0	0	0	0	0	0	0	0	0
F6YRD0	Uncharacterized protein OS=Macaca mulatta GN=PDLIM1 PE=4 SV=1 - [F6YRD0_MACMU]	37.27	7	8	8	65	0	0	0	0	0	0	0	0	0	0	0	0	0	0	0	0	0	0	0	0	1.67334e+07	0	0	0	0	0	0	0	0	0	0	0	0	0	0	0	0	0	0	0	0	0	0
K7ERG4	Small nuclear ribonucleoprotein Sm D2 OS=Homo sapiens GN=SNRPD2 PE=1 SV=1 - [K7ERG4_HUMAN]	37.18	4	3	3	10	0	0	0	0	0	0	0	0	0	0	0	0	0	0	0	0	0	0	0	0	0	23087488	1.94984e+07	8394062	0	0	0	0	0	0	0	0	0	0	0	0	0	0	0	0	0	0	0
D6RAC2;F7DUC8	Guanine nucleotide-binding protein subunit beta-2-like 1 OS=Homo sapiens GN=GNB2L1 PE=1 SV=1 - [D6RAC2_HUMAN]	37.17	26	6	6	75	3.67474e+07	40854806	3.84865e+07	30670648	34344885	3.67489e+07	5.1232e+07	4.16585e+07	2.77942e+07	8.24153e+06	5.69453e+06	6.86734e+06	0	0	1.00103e+07	1.25545e+07	1.54222e+07	6.87447e+06	1.85393e+07	2.99125e+07	2.75947e+07	3.7711e+07	3.69172e+07	5.97877e+07	0	0	0	0	0	0	0	0	0	0	0	0	0	0	0	0	0	0	0
P03973	Antileukoproteinase OS=Homo sapiens GN=SLPI PE=1 SV=2 - [SLPI_HUMAN]	37.12	1	8	8	69	0	0	0	0	0	0	0	0	0	0	0	0	0	0	0	0	0	0	0	0	0	0	0	0	0	0	0	0	0	0	0	0	0	0	0	0	0	0	0	0	0	0	0
P31947	14-3-3 protein sigma OS=Homo sapiens GN=SFN PE=1 SV=1 - [1433S_HUMAN]	37.1	4	7	9	50	0	0	0	0	0	0	0	0	0	0	0	0	0	2.26792e+06	3.08615e+06	0	2.00265e+06	1.49186e+06	0	0	0	6.69113e+06	3.67374e+06	1.71185e+07	0	0	0	0	0	0	0	0	0	0	0	0	0	0	0	0	0	0	0
P68138;P68133;F7HM15	Actin, alpha skeletal muscle OS=Bos taurus GN=ACTA1 PE=1 SV=1 - [ACTS_BOVIN]	36.87	33	3	14	1503	2.38795e+09	2.52472e+09	1.27233e+09	1.69447e+09	2.18012e+09	2.0874e+09	2.08269e+09	1.81058e+09	1.93558e+09	768739240	7.99623e+08	6.89769e+08	9.22976e+08	9.74435e+08	8.99459e+08	7.77868e+08	8.91884e+08	7.86917e+08	1.9021e+09	2.45232e+09	1.65401e+09	1.42782e+09	1.02166e+09	2.29538e+09	235637138	0	3.8361e+08	1.91605e+08	1.74556e+08	335397939	1.43006e+08	0	2.37612e+08	1.82602e+08	2.79943e+08	2.25364e+08	5.13272e+07	3.10651e+07	1.96003e+07	1.42617e+07	2.89771e+07	1.02155e+07	5.54364e+07
P00338	L-lactate dehydrogenase A chain OS=Homo sapiens GN=LDHA PE=1 SV=2 - [LDHA_HUMAN]	36.75	36	4	9	133	4.12442e+07	1.50711e+07	1.99629e+07	15282912	9901998	1.43643e+07	2.73496e+07	8.89156e+07	9.40218e+07	1.3309e+07	7.09154e+07	0	1.13911e+08	2.03449e+07	1.02794e+07	1.29994e+07	7.72595e+07	1.31461e+07	5.7833e+07	1.08791e+08	8.21168e+07	7.11388e+07	4.32454e+07	25811722	0	0	0	0	0	0	0	0	0	0	0	0	0	0	0	0	0	0	0
G7NMB2	Putative uncharacterized protein OS=Macaca mulatta GN=EGK_10736 PE=4 SV=1 - [G7NMB2_MACMU]	36.63	2	1	2	40	0	0	0	0	0	0	0	0	0	0	0	0	0	0	0	0	0	0	0	8.97629e+06	0	0	0	0	0	0	0	0	0	0	0	0	0	0	0	0	0	0	0	0	0	0	0
P02776	Platelet factor 4 OS=Homo sapiens GN=PF4 PE=1 SV=2 - [PLF4_HUMAN]	36.63	6	6	6	109	0	0	0	0	0	0	0	0	0	0	0	0	0	0	0	0	0	0	3.33342e+08	4.36467e+08	3.30591e+08	0	0	0	0	0	0	0	0	0	0	0	0	0	0	0	7.16347e+07	6.38747e+07	4.19299e+07	0	0	0	0
A0A096LPE2	Protein SAA2-SAA4 OS=Homo sapiens GN=SAA2-SAA4 PE=4 SV=1 - [A0A096LPE2_HUMAN]	36.54	7	7	8	138	0	0	0	0	0	0	0	0	0	0	0	0	0	0	0	0	0	0	0	0	0	0	0	0	0	0	0	0	0	0	0	0	0	0	0	0	1.93757e+08	1.16492e+08	7.13833e+07	0	0	0	5.84481e+07
F6RL43	Uncharacterized protein OS=Macaca mulatta PE=4 SV=2 - [F6RL43_MACMU]	36.54	5	4	8	140	0	0	0	0	0	0	0	0	0	0	0	0	0	0	0	0	0	0	4.4979e+07	7.59203e+07	5.56736e+07	0	0	0	0	0	0	0	0	0	0	0	0	0	0	0	0	0	0	0	0	0	0
G1K1A3	Nucleoside diphosphate kinase OS=Bos taurus PE=3 SV=1 - [G1K1A3_BOVIN]	36.36	9	1	3	11	2.10026e+07	0	1.50207e+07	0	0	1.15145e+07	1.53007e+07	8.0648e+06	9862947	0	0	0	9.92018e+06	0	0	0	0	0	0	0	0	0	0	0	0	0	0	0	0	0	0	0	0	0	0	0	0	0	0	0	0	0	0
Q8HXQ0	Superoxide dismutase [Cu-Zn] OS=Macaca mulatta GN=SOD1 PE=2 SV=3 - [SODC_MACMU]	36.36	2	5	5	28	0	0	0	0	0	0	0	0	0	0	0	0	0	0	0	0	0	0	0	0	0	0	0	0	0	0	0	0	0	0	0	0	0	0	0	0	0	0	0	0	0	0	0
P13489	Ribonuclease inhibitor OS=Homo sapiens GN=RNH1 PE=1 SV=2 - [RINI_HUMAN]	36.23	8	9	10	73	3.16019e+07	1.57381e+07	2.29133e+07	0	0	2.05324e+07	1.80077e+07	1.76103e+07	1.75035e+07	7.62207e+06	6.37795e+06	7.41944e+06	6.3582e+06	0	7.83756e+06	5.39073e+06	7.61082e+06	6.08482e+06	0	2.88215e+06	3072787	2.60615e+06	2.96477e+06	1.40168e+07	0	0	0	0	0	0	0	0	0	0	0	0	0	0	0	0	0	0	0
H0YDT6	Eukaryotic translation initiation factor 3 subunit F (Fragment) OS=Homo sapiens GN=EIF3F PE=1 SV=1 - [H0YDT6_HUMAN]	36	4	2	2	15	0	0	3.60276e+06	0	0	0	0	8.59723e+06	9.3515e+06	0	0	0	0	0	0	0	0	0	0	0	2.86096e+06	4.8696e+06	4.12452e+06	8.39938e+06	0	0	0	0	0	0	0	0	0	0	0	0	0	0	0	0	0	0	0
P13384	Insulin-like growth factor-binding protein 2 OS=Bos taurus GN=IGFBP2 PE=1 SV=2 - [IBP2_BOVIN]	35.96	3	9	10	58	0	0	0	0	0	0	0	0	0	0	0	0	0	0	0	0	0	0	0	0	0	0	0	0	0	0	0	0	0	0	0	0	0	0	0	0	0	0	0	0	0	0	0
P07998	Ribonuclease pancreatic OS=Homo sapiens GN=RNASE1 PE=1 SV=4 - [RNAS1_HUMAN]	35.9	2	3	3	45	0	0	0	0	0	0	0	0	0	0	0	0	0	0	0	0	0	0	0	0	0	0	0	0	0	0	0	0	0	0	0	0	0	0	0	0	0	0	0	0	0	0	0
E9PN91	Elongation factor 1-delta OS=Homo sapiens GN=EEF1D PE=1 SV=1 - [E9PN91_HUMAN]	35.85	30	3	3	25	0	0	0	6.39871e+07	0	4.54141e+07	0	0	0	2.02742e+07	1.3778e+07	1.6636e+07	4.34649e+07	3.37558e+07	3.80852e+07	2.773e+07	0	18766957	1.74542e+07	0	0	0	0	3.5525e+07	0	0	0	0	0	0	0	0	0	0	0	0	0	0	0	0	0	0	0
E9PJK1	Tetraspanin OS=Homo sapiens GN=CD81 PE=1 SV=1 - [E9PJK1_HUMAN]	35.76	16	3	3	51	2.13321e+07	1.54037e+07	0	0	0	0	1.64623e+07	1.84698e+07	2.24899e+07	1.31583e+07	7.62644e+06	8.53787e+06	2.42667e+07	1.27018e+07	1.45106e+07	1.09562e+07	9.13225e+06	5.65759e+06	7.35161e+06	2.57835e+07	2.19808e+07	1.66428e+07	6.93639e+07	2.03891e+07	0	0	0	0	0	0	0	0	0	0	0	0	0	0	0	0	0	0	0
P0C0L5	Complement C4-B OS=Homo sapiens GN=C4B PE=1 SV=2 - [CO4B_HUMAN]	35.72	3	2	43	547	0	0	0	1.08799e+09	1.43974e+09	1.6232e+09	0	1.61154e+07	3.39973e+07	1.34653e+07	1.03372e+07	8.97035e+06	2.29932e+07	1.61716e+07	2.46726e+07	4.91055e+06	0	2.65208e+06	1.09577e+07	2.59197e+07	1.68587e+07	0	0	0	0	0	0	5.91896e+08	6.57409e+08	6.75848e+08	0	0	0	0	0	0	7.14263e+07	7.1299e+07	7.72257e+07	0	0	0	7.08846e+07
H9ZDD0	Zyxin OS=Macaca mulatta GN=ZYX PE=2 SV=1 - [H9ZDD0_MACMU]	35.66	9	12	12	111	0	0	0	0	0	0	0	0	0	0	0	0	0	0	0	0	0	0	1.4547e+07	3.47533e+07	1.96737e+07	0	0	0	0	0	0	0	0	0	0	0	0	0	0	0	0	0	0	0	0	0	0
P08758	Annexin A5 OS=Homo sapiens GN=ANXA5 PE=1 SV=2 - [ANXA5_HUMAN]	35.63	15	8	8	104	9.93048e+07	8.36749e+07	7.28371e+07	6.18826e+07	5.88068e+07	7.85573e+07	1.17436e+08	4.98895e+07	6.18561e+07	3.91453e+07	75641822	6.41614e+07	7.17574e+07	5.82846e+07	7.77137e+07	5.20095e+07	7.2335e+07	5.03198e+07	2.00502e+07	3.58093e+07	2.77181e+07	2.53197e+07	2.55376e+07	5.29167e+07	0	0	0	0	0	0	0	0	0	0	0	0	0	0	0	0	0	0	0
P06576	ATP synthase subunit beta, mitochondrial OS=Homo sapiens GN=ATP5B PE=1 SV=3 - [ATPB_HUMAN]	35.54	10	3	12	277	8.39516e+07	6.28782e+07	6.69112e+07	5.3986e+07	7.17524e+07	1.11796e+08	5.99021e+07	7.21212e+07	5.14941e+07	1.87469e+07	2.00918e+07	2.87652e+07	4.46095e+07	4.18257e+07	4.09932e+07	1.56951e+07	3.5256e+07	2.44121e+07	7.0088e+07	1.39855e+08	8.56645e+07	3.75331e+07	1.63782e+07	3.98181e+07	0	0	0	327334376	2.86647e+08	276939332	0	0	0	323583842	3.40125e+08	2.96454e+08	0	0	0	0	0	0	0
A0A087X2C0	Ig mu chain C region OS=Homo sapiens GN=IGHM PE=1 SV=1 - [A0A087X2C0_HUMAN]	35.37	24	13	19	519	0	0	0	1.06652e+08	1.09689e+08	1.31381e+08	0	0	0	0	0	0	4.18309e+07	5.41201e+07	3.96646e+07	0	0	0	6.74135e+07	9.72472e+07	6.90701e+07	0	0	0	0	0	0	2.24792e+08	229277913	1.90307e+08	0	0	0	0	0	0	6.54648e+08	5.2877e+08	2.82519e+08	0	0	0	2.73137e+08
H9H2V9	Uncharacterized protein OS=Macaca mulatta PE=4 SV=2 - [H9H2V9_MACMU]	35.32	2	6	10	104	0	0	0	0	0	0	0	0	0	0	0	0	0	0	0	0	0	0	1.51352e+07	0	0	0	0	0	0	0	0	0	0	0	0	0	0	0	0	0	0	0	0	0	0	0	0
P13639	Elongation factor 2 OS=Homo sapiens GN=EEF2 PE=1 SV=4 - [EF2_HUMAN]	35.31	14	21	21	471	1.35252e+08	4.60544e+07	104649244	6.38531e+07	5.94961e+07	7.29358e+07	8.77837e+07	8.20536e+07	9.07115e+07	2.52741e+07	1.86899e+07	2.03788e+07	2.79175e+07	2.62043e+07	3.04779e+07	8.63893e+06	2.41577e+07	2.37293e+07	3.89698e+07	6.42454e+07	4.85335e+07	6.57695e+07	4.91651e+07	9.16765e+07	0	0	0	0	0	0	0	0	0	0	0	0	0	0	0	0	0	0	0
K7ENK9	Vesicle-associated membrane protein 2 OS=Homo sapiens GN=VAMP2 PE=4 SV=1 - [K7ENK9_HUMAN]	35.29	11	2	2	12	0	13869496	0	0	10877533	0	0	1.08997e+07	1.57481e+07	0	0	4.01858e+06	1.06204e+07	0	0	0	1.13893e+07	0	0	0	0	0	0	0	0	0	0	0	0	0	0	0	0	0	0	0	0	0	0	0	0	0	0
P04004	Vitronectin OS=Homo sapiens GN=VTN PE=1 SV=1 - [VTNC_HUMAN]	35.15	5	6	15	584	0	0	0	294663983	2.16942e+08	3.03655e+08	372032870	3.26793e+08	3.98772e+08	0	5.36694e+06	7.32645e+06	8.43757e+07	1.11167e+08	8.21e+07	87948710	1.1063e+08	67934592	5.31122e+07	1.03642e+08	5.81684e+07	0	0	0	0	0	0	0	9.73739e+07	9.01752e+07	0	0	0	0	0	0	2.34271e+08	2.44494e+08	2.08243e+08	0	0	0	3.63854e+07
H3BNC1	RNA-binding motif protein, X chromosome OS=Homo sapiens GN=RBMX PE=1 SV=1 - [H3BNC1_HUMAN]	35.14	9	1	1	1	0	0	0	0	0	0	0	0	0	0	0	5.97792e+06	0	0	0	0	0	0	0	0	0	0	0	0	0	0	0	0	0	0	0	0	0	0	0	0	0	0	0	0	0	0	0
Q3SZI4;H9Z4N8	14-3-3 protein theta OS=Bos taurus GN=YWHAQ PE=2 SV=1 - [1433T_BOVIN]	35.1	10	5	7	21	0	3.43202e+07	0	2.05131e+07	0	2.65354e+07	0	2.0559e+07	2.88779e+07	2.11321e+07	0	1.39175e+07	2.3143e+07	0	0	0	1.78208e+07	1.41898e+07	7.48786e+06	9.70378e+06	0	0	0	2.3878e+07	0	0	0	0	0	0	0	0	0	0	0	0	0	0	0	0	0	0	0
P0C0L4	Complement C4-A OS=Homo sapiens GN=C4A PE=1 SV=2 - [CO4A_HUMAN]	34.98	3	1	42	510	0	0	0	1.00823e+09	1.43711e+09	1.6232e+09	0	1.61154e+07	3.39973e+07	1.34653e+07	1.03372e+07	8.97035e+06	2.29932e+07	1.61716e+07	2.46726e+07	4.91055e+06	0	2.65208e+06	1.09577e+07	2.59197e+07	1.68587e+07	0	0	0	0	0	0	5.91896e+08	6.37936e+08	5.85981e+08	0	0	0	0	0	0	7.14263e+07	7.1299e+07	7.72257e+07	0	0	0	7.08846e+07
P30041	Peroxiredoxin-6 OS=Homo sapiens GN=PRDX6 PE=1 SV=3 - [PRDX6_HUMAN]	34.82	5	7	7	74	9.67918e+07	7.61422e+07	6.05114e+07	0	0	3.73176e+07	4.27709e+07	3.52764e+07	0	1.45048e+07	1.13987e+07	9.14204e+06	2.26202e+07	2.95196e+07	1.64507e+07	1.6048e+07	1.6126e+07	1.49055e+07	3.08529e+07	8.98542e+07	4.88157e+07	3.85306e+07	3.08549e+07	4.2194e+07	0	0	0	0	0	0	0	0	0	0	0	0	0	0	0	0	0	0	0
G3X807	Histone H4 OS=Bos taurus PE=3 SV=1 - [G3X807_BOVIN]	34.69	16	3	3	36	0	9.23786e+07	0	0	82727079	1.2735e+08	2.29994e+08	1.63097e+08	1.06081e+08	4.70863e+07	0	4.27992e+07	1.11254e+08	0	5.92153e+07	2.52451e+08	0	0	9.02833e+07	1.64097e+08	7.88144e+07	9.60842e+07	0	1.71861e+08	0	0	4.33745e+08	0	3.18973e+08	0	436771281	0	0	0	0	4.32269e+08	0	0	0	0	0	0	0
P35527	Keratin, type I cytoskeletal 9 OS=Homo sapiens GN=KRT9 PE=1 SV=3 - [K1C9_HUMAN]	34.51	2	10	14	86	0	0	0	0	0	0	0	0	0	0	0	0	0	0	0	0	0	0	0	0	0	0	0	0	0	0	0	0	0	0	0	0	0	0	0	0	1.79019e+06	2.03902e+07	0	0	0	0	1.78262e+07
G7NQC3	Hemoglobin alpha chain OS=Macaca mulatta GN=HBA2 PE=2 SV=1 - [G7NQC3_MACMU]	34.51	6	4	5	120	0	0	0	0	0	0	0	0	0	0	0	0	0	0	0	0	0	0	1.43871e+08	1.60032e+08	106985917	0	0	0	0	0	0	0	0	0	0	0	0	0	0	0	0	0	0	0	0	0	0
A0A140T8C8	Kininogen-1 OS=Bos taurus GN=KNG1 PE=1 SV=1 - [A0A140T8C8_BOVIN]	34.46	1	3	24	368	0	0	0	0	0	0	0	0	0	0	0	0	0	0	0	0	0	0	0	0	0	0	0	0	0	0	0	0	0	0	0	0	0	0	0	0	0	0	0	1.05618e+07	2.94985e+07	5.27419e+06	0
P61157;H9FNE9	Actin-related protein 3 OS=Bos taurus GN=ACTR3 PE=1 SV=3 - [ARP3_BOVIN]	34.45	17	7	7	153	3.26939e+07	2.8467e+07	3.42647e+07	2.29023e+07	0	2.70233e+07	2.80556e+07	2.16801e+07	2.49259e+07	8.96892e+06	0	7.0455e+06	1.20429e+07	1.08964e+07	1.14273e+07	0	9355672	0	3.95712e+07	5.73844e+07	4.44217e+07	1.36015e+07	15518836	3.55258e+07	0	0	0	0	0	0	0	0	0	0	0	0	0	0	0	0	0	0	0
P40926	Malate dehydrogenase, mitochondrial OS=Homo sapiens GN=MDH2 PE=1 SV=3 - [MDHM_HUMAN]	34.32	7	1	8	58	1.90405e+07	0	15811729	0	3.11962e+07	2.31735e+07	3.13078e+07	2.01809e+07	0	1.13745e+07	0	8.29292e+06	1.79673e+07	6.99174e+06	1.69379e+07	1.45292e+07	1.58557e+07	7.21898e+06	1.95961e+07	3.70373e+07	2.1867e+07	8.41294e+06	0	2.16074e+07	0	0	0	0	0	0	0	0	0	0	0	0	0	0	0	0	0	0	0
P09211	Glutathione S-transferase P OS=Homo sapiens GN=GSTP1 PE=1 SV=2 - [GSTP1_HUMAN]	34.29	5	3	5	47	2.04371e+07	1.50501e+07	8.0787e+06	1.91023e+07	1.62209e+07	2.7659e+07	2.46371e+07	31517736	3.98128e+07	1.52126e+07	0	1.06294e+07	1.65739e+07	1.55807e+07	1.41383e+07	1.30616e+07	1.67094e+07	1.48813e+07	0	0	5.45777e+06	1.04279e+07	0	2.36301e+07	0	0	0	0	0	0	0	0	0	0	0	0	0	0	0	0	0	0	0
F7FQN1	Uncharacterized protein OS=Macaca mulatta GN=APOC3 PE=4 SV=2 - [F7FQN1_MACMU]	34.19	2	4	4	94	0	0	0	0	0	0	0	0	0	0	0	0	0	0	0	0	0	0	4.38912e+07	4.52885e+07	5.95443e+07	0	0	0	0	0	0	0	0	0	0	0	0	0	0	0	0	0	0	0	0	0	0
F7F2A5	Vinculin isoform VCL OS=Macaca mulatta GN=VCL PE=2 SV=2 - [F7F2A5_MACMU]	34.15	9	5	23	247	0	0	0	0	0	0	0	0	0	0	0	0	0	0	0	0	0	0	5.25992e+07	6.44213e+07	9.27083e+07	0	0	0	0	0	0	0	0	0	0	0	0	0	0	0	0	0	0	0	0	0	0
F6QVI2	Putative uncharacterized protein OS=Macaca mulatta GN=EGK_14881 PE=4 SV=1 - [F6QVI2_MACMU]	34.08	3	5	5	75	0	0	0	0	0	0	0	0	0	0	0	0	0	0	0	0	0	0	2.16232e+08	3.3885e+08	1.26672e+08	0	0	0	0	0	0	0	0	0	0	0	0	0	0	0	0	0	0	0	0	0	0
A7YWC6	SUB1 protein OS=Bos taurus GN=SUB1 PE=1 SV=1 - [A7YWC6_BOVIN]	33.86	4	3	3	11	4.38931e+07	0	5.51181e+07	0	0	0	0	1.48159e+07	1.35846e+07	9.717e+06	6.56244e+06	8143098	0	0	0	0	6.78486e+06	0	0	0	0	0	0	0	0	0	0	0	0	0	0	0	0	0	0	0	0	0	0	0	0	0	0
A0A140T894;F6XFG9	14-3-3 protein beta/alpha OS=Bos taurus GN=YWHAB PE=3 SV=1 - [A0A140T894_BOVIN]	33.74	7	4	7	36	0	6.01544e+06	0	5.21075e+06	0	8.61876e+06	0	0	0	3.76219e+06	0	0	6.58926e+06	3.2492e+06	5.16982e+06	0	4.44039e+06	0	7.89044e+06	1.44477e+07	1.47959e+07	0	9.52367e+06	2.22571e+07	0	0	0	0	0	0	0	0	0	0	0	0	0	0	0	0	0	0	0
P62873-2	Isoform 2 of Guanine nucleotide-binding protein G(I)/G(S)/G(T) subunit beta-1 OS=Homo sapiens GN=GNB1 - [GBB1_HUMAN]	33.73	26	5	8	79	0	0	1.08426e+07	0	10789702	1.72086e+07	1.99392e+07	1.85797e+07	2.16187e+07	7.39923e+06	1.05472e+07	9.67474e+06	1.46735e+07	9.25424e+06	8.52936e+06	1.09778e+07	1.07012e+07	7.58375e+06	1.84687e+07	4.90209e+07	3.22708e+07	2.11832e+07	1.55586e+07	1.97382e+07	0	0	0	0	0	0	0	0	0	0	0	0	0	0	0	0	0	0	0
G3N0S9	Uncharacterized protein OS=Bos taurus GN=LOC515150 PE=4 SV=1 - [G3N0S9_BOVIN]	33.67	1	7	7	62	0	0	0	0	0	0	9.18866e+07	60882610	0	0	0	0	0	0	0	4.4523e+07	4.8616e+07	1.24865e+07	0	0	0	0	0	0	0	0	0	0	0	0	0	0	0	0	0	0	0	0	0	1.48429e+07	2.22542e+07	1.53567e+07	0
Q862S8	Similar to ribosomal protein S18 (Fragment) OS=Bos taurus PE=2 SV=1 - [Q862S8_BOVIN]	33.6	7	5	5	33	0	0	54072704	0	16792908	2.14213e+07	0	1.96375e+07	3.30902e+07	0	9.88202e+06	1.12747e+07	0	0	0	0	0	1.01332e+07	0	0	1.6042e+07	1.234e+07	2.57095e+07	2.43393e+07	0	0	8.31046e+07	0	0	0	0	0	0	0	0	67987345	0	0	0	0	0	0	0
Q58D62	Fetuin-B OS=Bos taurus GN=FETUB PE=1 SV=1 - [FETUB_BOVIN]	33.33	1	12	12	105	0	0	0	0	0	0	0	0	0	0	0	0	0	0	0	0	0	0	0	0	0	0	0	0	0	0	0	0	0	0	0	0	0	0	0	0	0	0	0	6.89776e+07	5.98901e+07	5.60485e+07	0
F6SIE0	ATP synthase subunit beta OS=Macaca mulatta GN=ATP5B PE=3 SV=2 - [F6SIE0_MACMU]	33.27	9	2	11	148	0	0	0	0	0	0	0	0	0	0	0	0	0	0	0	0	0	0	7.0088e+07	1.39855e+08	8.56645e+07	0	0	0	0	0	0	0	0	0	0	0	0	0	0	0	0	0	0	0	0	0	0
P02760	Protein AMBP OS=Homo sapiens GN=AMBP PE=1 SV=1 - [AMBP_HUMAN]	32.95	5	11	11	80	0	0	0	0	0	0	0	0	0	0	0	0	0	0	0	0	0	0	0	0	0	0	0	0	0	0	0	0	0	0	0	0	0	0	0	0	3.27507e+07	5.34938e+07	5.99625e+07	0	0	0	925439
P02790	Hemopexin OS=Homo sapiens GN=HPX PE=1 SV=2 - [HEMO_HUMAN]	32.9	2	9	11	104	0	0	0	0	0	0	0	0	0	0	0	0	0	0	0	0	0	0	0	0	0	0	0	0	0	0	0	0	0	0	0	0	0	0	0	0	9.6224e+07	1.24119e+08	1.12314e+08	0	0	0	5.26387e+07
G7NMA9	Uncharacterized protein OS=Macaca mulatta GN=EGK_10733 PE=3 SV=1 - [G7NMA9_MACMU]	32.88	6	6	7	107	0	0	0	0	0	0	0	0	0	0	0	0	0	0	0	0	0	0	2.12518e+07	3.3874e+07	2.5024e+07	0	0	0	0	0	0	0	0	0	0	0	0	0	0	0	0	0	0	0	0	0	0
O95445-2	Isoform 2 of Apolipoprotein M OS=Homo sapiens GN=APOM - [APOM_HUMAN]	32.76	3	5	5	22	0	0	0	0	0	0	0	0	0	0	0	0	0	0	0	0	0	0	0	0	0	0	0	0	0	0	0	0	0	0	0	0	0	0	0	0	1.0936e+08	3.67178e+07	5.19966e+07	0	0	0	0
C9JL85;A0A1D5QGZ7	Myotrophin OS=Homo sapiens GN=MTPN PE=1 SV=1 - [C9JL85_HUMAN]	32.69	2	1	1	22	0	0	0	0	0	0	0	0	0	0	0	0	10912043	0	8.79951e+06	6.9739e+06	8.58152e+06	0	9.22122e+06	0	0	0	0	0	0	0	0	0	0	0	0	0	0	0	0	0	0	0	0	0	0	0	0
A1L528;G7N138	RAB1A, member RAS oncogene family OS=Bos taurus GN=RAB1A PE=1 SV=1 - [A1L528_BOVIN]	32.68	127	3	5	34	0	0	0	6.71869e+07	7.25051e+07	0	0	0	8.31625e+07	3.58398e+07	2.57207e+07	2.76345e+07	3.0601e+07	0	0	3.30666e+07	0	2.24469e+07	0	0	7.03889e+07	0	3.43417e+07	3.80013e+06	0	0	0	0	0	0	0	0	0	0	0	0	0	0	0	0	0	0	0
G5E5K5	Uncharacterized protein OS=Bos taurus GN=SRGN PE=4 SV=1 - [G5E5K5_BOVIN]	32.67	2	7	7	107	0	0	0	0	0	0	0	0	0	0	0	0	0	0	0	0	0	0	0	0	0	0	0	0	0	0	0	0	0	0	0	0	0	0	0	0	0	0	0	3.2948e+08	8.27201e+08	2.81148e+08	0
Q3HM38	Programmed cell death 5 short isoform OS=Homo sapiens GN=PDCD5 PE=1 SV=1 - [Q3HM38_HUMAN]	32.5	6	1	1	6	0	0	0	0	0	0	0	0	0	0	0	0	0	0	0	0	0	0	0	0	0	0	0	0	0	0	0	0	0	0	0	0	0	0	0	0	0	0	0	0	0	0	0
A6H769;A0A1D5QMG1	40S ribosomal protein S7 OS=Bos taurus GN=RPS7 PE=2 SV=1 - [RS7_BOVIN]	32.47	7	3	3	19	3.81377e+06	3.16756e+07	0	0	0	0	0	2.65041e+07	2.89656e+07	0	0	0	0	0	0	4.32745e+06	6.39895e+06	0	9.79684e+06	6.19638e+07	0	5.03505e+07	1.96598e+07	0	0	0	0	0	0	0	0	0	0	0	0	0	0	0	0	0	0	0	0
P23921	Ribonucleoside-diphosphate reductase large subunit OS=Homo sapiens GN=RRM1 PE=1 SV=1 - [RIR1_HUMAN]	32.45	7	15	15	128	5.34358e+07	5.09724e+07	2.84503e+07	3.34769e+07	4.90068e+07	3.86334e+07	3.62224e+07	3.74952e+07	1.50262e+07	1.81447e+07	6.59916e+06	4.72021e+06	2.00222e+07	1.52314e+07	1.71239e+07	1.23944e+07	1.5141e+07	7.68848e+06	3.18758e+07	4.41054e+07	44592764	3.44873e+07	2.45127e+07	4.32323e+07	0	0	0	0	0	0	0	0	0	0	0	0	0	0	0	0	0	0	0
Q13938	Calcyphosin OS=Homo sapiens GN=CAPS PE=1 SV=1 - [CAYP1_HUMAN]	32.28	4	6	6	24	0	0	0	0	0	0	0	0	0	0	0	0	0	0	0	0	0	0	0	0	0	0	0	0	0	0	0	0	0	0	0	0	0	0	0	0	0	0	0	0	0	0	0
F1MQ37	Uncharacterized protein OS=Bos taurus GN=MYH9 PE=1 SV=2 - [F1MQ37_BOVIN]	32.03	61	7	53	761	6.23637e+07	6.35823e+07	3.21806e+07	35205115	3.30927e+07	4.58223e+07	4.93689e+07	4.34666e+07	4.79868e+07	1.36169e+07	9.74489e+06	1.05245e+07	1.61756e+07	1.90668e+07	16764134	1.28495e+07	1.9917e+07	1.10715e+07	3.70275e+08	6.03903e+08	4.51918e+08	3.60183e+07	2.42532e+07	4.18499e+07	7.78501e+06	0	0	0	0	0	0	0	0	8.40747e+06	1.74104e+07	0	0	0	0	709870	2.39475e+06	0	0
Q9N2I2	Plasma serine protease inhibitor OS=Bos taurus GN=SERPINA5 PE=1 SV=1 - [IPSP_BOVIN]	31.93	1	8	8	95	0	0	0	0	0	0	0	0	0	0	0	0	0	0	0	0	0	0	0	0	0	0	0	0	0	0	0	0	0	0	0	0	0	0	0	0	0	0	0	0	0	0	0
F6XQ37	Tubulin beta chain OS=Macaca mulatta GN=TUBB1 PE=3 SV=1 - [F6XQ37_MACMU]	31.93	1	9	9	78	0	0	0	0	0	0	0	0	0	0	0	0	0	0	0	0	0	0	1.69954e+08	2.37754e+08	1.45312e+08	0	0	0	0	0	0	0	0	0	0	0	0	0	0	0	0	0	0	0	0	0	0
P63313	Thymosin beta-10 OS=Homo sapiens GN=TMSB10 PE=1 SV=2 - [TYB10_HUMAN]	31.82	1	1	1	3	0	0	0	0	0	0	0	0	0	0	0	0	0	0	0	0	0	0	0	0	0	0	0	0	0	0	0	0	0	0	0	0	0	0	0	0	0	0	0	0	0	0	0
H0YJW9	Uncharacterized protein (Fragment) OS=Homo sapiens PE=1 SV=3 - [H0YJW9_HUMAN]	31.76	2	1	3	41	0	0	0	0	0	0	0	0	0	0	0	0	0	0	0	0	0	0	0	0	0	0	0	0	0	0	0	0	0	0	0	0	0	0	0	0	0	0	0	0	0	0	0
F8WBT4	Ribulose-phosphate 3-epimerase OS=Homo sapiens GN=RPE PE=1 SV=1 - [F8WBT4_HUMAN]	31.67	6	1	1	1	0	0	0	0	0	0	0	0	0	0	0	0	0	0	0	0	2.00041e+06	0	0	0	0	0	0	0	0	0	0	0	0	0	0	0	0	0	0	0	0	0	0	0	0	0	0
F7H4L9	Caldesmon isoform 5 OS=Macaca mulatta GN=CALD1 PE=2 SV=1 - [F7H4L9_MACMU]	31.58	8	13	15	101	0	0	0	0	0	0	0	0	0	0	0	0	0	0	0	0	0	0	0	0	0	0	0	0	0	0	0	0	0	0	0	0	0	0	0	0	0	0	0	0	0	0	0
Q27967	Secreted phosphoprotein 24 OS=Bos taurus GN=SPP2 PE=1 SV=2 - [SPP24_BOVIN]	31.53	1	6	6	39	0	0	0	0	0	0	0	0	0	0	0	0	0	0	0	0	0	0	0	0	0	0	0	0	0	0	0	0	0	0	0	0	0	0	0	0	0	0	0	0	0	0	0
A6QPP9	C-X-C motif chemokine OS=Bos taurus GN=PF4 PE=2 SV=1 - [A6QPP9_BOVIN]	31.36	2	4	5	79	0	0	0	0	0	0	0	1.72638e+07	17799269	0	0	0	0	0	0	9.51654e+06	0	0	0	0	0	0	0	0	0	0	0	0	0	0	0	0	0	0	0	0	0	0	0	3.40891e+07	4.7132e+07	3.18305e+07	0
P02042	Hemoglobin subunit delta OS=Homo sapiens GN=HBD PE=1 SV=2 - [HBD_HUMAN]	31.29	5	1	4	20	0	0	0	0	0	0	0	0	0	0	0	0	0	0	0	0	0	0	1.74146e+08	2.44775e+08	1.36476e+08	0	0	0	0	0	0	0	0	0	0	0	0	0	0	0	0	0	0	0	0	0	1.21532e+07
A0A1D5QT83	Uncharacterized protein OS=Macaca mulatta GN=GSN PE=4 SV=1 - [A0A1D5QT83_MACMU]	31.26	12	2	13	196	0	0	0	0	0	0	0	0	0	0	0	0	0	0	0	0	0	0	7.60764e+07	92328235	6.08294e+07	0	0	0	0	0	0	0	0	0	0	0	0	0	0	0	0	0	0	0	0	0	0
F1MDH3	Uncharacterized protein OS=Bos taurus GN=TLN1 PE=1 SV=2 - [F1MDH3_BOVIN]	31.25	5	4	50	434	0	0	0	5.06466e+06	0	0	0	7.31433e+06	9.51331e+06	4.37013e+06	3.77856e+06	1.02806e+06	3.40089e+06	9.6211e+06	7.12991e+06	1.45765e+06	3.71298e+06	1.00762e+06	1.22909e+08	1.54697e+08	1.09921e+08	4.58074e+06	3.95539e+06	4.30814e+06	0	0	0	0	0	0	0	0	0	0	0	0	0	0	0	0	5.644e+06	0	0
P01620	Ig kappa chain V-III region SIE OS=Homo sapiens PE=1 SV=1 - [KV302_HUMAN]	31.19	8	2	2	88	0	0	0	5.2958e+07	49672469	6.83694e+07	0	0	4.30938e+07	0	0	0	1.93592e+07	1.45542e+07	1.71278e+07	0	0	0	0	0	0	0	0	0	0	0	0	2.25114e+08	190138220	1.8885e+08	0	0	0	0	0	0	1.14829e+08	1.85872e+08	1.61281e+08	0	0	0	1.11651e+08
Q5E9F5	Transgelin-2 OS=Bos taurus GN=TAGLN2 PE=2 SV=3 - [TAGL2_BOVIN]	31.16	5	1	4	49	0	0	0	0	0	0	0	1.89819e+07	1.8339e+07	1.31993e+07	1.06086e+07	8.17845e+06	1.4376e+07	1.29315e+07	1.30722e+07	8507520	1.11523e+07	7.24751e+06	1.37278e+07	2.5131e+07	1.9586e+07	5.92654e+06	0	0	0	0	0	0	0	0	0	0	0	0	0	0	0	0	0	0	0	0	0
P62263;F6TVL9	40S ribosomal protein S14 OS=Homo sapiens GN=RPS14 PE=1 SV=3 - [RS14_HUMAN]	31.13	8	4	4	17	1.03184e+08	6.1616e+06	0	0	4.37053e+07	0	0	0	3.4031e+07	0	0	0	0	0	0	0	0	1.18726e+07	2.46921e+07	5.9487e+07	0	0	0	1.07321e+08	0	0	0	0	0	0	0	0	0	0	0	0	0	0	0	0	0	0	0
Q7M365	Haptoglobin (Fragments) OS=Bos taurus PE=1 SV=1 - [Q7M365_BOVIN]	31.11	1	1	1	4	0	0	0	0	0	0	0	0	0	0	0	0	0	0	0	0	0	0	0	0	0	0	0	0	0	0	0	0	0	0	0	0	0	0	0	0	0	0	0	1.54326e+06	1.89962e+06	0	0
F7FHW4	Uncharacterized protein OS=Macaca mulatta GN=FN1 PE=4 SV=2 - [F7FHW4_MACMU]	31.04	10	1	43	474	0	0	0	0	0	0	0	0	0	0	0	0	0	0	0	0	0	0	9.10648e+07	1.14357e+08	8.82626e+07	0	0	0	0	0	0	0	0	0	0	0	0	0	0	0	0	0	0	0	0	0	0
P34955	Alpha-1-antiproteinase OS=Bos taurus GN=SERPINA1 PE=1 SV=1 - [A1AT_BOVIN]	30.77	1	13	13	108	0	0	0	0	0	0	0	0	0	0	0	0	0	0	0	0	0	0	0	0	0	0	0	0	0	0	0	0	0	0	0	0	0	0	0	0	0	0	0	29550874	8.19104e+07	3.51134e+07	0
F8W1Z8	ADP-ribosylation factor-like protein 1 OS=Homo sapiens GN=ARL1 PE=1 SV=1 - [F8W1Z8_HUMAN]	30.77	5	1	1	1	0	0	0	0	0	0	0	0	0	0	0	0	0	0	0	0	0	0	0	0	0	0	0	0	0	0	0	0	0	0	0	0	0	0	0	0	0	0	0	0	0	0	0
C1KJY7	Beta-2-microglobulin (Fragment) OS=Macaca mulatta GN=B2M PE=3 SV=1 - [C1KJY7_MACMU]	30.77	7	1	2	7	0	0	0	0	0	0	0	0	0	0	0	0	0	0	0	0	0	0	0	1.92849e+07	4.70142e+07	0	0	0	0	0	0	0	0	0	0	0	0	0	0	0	0	0	0	0	0	0	0
P17697	Clusterin OS=Bos taurus GN=CLU PE=1 SV=1 - [CLUS_BOVIN]	30.75	2	11	12	156	0	0	0	0	0	0	0	0	0	0	0	0	0	0	0	0	0	0	3.1569e+07	0	1.95508e+07	0	0	0	0	0	0	0	0	0	0	0	0	0	0	0	0	0	0	1.40821e+07	3.47578e+07	1.4074e+07	0
F8VY02	Endoplasmic reticulum resident protein 29 OS=Homo sapiens GN=ERP29 PE=1 SV=1 - [F8VY02_HUMAN]	30.63	2	3	3	16	2.29268e+07	0	2.0573e+07	0	1.61107e+07	0	1.73187e+07	7.69653e+06	0	7.76808e+06	0	4.78724e+06	0	0	8.24097e+06	6551657	6543730	0	0	0	0	0	0	0	0	0	0	0	0	0	0	0	0	0	0	0	0	0	0	0	0	0	0
P10096	Glyceraldehyde-3-phosphate dehydrogenase OS=Bos taurus GN=GAPDH PE=1 SV=4 - [G3P_BOVIN]	30.63	13	2	6	123	1.30943e+08	0	1.21345e+08	1.33359e+08	1.68345e+08	1.15798e+08	142397884	2.21053e+08	1.12109e+08	1.29122e+08	6.99149e+07	7.19961e+07	1.20868e+08	1.21273e+08	9.44001e+07	1.13976e+08	1.02742e+08	5.40973e+07	1.16949e+08	8.58484e+07	5.85513e+07	1.75411e+08	2.16378e+08	1.83741e+08	0	0	0	0	0	57398821	0	0	0	0	0	0	0	0	0	5.41563e+06	0	6.7966e+06	0
Q05716	Insulin-like growth factor-binding protein 4 OS=Bos taurus GN=IGFBP4 PE=2 SV=1 - [IBP4_BOVIN]	30.62	2	4	6	28	0	0	0	0	0	0	0	0	0	0	0	0	0	0	0	0	0	0	0	0	0	0	0	0	0	0	0	0	0	0	0	0	0	0	0	0	0	0	0	0	0	0	0
P18859	ATP synthase-coupling factor 6, mitochondrial OS=Homo sapiens GN=ATP5J PE=1 SV=1 - [ATP5J_HUMAN]	30.56	3	2	2	5	2.31263e+07	0	2.12967e+07	0	1.36882e+07	0	0	0	0	0	0	0	0	0	0	0	9.28717e+06	0	0	0	0	0	0	0	0	0	0	0	0	0	0	0	0	0	0	0	0	0	0	0	0	0	0
E9PNW4	CD59 glycoprotein OS=Homo sapiens GN=CD59 PE=1 SV=1 - [E9PNW4_HUMAN]	30.56	4	5	5	90	0	0	4.7203e+07	6.00898e+07	6.08209e+07	4.04859e+07	3.13946e+07	2.53879e+07	8.1388e+07	3.61357e+07	5.53451e+07	0	3.50852e+07	5.99867e+07	77082135	0	3.97829e+07	5.32396e+07	5.4089e+07	3.26744e+07	5.25649e+07	93904162	7.591e+07	1.27826e+08	0	0	0	0	0	0	0	0	0	0	0	0	0	0	0	0	0	0	0
H9YY12	Fibronectin isoform 4 preproprotein OS=Macaca mulatta GN=FN1 PE=2 SV=1 - [H9YY12_MACMU]	30.56	16	1	44	476	0	0	0	0	0	0	0	0	0	0	0	0	0	0	0	0	0	0	9.10648e+07	1.10292e+08	8.82626e+07	0	0	0	0	0	0	0	0	0	0	0	0	0	0	0	0	0	0	0	0	0	0
Q6EWQ7	Eukaryotic translation initiation factor 5A-1 OS=Bos taurus GN=EIF5A PE=2 SV=3 - [IF5A1_BOVIN]	30.52	5	2	2	11	0	0	0	0	0	0	0	0	0	0	0	0	355552	1.58061e+06	2.51041e+06	0	0	0	0	0	0	0	1.34853e+06	0	0	0	0	0	0	0	0	0	0	0	0	0	0	0	0	0	0	0	0
F1N301;F7H615	Uncharacterized protein OS=Bos taurus GN=RPL22 PE=1 SV=2 - [F1N301_BOVIN]	30.47	13	2	2	109	3.36662e+07	4.94192e+07	4.62757e+07	2.14895e+07	1.91815e+07	2.11128e+07	2.30268e+07	4.12377e+07	39349738	1.58837e+07	11450868	1.02856e+07	0	1.28796e+07	9.64569e+06	9.24069e+06	7.58443e+06	7.38253e+06	2.64185e+07	3.93701e+07	3.5215e+07	4.8607e+07	4.80742e+07	6.38032e+07	0	0	0	0	0	0	0	0	0	0	0	0	0	0	0	0	0	0	0
P82943	Regakine-1 OS=Bos taurus PE=1 SV=2 - [REG1_BOVIN]	30.43	2	2	2	26	0	0	0	0	0	0	0	0	0	0	0	0	0	0	0	0	0	0	0	0	0	0	0	0	0	0	0	0	0	0	0	0	0	0	0	0	0	0	0	1.10123e+07	1.60155e+07	0	0
P01613	Ig kappa chain V-I region Ni OS=Homo sapiens PE=1 SV=1 - [KV121_HUMAN]	30.36	2	1	2	14	0	0	0	0	3.87108e+07	7.3547e+07	0	0	0	0	0	0	0	0	0	0	0	0	0	0	0	0	0	0	0	0	0	0	0	0	0	0	0	0	0	0	6.58943e+07	5.10765e+07	2.52614e+07	0	0	0	1.92668e+07
Q32PD5	40S ribosomal protein S19 OS=Bos taurus GN=RPS19 PE=2 SV=3 - [RS19_BOVIN]	30.34	7	4	4	7	0	0	2.86639e+07	0	0	0	0	0	0	0	0	0	0	0	0	0	0	0	0	0	0	0	0	1.46555e+07	0	0	0	0	0	0	0	0	0	0	0	0	0	0	0	0	0	0	0
G7NGJ1	Serum-spreading factor OS=Macaca mulatta GN=EGK_08321 PE=4 SV=1 - [G7NGJ1_MACMU]	30.27	3	1	9	177	0	0	0	0	0	0	0	0	0	0	0	0	0	0	0	0	0	0	5.31122e+07	1.03642e+08	5.81684e+07	0	0	0	0	0	0	0	0	0	0	0	0	0	0	0	0	0	0	0	0	0	0
O43866	CD5 antigen-like OS=Homo sapiens GN=CD5L PE=1 SV=1 - [CD5L_HUMAN]	30.26	1	5	7	88	0	0	0	0	0	0	0	0	0	0	0	0	0	0	0	0	0	0	0	0	0	0	0	0	0	0	0	0	0	0	0	0	0	0	0	0	6.26774e+07	6.10457e+07	6.12007e+07	0	0	0	5.0036e+07
H9EXK4	Alpha-2-macroglobulin OS=Macaca mulatta GN=A2M PE=2 SV=1 - [H9EXK4_MACMU]	30.26	7	25	34	256	0	0	0	0	0	0	0	0	0	0	0	0	0	0	0	0	0	0	0	3.81129e+07	8.5975e+06	0	0	0	0	0	0	0	0	0	0	0	0	0	0	0	0	0	0	0	0	0	0
F6T960	Fermitin family homolog 3 short form OS=Macaca mulatta GN=FERMT3 PE=2 SV=2 - [F6T960_MACMU]	30.17	8	12	12	115	0	0	0	0	0	0	0	0	0	0	0	0	0	0	0	0	0	0	7.8292e+07	8.94616e+07	5.91698e+07	0	0	0	0	0	0	0	0	0	0	0	0	0	0	0	0	0	0	0	0	0	0
A0A0D9S4H7	60S acidic ribosomal protein P0 OS=Chlorocebus sabaeus OX=60711 GN=RPLP0 PE=3 SV=1 - [A0A0D9S4H7_CHLSB]	30.11	1	1	4	26	0	0	0	0	0	0	0	0	0	0	0	0	0	0	0	0	0	0	0	0	0	0	0	0	0	8.83796e+07	8.92285e+07	0	0	0	0	6.83229e+07	77768171	7.98824e+07	1.07731e+08	8.52551e+07	0	0	0	0	0	0	0
Q53CF8	Cytochrome c oxidase subunit 5A, mitochondrial OS=Macaca mulatta GN=COX5A PE=2 SV=1 - [COX5A_MACMU]	30	6	2	2	44	0	0	0	0	0	0	0	0	0	0	0	0	0	0	0	0	0	0	2.47665e+07	5.1651e+07	3.65862e+07	0	0	0	0	0	0	0	0	0	0	0	0	0	0	0	0	0	0	0	0	0	0
Q58DT1	60S ribosomal protein L7 OS=Bos taurus GN=RPL7 PE=2 SV=1 - [RL7_BOVIN]	29.84	20	7	7	60	0	0	9.3596e+07	0	0	0	0	7.61693e+07	6.44473e+07	0	0	9.7131e+06	0	5.98088e+06	0	3.65524e+07	0	0	2.16309e+07	4.04922e+07	3.33189e+07	4.81522e+07	2.59227e+07	6.62709e+07	1.81464e+08	2.24717e+08	8.5808e+07	0	0	0	6.76836e+07	0	1.64573e+08	1.27184e+08	3.01146e+08	1.60506e+08	0	0	0	0	0	0	0
P24534	Elongation factor 1-beta OS=Homo sapiens GN=EEF1B2 PE=1 SV=3 - [EF1B_HUMAN]	29.78	9	3	3	57	121045784	1.04602e+08	7.86498e+07	5.89677e+07	7.038e+07	6.67504e+07	65598926	5.55346e+07	5.77337e+07	0	0	0	4.07267e+07	3.62972e+07	2.1481e+07	3.27308e+07	2.26483e+07	1.5636e+07	4.25916e+07	6.1051e+07	4.00069e+07	3.7507e+07	2.96909e+07	66052549	0	0	0	0	0	0	0	0	0	0	0	0	0	0	0	0	0	0	0
P03951	Coagulation factor XI OS=Homo sapiens GN=F11 PE=1 SV=1 - [FA11_HUMAN]	29.76	5	13	15	91	0	0	0	0	0	0	0	0	0	0	0	0	0	0	0	0	0	0	0	0	0	0	0	0	0	0	0	0	0	0	0	0	0	0	0	0	0	0	0	0	0	0	0
G7MJ28	Uncharacterized protein OS=Macaca mulatta GN=EGK_11809 PE=4 SV=1 - [G7MJ28_MACMU]	29.62	2	5	9	50	0	0	0	0	0	0	0	0	0	0	0	0	0	0	0	0	0	0	0	0	0	0	0	0	0	0	0	0	0	0	0	0	0	0	0	0	0	0	0	0	0	0	0
H0YD13	CD44 antigen OS=Homo sapiens GN=CD44 PE=1 SV=2 - [H0YD13_HUMAN]	29.61	33	5	5	121	1.11543e+08	9.30228e+07	1.04329e+08	4.16457e+07	4.96518e+07	5.89141e+07	7.28798e+07	3.56653e+07	5.63723e+07	2.81189e+07	2.41571e+07	1.85773e+07	3.89358e+07	3.26879e+07	2.95345e+07	1.83758e+07	2.61648e+07	3.05859e+07	3.58818e+07	6.54133e+07	8.52443e+07	5.0146e+07	4.11632e+07	7.3444e+07	0	0	0	0	0	0	0	0	0	0	0	0	2.35408e+07	0	1.81872e+07	0	0	0	0
F7D7L3	Uncharacterized protein OS=Macaca mulatta PE=4 SV=2 - [F7D7L3_MACMU]	29.6	3	4	8	88	0	0	0	0	0	0	0	0	0	0	0	0	0	0	0	0	0	0	5.26264e+07	5.11592e+07	5.27692e+07	0	0	0	0	0	0	0	0	0	0	0	0	0	0	0	0	0	0	0	0	0	0
H9H302	Uncharacterized protein OS=Macaca mulatta PE=4 SV=2 - [H9H302_MACMU]	29.59	3	2	2	28	0	0	0	0	0	0	0	0	0	0	0	0	0	0	0	0	0	0	0	0	0	0	0	0	0	0	0	0	0	0	0	0	0	0	0	0	0	0	0	0	0	0	0
G7NBW9	Glutathione S-transferase P (Fragment) OS=Macaca mulatta GN=EGK_05927 PE=4 SV=1 - [G7NBW9_MACMU]	29.52	5	2	4	72	0	0	0	0	0	0	0	0	0	0	0	0	0	0	0	0	0	0	4.80146e+07	5.92756e+07	3.68093e+07	0	0	0	0	0	0	0	0	0	0	0	0	0	0	0	0	0	0	0	0	0	0
B8Q9E5	MHC class I antigen (Fragment) OS=Macaca mulatta GN=Mamu-A PE=2 SV=1 - [B8Q9E5_MACMU]	29.38	317	0	7	86	0	0	0	0	0	0	0	0	0	0	0	0	0	0	0	0	0	0	1.78622e+08	1.88388e+08	9.52882e+07	0	0	0	0	0	0	0	0	0	0	0	0	0	0	0	0	0	0	0	0	0	0
P07195;F7HQ10	L-lactate dehydrogenase B chain OS=Homo sapiens GN=LDHB PE=1 SV=2 - [LDHB_HUMAN]	29.34	26	6	7	176	6.92652e+07	1.18927e+07	5.49808e+07	8.03009e+07	5.74998e+07	6.51876e+07	7.60157e+07	96899268	1.04482e+08	3.27706e+07	8.87899e+07	3.92454e+07	1.1031e+08	2.91808e+07	2.22317e+07	3.07525e+07	7.83234e+07	1.17926e+07	6.27802e+07	9.97155e+07	8.49912e+07	8.5613e+07	4.93885e+07	2.84256e+07	0	0	0	0	0	0	0	0	0	0	0	0	0	0	0	0	0	0	0
P79103;I2CYD2	40S ribosomal protein S4 OS=Bos taurus GN=RPS4 PE=2 SV=3 - [RS4_BOVIN]	29.28	21	6	6	98	1.8224e+08	1.31174e+08	1.07307e+08	0	4.72539e+07	68419044	79777760	6.93848e+07	8.18032e+07	1.68244e+07	2.81742e+06	3.92754e+06	1.38667e+07	1.8681e+07	5.07785e+06	1.55485e+07	1.85537e+07	3.64447e+06	2.58981e+07	5.0525e+07	3.19071e+07	4.36474e+07	3.00266e+07	4.49221e+07	3.08894e+09	2.13606e+09	1.91453e+09	0	0	0	0	0	0	3.18161e+09	1.16384e+08	1.83045e+09	0	0	0	0	0	0	0
P30508	HLA class I histocompatibility antigen, Cw-12 alpha chain OS=Homo sapiens GN=HLA-C PE=1 SV=2 - [1C12_HUMAN]	29.23	308	0	7	87	0	0	0	9.96804e+07	0	0	1.99121e+07	4.93717e+07	0	0	0	5.48152e+07	7.0877e+07	5.07748e+07	7.28174e+07	0	6.23877e+07	4.53809e+07	0	0	0	9.73176e+07	9.97281e+07	1.75022e+08	0	0	0	0	0	0	0	0	0	0	0	0	609145	751869	521044	0	0	0	1.62834e+07
P03952	Plasma kallikrein OS=Homo sapiens GN=KLKB1 PE=1 SV=1 - [KLKB1_HUMAN]	29.15	7	13	16	93	0	0	0	0	0	0	0	0	0	0	0	0	0	0	0	0	0	0	0	0	0	0	0	0	0	0	0	0	0	0	0	0	0	0	0	0	0	0	0	0	0	0	0
P01891	HLA class I histocompatibility antigen, A-68 alpha chain OS=Homo sapiens GN=HLA-A PE=1 SV=4 - [1A68_HUMAN]	29.04	155	2	7	171	1.20156e+08	7.47283e+07	73253531	6.66816e+07	74191401	6.78237e+07	7.12691e+07	7.56957e+07	6.1787e+07	3.2236e+07	0	3.93278e+07	7.0877e+07	4.10477e+07	5.36742e+07	2.31812e+07	4.91197e+07	2.98344e+07	8.10103e+07	1.57811e+08	1.01565e+08	1.51833e+08	1.4739e+08	2.58263e+08	0	0	0	0	0	0	0	0	0	0	0	0	0	3.29143e+06	2.5514e+06	0	0	0	1.65361e+07
F7FI77	Uncharacterized protein OS=Macaca mulatta GN=GMFG PE=4 SV=2 - [F7FI77_MACMU]	29.03	7	2	2	3	0	0	0	0	0	0	0	0	0	0	0	0	0	0	0	0	0	0	0	0	0	0	0	0	0	0	0	0	0	0	0	0	0	0	0	0	0	0	0	0	0	0	0
P36578	60S ribosomal protein L4 OS=Homo sapiens GN=RPL4 PE=1 SV=5 - [RL4_HUMAN]	28.81	9	10	10	136	9.82895e+07	4.90289e+07	6.56428e+07	1.84204e+07	14885979	2.70712e+07	1.76895e+07	2.54495e+07	2.13722e+07	1.08054e+07	8575421	5.81512e+06	0	7.78523e+06	5.92372e+06	1.14387e+07	9.61121e+06	4.54986e+06	1.05646e+07	1.67426e+07	9.09079e+06	2.84938e+07	1.70122e+07	3.1786e+07	0	0	0	0	0	0	0	0	0	0	6.57008e+07	5.34459e+07	0	0	0	0	0	0	0
P01045	Kininogen-2 OS=Bos taurus GN=KNG2 PE=1 SV=1 - [KNG2_BOVIN]	28.76	1	8	22	243	0	0	0	0	0	0	0	0	0	0	0	0	0	0	0	0	0	0	0	0	0	0	0	0	0	0	0	0	0	0	0	0	0	0	0	0	0	0	0	1.05618e+07	1.68332e+07	5.27419e+06	0
G7NP22	Uncharacterized protein (Fragment) OS=Macaca mulatta GN=EGK_11172 PE=4 SV=1 - [G7NP22_MACMU]	28.71	1	5	9	39	0	0	0	0	0	0	0	0	0	0	0	0	0	0	0	0	0	0	0	0	0	0	0	0	0	0	0	0	0	0	0	0	0	0	0	0	0	0	0	0	0	0	0
A0A087WWL9	HLA class I histocompatibility antigen, Cw-6 alpha chain OS=Homo sapiens GN=HLA-C PE=1 SV=1 - [A0A087WWL9_HUMAN]	28.62	105	0	6	98	1.20156e+08	7.47283e+07	73253531	8.67966e+07	74191401	1.1196e+08	1.18972e+08	7.56957e+07	105714635	3.2236e+07	0	3.93278e+07	7.0877e+07	4.10477e+07	5.36742e+07	3.3315e+07	4.91197e+07	2.98344e+07	1.22431e+08	121784717	1.32033e+08	1.30344e+08	1.27863e+08	2.18446e+08	0	0	0	0	0	0	0	0	0	0	0	0	2.16877e+06	0	0	0	0	0	1.65361e+07
P08603	Complement factor H OS=Homo sapiens GN=CFH PE=1 SV=4 - [CFAH_HUMAN]	28.59	4	23	27	225	0	0	0	0	0	0	0	0	0	0	0	0	0	0	0	0	0	0	0	0	0	0	0	0	0	0	0	0	0	0	0	0	0	0	0	0	5.75358e+07	5.58579e+07	5.17888e+07	0	0	0	2.17642e+07
Q32L48	Histone H2B type 1-N OS=Bos taurus GN=HIST1H2BN PE=1 SV=3 - [H2B1N_BOVIN]	28.57	41	1	3	9	0	0	0	0	0	2.43751e+07	0	0	0	0	0	0	0	0	0	0	0	0	0	2.54762e+07	0	3.00339e+07	0	0	0	0	0	0	0	0	4.67848e+07	6.2346e+07	0	5.408e+07	6.21389e+07	0	0	0	0	0	0	0	0
F1MUD2	Histone H2B OS=Bos taurus GN=HIST1H2BM PE=3 SV=1 - [F1MUD2_BOVIN]	28.57	85	1	3	216	9.26011e+07	6.73547e+07	1.82596e+08	1.78192e+08	2.11809e+08	268373372	3.18032e+08	2.58262e+08	2.88482e+07	83301654	3.74288e+07	25695742	1.00014e+08	1.77789e+08	113571700	1.11438e+08	1.06563e+08	6.03118e+07	1.04327e+08	97934415	1.10375e+08	2.30865e+07	1.21404e+08	1.83128e+08	0	1.31002e+08	1.99121e+08	0	180260907	7.87394e+07	6.27996e+07	5.77186e+07	4.94629e+07	8.73272e+07	6.25112e+07	5.30163e+07	0	0	0	0	0	0	0
G7N8U7	Fibronectin isoform 1 preproprotein OS=Macaca mulatta GN=FN1 PE=2 SV=1 - [G7N8U7_MACMU]	28.46	13	1	44	485	0	0	0	0	0	0	0	0	0	0	0	0	0	0	0	0	0	0	9.10648e+07	1.14357e+08	8.82626e+07	0	0	0	0	0	0	0	0	0	0	0	0	0	0	0	0	0	0	0	0	0	0
Q71UI9-4	Isoform 4 of Histone H2A.V OS=Homo sapiens GN=H2AFV - [H2AV_HUMAN]	28.43	6	1	1	2	0	0	0	0	0	0	0	0	0	0	0	0	0	0	0	0	0	0	0	0	0	0	0	3.87333e+06	0	0	0	0	0	0	0	0	0	0	0	0	0	0	0	0	0	0	0
G7NIY0	Uncharacterized protein OS=Macaca mulatta GN=EGK_08806 PE=3 SV=1 - [G7NIY0_MACMU]	28.39	2	4	21	317	0	0	0	0	0	0	0	0	0	0	0	0	0	0	0	0	0	0	4.47347e+08	7.3597e+08	4.63091e+08	0	0	0	0	0	0	0	0	0	0	0	0	0	0	0	0	0	0	0	0	0	0
Q28194	Thrombospondin-1 (Fragment) OS=Bos taurus PE=2 SV=1 - [Q28194_BOVIN]	28.38	1	1	5	46	0	0	0	0	0	0	0	0	0	0	0	0	0	0	0	0	0	0	1.1951e+08	1.14132e+08	1.78971e+08	0	0	0	0	0	0	0	0	0	0	0	0	0	0	0	0	0	0	0	0	0	0
A0A1D5QT35	Uncharacterized protein OS=Macaca mulatta GN=MAP2K4 PE=4 SV=1 - [A0A1D5QT35_MACMU]	28.26	1	1	1	1	0	0	0	0	0	0	0	0	0	0	0	0	0	0	0	0	0	0	0	0	0	0	0	0	0	0	0	0	0	0	0	0	0	0	0	0	0	0	0	0	0	0	0
H3BLV0	Complement decay-accelerating factor (Fragment) OS=Homo sapiens GN=CD55 PE=1 SV=1 - [H3BLV0_HUMAN]	28.22	21	5	5	155	1.49813e+08	1.51242e+08	130339667	1.43524e+08	1.29784e+08	9.48015e+07	174586225	9.28342e+07	9.13074e+07	3.53321e+07	2.84389e+07	2.69278e+07	0	5.23926e+07	6.1591e+07	5.89477e+07	7.03542e+07	2.61245e+07	9.48777e+07	2.15e+08	1.08786e+08	1.286e+08	9.30163e+07	1.65667e+08	0	0	0	0	0	0	0	0	0	0	0	0	0	0	0	0	0	0	0
P15426	Triosephosphate isomerase OS=Macaca mulatta GN=TPI1 PE=3 SV=2 - [TPIS_MACMU]	28.11	7	1	5	41	0	0	0	0	0	0	0	0	0	0	0	0	0	0	0	0	0	0	2.73649e+07	3.7406e+07	1.87996e+07	0	0	0	0	0	0	0	0	0	0	0	0	0	0	0	0	0	0	0	0	0	0
P61978;H9FTS7	Heterogeneous nuclear ribonucleoprotein K OS=Homo sapiens GN=HNRNPK PE=1 SV=1 - [HNRPK_HUMAN]	28.08	11	8	8	119	8.08329e+07	7.81462e+07	6.60703e+07	6.45373e+07	5.27898e+07	5.77811e+07	3.70215e+07	6.0532e+07	4.34628e+07	1.30126e+07	9149838	1.24872e+07	0	1.57676e+07	1.488e+07	0	0	1.05054e+07	2.36411e+07	3.34811e+07	1.90303e+07	2.68327e+07	2.27315e+07	4.04683e+07	0	0	0	0	0	0	0	0	0	0	0	0	0	0	0	0	0	0	0
J3KN67	Tropomyosin alpha-3 chain OS=Homo sapiens GN=TPM3 PE=1 SV=1 - [J3KN67_HUMAN]	28.07	6	2	7	71	7.11933e+06	6.48544e+06	8.62875e+06	0	0	0	8.07839e+06	7.2408e+06	7.15601e+06	5.12858e+06	4.44856e+06	3.57845e+06	1.09206e+07	7.82119e+06	1.05499e+07	3.95056e+06	5.51564e+06	4.53097e+06	3.12685e+07	5.13238e+07	3.11993e+07	2.03422e+06	4.37984e+06	6.93936e+06	0	0	0	0	0	0	0	0	0	0	0	0	0	0	0	0	0	0	0
Q2HJ81	Tubulin beta-6 chain OS=Bos taurus GN=TUBB6 PE=2 SV=1 - [TBB6_BOVIN]	28.03	11	0	9	304	5.0626e+08	4.13815e+06	1.18233e+08	2443374	2.22207e+08	2.10099e+08	1.50926e+08	1.35228e+08	2.59852e+07	6.75877e+07	3.71134e+07	4.01769e+07	2.71171e+07	7.67498e+07	6.36636e+07	9.25819e+07	2.53686e+07	2.84767e+07	1.51838e+08	2.00238e+08	9.38858e+07	9.46278e+07	5.49575e+07	1.48905e+08	8.90446e+07	149206898	105791479	1.72678e+08	9.27193e+07	2.50148e+08	9.88889e+07	0	1.44847e+08	173187381	1.11548e+08	192524090	0	0	0	0	0	0	0
Q2KJ63	Plasma kallikrein OS=Bos taurus GN=KLKB1 PE=2 SV=1 - [KLKB1_BOVIN]	27.99	1	13	15	119	0	0	0	0	0	0	0	0	0	0	0	0	0	0	0	0	0	0	0	0	0	0	0	0	0	0	0	0	0	0	0	0	0	0	0	0	0	0	0	0	0	0	0
P26038;H9FUP0	Moesin OS=Homo sapiens GN=MSN PE=1 SV=3 - [MOES_HUMAN]	27.9	15	13	15	230	1.75639e+07	2.2473e+07	3.95613e+07	3.33603e+07	4.1243e+07	4.94171e+07	4.13652e+07	2.12091e+07	3.03706e+07	2.0926e+07	1.73618e+07	1.24949e+07	2.45902e+07	2.1664e+07	1.4576e+07	1.18077e+07	2.47287e+07	1.59585e+07	3.31856e+07	4.54381e+07	3.05579e+07	4.4673e+07	3.80881e+07	5.22457e+07	0	0	0	0	0	0	0	0	0	0	0	0	0	0	0	0	0	0	0
F1N169	Uncharacterized protein OS=Bos taurus GN=FLNA PE=1 SV=2 - [F1N169_BOVIN]	27.87	5	1	44	780	1.55531e+08	6.36786e+07	1.10865e+08	1.12423e+08	1.15446e+08	1.24577e+08	1.13942e+08	9.20947e+07	9.0729e+07	4.07907e+07	3.2489e+07	3.91932e+07	5.37416e+07	4.8369e+07	4.82953e+07	3.95155e+07	4.14489e+07	3.41597e+07	2.05987e+08	3.20741e+08	1.83454e+08	1.01784e+08	5.86278e+07	1.02388e+08	0	0	0	0	0	0	0	0	0	0	0	0	0	0	0	0	9.83371e+06	0	0
P60902	Protein S100-A10 OS=Bos taurus GN=S100A10 PE=1 SV=2 - [S10AA_BOVIN]	27.84	1	2	2	32	1.43124e+08	1.10876e+08	4.19621e+07	0	6.84235e+07	9.2645e+07	6.14482e+07	7.27295e+07	0	14727954	0	0	2.51346e+07	0	2.24068e+07	2.13815e+07	2.67352e+07	1.23351e+07	0	0	0	2.63597e+07	1.96899e+07	6.40552e+07	0	0	0	0	0	0	0	0	0	0	0	0	0	0	0	0	0	0	0
D6RB09	40S ribosomal protein S3a (Fragment) OS=Homo sapiens GN=RPS3A PE=1 SV=5 - [D6RB09_HUMAN]	27.84	19	4	4	17	0	3.4852e+07	2.29707e+07	0	0	0	0	0	1.86121e+06	0	6.05881e+06	5.94697e+06	0	0	0	1.12169e+06	3.45024e+06	0	1.50515e+06	1.96171e+06	0	0	4.43248e+06	8758823	0	0	0	0	0	0	0	0	0	0	0	0	0	0	0	0	0	0	0
O75947-2	Isoform 2 of ATP synthase subunit d, mitochondrial OS=Homo sapiens GN=ATP5H - [ATP5H_HUMAN]	27.74	3	1	2	29	6.5649e+07	0	2.62512e+07	3.84221e+07	4.48915e+07	4.25567e+07	2.06908e+07	2.86017e+07	3.17144e+07	1.26105e+07	5.92209e+06	7.02038e+06	1.39925e+07	1.25611e+07	1.13823e+07	9.78426e+06	1.26005e+07	5.55581e+06	0	0	0	0	0	0	0	0	0	0	0	0	0	0	0	0	0	0	0	0	0	0	0	0	0
F7FMQ2	Uncharacterized protein OS=Macaca mulatta GN=CALR PE=3 SV=2 - [F7FMQ2_MACMU]	27.52	4	1	5	39	0	0	0	0	0	0	0	0	0	0	0	0	0	0	0	0	0	0	0	0	0	0	0	0	0	0	0	0	0	0	0	0	0	0	0	0	0	0	0	0	0	0	0
P00751	Complement factor B OS=Homo sapiens GN=CFB PE=1 SV=2 - [CFAB_HUMAN]	27.49	6	10	16	77	0	0	0	0	0	0	0	0	0	0	0	0	0	0	0	0	0	0	0	0	0	0	0	0	0	0	0	0	0	0	0	0	0	0	0	0	2.40889e+07	3.84544e+07	3.46248e+07	0	0	0	0
F6SSW9	Uncharacterized protein OS=Macaca mulatta GN=VTN PE=4 SV=2 - [F6SSW9_MACMU]	27.46	4	1	9	141	0	0	0	0	0	0	0	0	0	0	0	0	0	0	0	0	0	0	5.31122e+07	1.03642e+08	5.81684e+07	0	0	0	0	0	0	0	0	0	0	0	0	0	0	0	0	0	0	0	0	0	0
P62910;A0A0D9SC51	60S ribosomal protein L32 OS=Homo sapiens GN=RPL32 PE=1 SV=2 - [RL32_HUMAN]	27.41	4	3	3	36	1.14295e+08	3.86632e+07	4.27138e+07	0	0	1.38335e+07	3.11753e+07	2.81551e+07	2.96435e+07	1.47733e+07	0	0	1.26186e+07	0	7.69055e+06	1.14033e+07	1.31599e+07	0	0	0	0	1.14284e+07	1.09074e+07	2.4073e+07	7.10662e+07	7.63034e+07	6.55626e+07	0	0	0	0	0	0	6.1782e+07	8.12015e+07	5.89639e+07	0	0	0	0	0	0	0
G7NDS7	L-lactate dehydrogenase OS=Macaca mulatta GN=LDHA PE=2 SV=1 - [G7NDS7_MACMU]	27.41	27	1	6	50	0	0	0	0	0	0	0	0	0	0	0	0	0	0	0	0	0	0	5.77803e+07	1.08791e+08	8.21168e+07	0	0	0	0	0	0	0	0	0	0	0	0	0	0	0	0	0	0	0	0	0	0
Q2F6J3	Insulin-like growth factor 2 preproprotein (Fragment) OS=Bos taurus GN=IGF2 PE=2 SV=1 - [Q2F6J3_BOVIN]	27.27	10	2	2	10	0	0	0	0	0	0	0	0	0	0	0	0	0	0	0	0	0	0	0	0	0	0	0	0	0	0	0	0	0	0	0	0	0	0	0	0	0	0	0	0	0	0	0
P08313	Tegument protein UL47 OS=Human herpesvirus 1 (strain F) OX=10304 GN=UL47 PE=3 SV=2 - [TEG5_HHV1F]	27.27	1	12	12	173	0	0	0	0	0	0	0	0	0	0	0	0	0	0	0	0	0	0	0	0	0	0	0	0	2.69253e+08	3.74903e+08	2.82222e+08	4.99776e+08	5.37891e+08	4.03513e+08	3.08821e+08	3.02374e+08	3.66578e+08	3.13689e+08	4.80206e+08	3.41618e+08	0	0	0	0	0	0	0
P08514-2	Isoform 2 of Integrin alpha-IIb OS=Homo sapiens GN=ITGA2B - [ITA2B_HUMAN]	27.26	3	3	20	159	0	0	0	0	0	0	0	0	0	0	0	0	0	0	0	0	0	0	3.62135e+08	4.97511e+08	4.08474e+08	0	0	0	0	0	0	0	0	0	0	0	0	0	0	0	2.03349e+07	1.62075e+07	0	0	0	0	3.1257e+07
A0A1G4P115	MHC class I protein OS=Macaca mulatta GN=Mamu-A1 PE=2 SV=1 - [A0A1G4P115_MACMU]	27.12	262	0	7	77	0	0	0	0	0	0	0	0	0	0	0	0	0	0	0	0	0	0	1.76781e+08	1.88388e+08	9.56115e+07	0	0	0	0	0	0	0	0	0	0	0	0	0	0	0	0	0	0	0	0	0	0
G7NQK0	Coronin OS=Macaca mulatta GN=CORO1A PE=2 SV=1 - [G7NQK0_MACMU]	27.11	14	6	8	102	0	0	0	0	0	0	0	0	0	0	0	0	0	0	0	0	0	0	1.02897e+07	4.00755e+06	1.20692e+07	0	0	0	0	0	0	0	0	0	0	0	0	0	0	0	0	0	0	0	0	0	0
P61283	Barrier-to-autointegration factor OS=Bos taurus GN=BANF1 PE=3 SV=1 - [BAF_BOVIN]	26.97	1	1	1	1	0	0	0	0	0	20962370	0	0	0	0	0	0	0	0	0	0	0	0	0	0	0	0	0	0	0	0	0	0	0	0	0	0	0	0	0	0	0	0	0	0	0	0	0
G3X7D5	Uncharacterized protein OS=Bos taurus PE=3 SV=1 - [G3X7D5_BOVIN]	26.95	6	2	2	15	1.04025e+08	0	2.41665e+06	0	0	0	0	0	0	0	0	0	0	0	0	0	0	0	0	0	0	0	1.86398e+07	2.354e+07	1.03574e+08	1.05159e+08	1.06924e+08	0	0	0	0	0	0	8.57264e+07	106347911	0	0	0	0	0	0	0	0
P61585;G7MIM5	Transforming protein RhoA OS=Bos taurus GN=RHOA PE=1 SV=1 - [RHOA_BOVIN]	26.94	19	4	4	20	0	0	0	0	4.97314e+06	0	0	9.73218e+06	9.73425e+06	0	2.57344e+06	0	6.15608e+06	0	0	0	0	3.02189e+06	2.42012e+07	3.84124e+07	1.52863e+07	1.99858e+07	0	9.91548e+06	0	0	0	0	0	0	0	0	0	0	0	0	0	0	0	0	0	0	0
P62992;F6Q836	Ubiquitin-40S ribosomal protein S27a OS=Bos taurus GN=RPS27A PE=1 SV=2 - [RS27A_BOVIN]	26.92	38	3	3	111	3.89214e+08	4.35039e+07	1.96725e+08	3.14756e+08	3.07274e+08	1.18284e+07	4.23414e+08	3.1373e+08	3.71053e+08	1.01086e+07	6.89985e+07	7.67309e+07	134307831	1.11067e+08	1.13764e+08	9.68807e+07	1.31922e+08	6.97006e+07	1.54702e+08	3.76327e+08	3.00794e+08	3.70661e+08	2.15709e+08	1.85728e+08	0	0	0	0	0	0	0	0	0	0	0	0	0	0	0	0	0	0	0
F7CC91	Plasminogen OS=Macaca mulatta GN=PLG PE=3 SV=1 - [F7CC91_MACMU]	26.91	2	9	18	130	0	0	0	0	0	0	0	0	0	0	0	0	0	0	0	0	0	0	0	1.05933e+07	0	0	0	0	0	0	0	0	0	0	0	0	0	0	0	0	0	0	0	0	0	0	0
O95297-4	Isoform 4 of Myelin protein zero-like protein 1 OS=Homo sapiens GN=MPZL1 - [MPZL1_HUMAN]	26.9	6	3	3	7	0	0	0	0	0	0	0	0	0	0	2.55692e+06	0	0	0	0	3.80168e+06	4.006e+06	0	0	0	0	0	0	2.00945e+07	0	0	0	0	0	0	0	0	0	0	0	0	0	0	0	0	0	0	0
P15467	Ribonuclease 4 OS=Bos taurus GN=RNASE4 PE=1 SV=4 - [RNAS4_BOVIN]	26.89	3	2	2	6	0	0	0	0	0	0	0	0	0	0	0	0	0	0	0	0	0	0	0	0	0	0	0	0	0	0	0	0	0	0	0	0	0	0	0	0	0	0	0	0	0	0	0
P02751-6	Isoform 6 of Fibronectin OS=Homo sapiens GN=FN1 - [FINC_HUMAN]	26.88	21	10	37	426	0	0	0	0	0	0	0	0	11101245	0	0	0	0	7.4893e+06	0	0	0	0	9.10648e+07	1.10292e+08	8.82626e+07	0	0	0	0	0	0	8.67286e+07	8.8602e+07	6.37248e+07	0	0	0	0	5.2863e+07	4.27611e+07	7.64721e+07	7.98005e+07	6.65629e+07	0	0	0	2.50023e+07
G7NAZ4	Uncharacterized protein (Fragment) OS=Macaca mulatta GN=EGK_05707 PE=4 SV=1 - [G7NAZ4_MACMU]	26.85	17	2	2	10	0	0	0	0	0	0	0	0	0	0	0	0	0	0	0	0	0	0	2.28152e+07	6.4271e+07	0	0	0	0	0	0	0	0	0	0	0	0	0	0	0	0	0	0	0	0	0	0	0
H9H3P6	Uncharacterized protein OS=Macaca mulatta PE=4 SV=2 - [H9H3P6_MACMU]	26.75	4	8	21	96	0	0	0	0	0	0	0	0	0	0	0	0	0	0	0	0	0	0	0	0	3.03329e+06	0	0	0	0	0	0	0	0	0	0	0	0	0	0	0	0	0	0	0	0	0	0
P62424;F6ZCN6	60S ribosomal protein L7a OS=Homo sapiens GN=RPL7A PE=1 SV=2 - [RL7A_HUMAN]	26.69	20	6	7	77	1.24367e+08	0	1.44136e+07	5.63667e+07	6.57445e+07	6.00712e+07	1.09222e+08	6.20485e+07	5.5819e+07	1.37416e+07	3.16717e+07	22341339	2.86712e+07	2.19095e+07	2.50421e+07	1.58819e+07	3.62662e+07	1.91609e+07	2.75503e+07	5.98037e+07	4.25061e+07	3.84845e+07	5.04714e+07	3.89389e+07	0	0	0	0	0	0	0	0	0	0	0	0	0	0	0	0	0	0	0
J3QLI9	Small nuclear ribonucleoprotein Sm D1 OS=Homo sapiens GN=SNRPD1 PE=1 SV=1 - [J3QLI9_HUMAN]	26.67	5	1	1	70	94686150	8.94107e+07	5.75019e+07	1.99794e+07	1.92828e+07	2.44502e+07	2.60317e+07	3.32347e+07	34886847	1.691e+07	1.05003e+07	9.03691e+06	1.52221e+07	1.26822e+07	13521730	6.87225e+06	1.41124e+07	6.56036e+06	1.02091e+07	20328386	1.41157e+07	4.27806e+07	3.98445e+07	6.68224e+07	0	0	0	0	0	0	0	0	0	0	0	0	0	0	0	0	0	0	0
P04544	Non-structural protein 1 OS=Human respiratory syncytial virus A (strain A2) GN=1C PE=1 SV=1 - [NS1_HRSVA]	26.62	1	2	2	43	3.04548e+08	195271346	1.94869e+08	1.56918e+08	8.62779e+07	1.0456e+08	1.67013e+08	7.77925e+07	9.69049e+07	0	0	0	0	0	0	0	0	0	2.31004e+07	4.05773e+07	2.5294e+07	2.16479e+07	2.14392e+07	3.11887e+07	0	0	0	0	0	0	0	0	0	0	0	0	0	0	0	0	0	0	0
F1MC45	Uncharacterized protein OS=Bos taurus PE=4 SV=2 - [F1MC45_BOVIN]	26.56	2	1	19	101	0	0	0	0	0	0	0	0	0	0	0	0	0	0	0	0	0	0	0	0	0	0	0	0	0	0	0	0	0	0	0	0	0	0	0	0	0	0	0	0	0	0	0
P26373	60S ribosomal protein L13 OS=Homo sapiens GN=RPL13 PE=1 SV=4 - [RL13_HUMAN]	26.54	16	6	6	79	1.6527e+06	0	1.22374e+06	277400	0	0	0	1.11518e+06	0	0	1.09634e+06	0	1.05851e+06	1.01988e+06	0	0	1.37735e+06	5.59936e+06	1.20922e+07	2.00925e+06	1.59703e+07	2.63242e+07	3.13196e+07	3.89809e+07	0	0	0	0	0	0	0	0	0	150892268	2.07021e+08	1.45714e+08	0	0	0	0	0	0	0
O43175	D-3-phosphoglycerate dehydrogenase OS=Homo sapiens GN=PHGDH PE=1 SV=4 - [SERA_HUMAN]	26.45	8	10	10	171	5.71369e+07	4.00703e+07	4.68369e+07	3.3177e+07	2.94579e+07	3.38872e+07	3.59151e+07	2.78914e+07	2.94392e+07	1.59248e+07	8.73874e+06	9.5088e+06	7.73858e+06	1.2064e+07	1.40549e+07	8.03039e+06	8.59945e+06	8.43326e+06	6.92104e+06	2.03934e+07	1.55886e+07	28498667	1.69549e+07	3.69212e+07	0	0	0	0	0	0	0	0	0	0	0	0	0	0	0	0	0	0	0
A0A087WVZ3	Guanine nucleotide-binding protein subunit alpha-11 (Fragment) OS=Homo sapiens GN=GNA11 PE=1 SV=1 - [A0A087WVZ3_HUMAN]	26.39	6	1	1	1	0	0	0	0	0	0	0	0	0	0	0	0	0	0	2.11808e+06	0	0	0	0	0	0	0	0	0	0	0	0	0	0	0	0	0	0	0	0	0	0	0	0	0	0	0	0
P51858	Hepatoma-derived growth factor OS=Homo sapiens GN=HDGF PE=1 SV=1 - [HDGF_HUMAN]	26.25	6	4	4	9	0	0	0	0	0	0	0	0	0	0	0	0	0	0	0	0	0	0	0	0	0	0	0	0	0	0	0	0	0	0	0	0	0	0	0	0	0	0	0	0	0	0	0
E9PP21	Cysteine and glycine-rich protein 1 OS=Homo sapiens GN=CSRP1 PE=1 SV=1 - [E9PP21_HUMAN]	26.25	8	3	3	41	0	0	1.48787e+07	8.41337e+06	0	0	1.42409e+07	0	22517580	0	0	1.04635e+07	0	0	2.06943e+07	0	0	1.1142e+07	1.31196e+07	1.0435e+07	1.48997e+07	1.0436e+07	7.54686e+06	1.98094e+07	0	0	0	0	0	0	0	0	0	0	0	0	0	0	0	0	0	0	0
P08779	Keratin, type I cytoskeletal 16 OS=Homo sapiens GN=KRT16 PE=1 SV=4 - [K1C16_HUMAN]	26.22	17	5	9	31	0	0	0	0	0	0	3.33682e+07	1.50819e+07	0	9.61334e+06	0	8.50157e+06	0	0	0	0	0	6.91098e+06	0	0	0	0	0	0	0	0	0	0	0	0	0	0	0	0	0	0	0	0	0	0	0	0	0
F1MUK3	Insulin-like growth factor-binding protein 6 OS=Bos taurus GN=IGFBP6 PE=4 SV=1 - [F1MUK3_BOVIN]	26.16	2	3	3	28	0	0	0	0	0	0	0	0	0	0	0	0	0	0	0	0	0	0	0	0	0	0	0	0	0	0	0	0	0	0	0	0	0	0	0	0	0	0	0	0	0	0	0
P01765	Ig heavy chain V-III region TIL OS=Homo sapiens PE=1 SV=1 - [HV304_HUMAN]	26.09	6	2	2	59	0	0	0	0	1.90289e+07	0	0	0	0	0	0	0	1.6316e+07	1.4375e+07	15425436	0	0	0	0	0	0	0	0	0	0	0	0	0	0	0	0	0	0	0	0	0	5.31282e+07	8.83403e+07	6.66068e+07	0	0	0	5.83702e+07
Q3ZBS7	Vitronectin OS=Bos taurus GN=VTN PE=1 SV=1 - [Q3ZBS7_BOVIN]	26.05	2	9	12	208	0	0	0	3.20497e+08	3.70848e+08	5.19145e+08	350668301	3.26793e+08	3.98772e+08	0	5.36694e+06	7.32645e+06	1.30412e+08	1.4041e+08	146801436	87948710	1.01904e+08	5.62993e+07	0	1.36372e+08	6.39779e+07	0	0	0	0	0	0	0	9.73739e+07	9.01752e+07	0	0	52672759	0	0	0	0	0	0	2.24186e+07	4.02151e+07	2.48012e+07	0
F1N3A1	Thrombospondin-1 OS=Bos taurus GN=THBS1 PE=4 SV=1 - [F1N3A1_BOVIN]	25.98	2	6	22	209	0	0	0	0	0	0	0	0	0	0	0	0	0	0	0	0	0	0	3.06526e+08	5.25928e+08	4.00037e+08	2.17e+07	9.71989e+06	0	0	0	0	0	0	0	0	0	0	0	0	0	0	0	0	2.23192e+07	2.57902e+07	1.73573e+07	0
F6VDH7	Hsc70-interacting protein (Fragment) OS=Homo sapiens GN=ST13 PE=1 SV=1 - [F6VDH7_HUMAN]	25.93	13	3	3	47	1.95201e+08	2.50477e+07	2.51616e+07	0	9.42284e+06	0	2.36962e+07	0	0	1.10716e+07	7.7887e+06	9.22021e+06	0	1.42362e+07	1.02016e+07	1.08367e+07	3.40455e+07	1.47676e+07	1.24609e+07	1.74862e+07	0	68521407	67358141	1.11863e+08	0	0	0	0	0	0	0	0	0	0	0	0	0	0	0	0	0	0	0
F7H4M5	Thioredoxin OS=Macaca mulatta GN=TXN PE=4 SV=1 - [F7H4M5_MACMU]	25.88	11	1	2	6	0	0	0	0	0	0	0	0	0	0	0	0	0	0	0	0	0	0	9.19393e+06	2.82536e+07	0	0	0	0	0	0	0	0	0	0	0	0	0	0	0	0	0	0	0	0	0	0	0
F7CJY4	Uncharacterized protein OS=Macaca mulatta GN=SELP PE=4 SV=2 - [F7CJY4_MACMU]	25.86	12	12	12	171	0	0	0	0	0	0	0	0	0	0	0	0	0	0	0	0	0	0	4.22926e+07	8.47962e+07	4.32922e+07	0	0	0	0	0	0	0	0	0	0	0	0	0	0	0	0	0	0	0	0	0	0
F8VYK5	Coatomer subunit zeta-1 OS=Homo sapiens GN=COPZ1 PE=1 SV=1 - [F8VYK5_HUMAN]	25.84	8	1	1	1	0	0	0	0	0	0	0	0	0	7.77988e+06	0	0	0	0	0	0	0	0	0	0	0	0	0	0	0	0	0	0	0	0	0	0	0	0	0	0	0	0	0	0	0	0	0
P78371-2	Isoform 2 of T-complex protein 1 subunit beta OS=Homo sapiens GN=CCT2 - [TCPB_HUMAN]	25.82	8	8	8	127	3.44645e+07	2.08251e+07	3.4101e+07	2.27247e+07	2.30899e+07	2.60607e+07	3.13879e+07	3.54365e+07	3.06985e+07	1.6856e+07	1.56228e+07	1.59898e+07	2.42532e+07	2.22982e+07	2.05359e+07	1.54166e+07	1.70517e+07	1.72966e+07	9.94057e+06	2.11043e+07	1.33675e+07	2.26446e+07	1.00641e+07	2.0829e+07	0	0	0	0	0	0	0	0	0	0	0	0	0	0	0	0	0	0	0
C9J9K3	40S ribosomal protein SA (Fragment) OS=Homo sapiens GN=RPSA PE=1 SV=5 - [C9J9K3_HUMAN]	25.76	13	4	4	71	1.08701e+08	6.65668e+07	3.85149e+07	4.8134e+07	3.16428e+07	70182338	4.19291e+07	6.35714e+07	0	1.40467e+07	1.17189e+07	1.08925e+07	1.39686e+07	1.7377e+07	1.09928e+07	1.67101e+07	1.38099e+07	8.7216e+06	2.93585e+07	5.08984e+07	3.34856e+07	4.98044e+07	5.09528e+07	8.74079e+07	0	0	0	0	0	0	0	0	0	0	0	0	0	0	0	0	0	0	0
P01009	Alpha-1-antitrypsin OS=Homo sapiens GN=SERPINA1 PE=1 SV=3 - [A1AT_HUMAN]	25.6	8	8	9	42	0	0	0	0	0	0	0	0	2.87324e+07	0	0	0	0	0	0	0	0	0	0	0	0	0	0	0	0	0	0	0	0	0	0	0	0	0	0	0	1.05316e+08	1.37883e+08	1.12593e+08	0	0	0	3.21276e+07
H0YMV3	Proteasome subunit alpha type-4 OS=Homo sapiens GN=PSMA4 PE=1 SV=1 - [H0YMV3_HUMAN]	25.58	12	1	1	2	0	0	0	0	0	0	0	0	0	0	0	0	0	0	0	0	0	0	0	7.7566e+06	0	0	0	0	0	0	0	0	0	0	0	0	0	0	0	0	0	0	0	0	0	0	0
F6S885	Clusterin OS=Macaca mulatta GN=CLU PE=3 SV=2 - [F6S885_MACMU]	25.56	4	5	10	120	0	0	0	0	0	0	0	0	0	0	0	0	0	0	0	0	0	0	53589824	8.56848e+07	3.76378e+07	0	0	0	0	0	0	0	0	0	0	0	0	0	0	0	0	0	0	0	0	0	0
F6SYL4	Fructose-bisphosphate aldolase OS=Macaca mulatta GN=ALDOA PE=2 SV=1 - [F6SYL4_MACMU]	25.55	8	7	7	45	0	0	0	0	0	0	0	0	0	0	0	0	0	0	0	0	0	0	1.65124e+07	5.61768e+07	4.27647e+07	0	0	0	0	0	0	0	0	0	0	0	0	0	0	0	0	0	0	0	0	0	0
Q1RMN9	C4b-binding protein alpha-like OS=Bos taurus GN=LOC510860 PE=2 SV=1 - [Q1RMN9_BOVIN]	25.51	3	4	4	46	0	0	0	0	0	0	8.37686e+07	7.04312e+07	84318326	0	0	0	0	0	0	3.82411e+07	4.40152e+07	4.50317e+07	0	0	0	0	0	0	0	0	0	0	0	0	0	0	0	0	0	0	0	0	0	8.07855e+07	1.64881e+08	5.35691e+07	0
E1B953	Uncharacterized protein OS=Bos taurus GN=LOC533307 PE=3 SV=2 - [E1B953_BOVIN]	25.45	6	1	7	265	3.59996e+08	1.27411e+08	1.66201e+08	1.62814e+08	2.93339e+08	2.42585e+08	2.62417e+08	2.00648e+08	1.77737e+08	1.07409e+08	5.4856e+07	5.99366e+07	8.56729e+06	7.40522e+07	6.23638e+07	5.37856e+07	3.64523e+07	5.40098e+07	1.85057e+08	2.825e+08	1.91204e+08	1.99081e+08	1.59388e+08	287104337	1.46367e+08	1.45235e+08	1.59664e+08	1.48538e+08	1.33967e+08	1.71074e+08	1.47647e+08	1.13514e+08	113648168	148678411	2.08362e+08	163873565	0	0	0	0	0	0	0
H0Y579	UV excision repair protein RAD23 homolog B (Fragment) OS=Homo sapiens GN=RAD23B PE=1 SV=1 - [H0Y579_HUMAN]	25.44	3	1	1	3	0	0	0	0	0	0	0	0	0	0	0	0	0	0	0	0	0	0	0	0	0	0	0	6.91248e+06	0	0	0	0	0	0	0	0	0	0	0	0	0	0	0	0	0	0	0
Q7M3H4	ADP-ribosylation factor (Fragments) OS=Bos taurus PE=4 SV=1 - [Q7M3H4_BOVIN]	25.42	8	1	1	39	6.9198e+07	4.4242e+07	5.27114e+07	45026070	3.94252e+07	40570975	4.46607e+07	3.08942e+07	3.90465e+07	6.36828e+06	4.56969e+06	0	1.18584e+07	0	0	1.18963e+07	1.12441e+07	6.32127e+06	51362347	8.33884e+07	5.33123e+07	3.08592e+07	2.7823e+07	3.81275e+07	0	0	0	0	0	0	0	0	0	0	0	0	0	0	0	0	0	0	0
P10321	HLA class I histocompatibility antigen, Cw-7 alpha chain OS=Homo sapiens GN=HLA-C PE=1 SV=3 - [1C07_HUMAN]	25.41	86	0	6	47	0	0	0	9.96804e+07	0	0	0	6.48303e+07	0	0	0	5.48152e+07	7.0877e+07	5.07748e+07	7.28174e+07	0	6.23877e+07	4.53809e+07	0	3.01915e+07	0	8.13116e+07	8.62719e+07	1.47578e+08	0	0	0	0	0	0	0	0	0	0	0	0	2.16877e+06	0	0	0	0	0	1.65361e+07
H9EQK3;P00492	Hypoxanthine-guanine phosphoribosyltransferase OS=Macaca mulatta GN=HPRT1 PE=2 SV=1 - [H9EQK3_MACMU]	25.23	9	3	3	25	0	0	0	0	0	0	0	0	0	0	0	0	0	0	0	0	0	0	0	0	0	0	0	1.04211e+07	0	0	0	0	0	0	0	0	0	0	0	0	0	0	0	0	0	0	0
A0A075B6J0	Protein IGLV1-40 (Fragment) OS=Homo sapiens GN=IGLV1-40 PE=1 SV=4 - [A0A075B6J0_HUMAN]	25.21	1	1	1	2	0	0	0	0	0	0	0	0	0	0	0	0	0	0	0	0	0	0	0	0	0	0	0	0	0	0	0	0	0	1.51975e+08	0	0	0	0	0	0	0	0	0	0	0	0	0
P02766	Transthyretin OS=Homo sapiens GN=TTR PE=1 SV=1 - [TTHY_HUMAN]	25.17	3	3	3	31	0	0	0	0	0	0	0	0	0	0	0	0	0	0	0	0	0	0	0	0	0	0	0	0	0	0	0	0	0	0	0	0	0	0	0	0	3.05558e+07	1.48456e+07	0	0	0	0	1.54902e+07
P30086	Phosphatidylethanolamine-binding protein 1 OS=Homo sapiens GN=PEBP1 PE=1 SV=3 - [PEBP1_HUMAN]	25.13	2	3	3	23	0	0	0	0	0	0	0	0	0	7.09936e+06	0	0	0	8.90172e+06	0	1.3099e+07	1.25014e+07	7.59598e+06	0	0	0	0	0	0	0	0	0	0	0	0	0	0	0	0	0	0	0	0	0	0	0	0	0
A0A1D5QGU1	Dihydrolipoyl dehydrogenase OS=Macaca mulatta GN=DLD PE=3 SV=1 - [A0A1D5QGU1_MACMU]	25.1	7	7	8	77	0	0	0	0	0	0	0	0	0	0	0	0	0	0	0	0	0	0	5.36723e+06	9.81669e+06	1.02044e+07	0	0	0	0	0	0	0	0	0	0	0	0	0	0	0	0	0	0	0	0	0	0
P05556	Integrin beta-1 OS=Homo sapiens GN=ITGB1 PE=1 SV=2 - [ITB1_HUMAN]	25.06	23	4	14	220	4.4998e+07	4.44072e+07	3.57688e+07	1.1945e+08	2.99571e+07	4.59599e+07	3.43408e+07	3.37717e+07	4.37827e+07	4.65414e+07	3.3699e+07	1.55029e+07	3.94621e+07	1.72909e+07	3.57242e+07	1.46913e+07	2.355e+07	2.63208e+07	9.57205e+07	2.866e+08	1.52096e+08	1.1979e+08	1.14062e+08	1.39316e+08	0	0	0	0	0	0	0	0	0	0	0	0	0	0	0	0	0	0	0
P01766	Ig heavy chain V-III region BRO OS=Homo sapiens PE=1 SV=1 - [HV305_HUMAN]	25	23	1	2	93	0	0	0	2.67014e+07	2.53948e+07	2.94793e+07	0	0	0	0	0	0	13530053	9.90933e+06	1.03023e+07	0	0	0	0	0	0	0	0	0	0	0	0	0	0	4.78335e+07	0	0	0	0	0	0	160668955	166742707	1.2397e+08	0	0	0	9.40581e+07
Q3T057;A0A1D5R3G7;A0A0D9S3E8	60S ribosomal protein L23 OS=Bos taurus GN=RPL23 PE=2 SV=2 - [RL23_BOVIN]	25	9	2	2	127	293947204	2.09964e+08	1.95292e+08	9.13521e+07	1.01239e+08	1.42699e+08	1.47268e+08	1.13204e+08	1.37867e+08	6.59489e+07	4.9181e+07	5.96835e+07	65529266	6.91694e+07	62630550	4.87699e+07	5.73665e+07	4.60507e+07	5.92172e+07	94402239	4.83453e+07	6.52893e+07	4.07734e+07	8.9131e+07	0	141981688	1.02355e+08	0	0	0	0	0	0	125830764	166571692	145151895	0	0	0	0	0	0	0
P30453	HLA class I histocompatibility antigen, A-34 alpha chain OS=Homo sapiens GN=HLA-A PE=1 SV=1 - [1A34_HUMAN]	24.93	171	1	6	145	1.20156e+08	7.47283e+07	73253531	8.67966e+07	74191401	1.1196e+08	8.02423e+07	7.56957e+07	105714635	3.2236e+07	0	3.93278e+07	7.0877e+07	4.10477e+07	5.36742e+07	3.3315e+07	4.91197e+07	2.98344e+07	9.93409e+07	1.59888e+08	9.32841e+07	1.49009e+08	1.53948e+08	2.56212e+08	0	0	0	0	0	0	0	0	0	0	0	0	0	3.29143e+06	2.5514e+06	0	0	0	1.65361e+07
F7HM67	Putative uncharacterized protein OS=Macaca mulatta GN=PLEK PE=4 SV=1 - [F7HM67_MACMU]	24.86	3	5	5	25	0	0	0	0	0	0	0	0	0	0	0	0	0	0	0	0	0	0	1.8239e+07	1.33515e+07	1.36332e+07	0	0	0	0	0	0	0	0	0	0	0	0	0	0	0	0	0	0	0	0	0	0
Q03591	Complement factor H-related protein 1 OS=Homo sapiens GN=CFHR1 PE=1 SV=2 - [FHR1_HUMAN]	24.85	6	3	6	46	0	0	0	3.09329e+07	0	4.09823e+07	0	0	0	0	0	0	0	0	0	0	0	0	0	0	0	0	0	0	0	0	0	0	0	0	0	0	0	0	0	0	2.82656e+07	30316296	2.4346e+07	0	0	0	1.53485e+07
O94925-2	Isoform 2 of Glutaminase kidney isoform, mitochondrial OS=Homo sapiens GN=GLS - [GLSK_HUMAN]	24.85	5	2	2	5	0	0	0	1.39099e+07	0	0	1.78914e+07	2.8972e+06	0	0	0	0	0	0	0	0	0	0	0	0	0	0	0	0	0	0	0	0	0	0	0	0	0	0	0	0	0	0	0	0	0	0	0
Q3T0C7;I0FRN2	Stathmin OS=Bos taurus GN=STMN1 PE=2 SV=3 - [STMN1_BOVIN]	24.83	14	3	3	17	0	0	0	0	0	0	0	0	0	0	1.54398e+06	0	0	1.11641e+06	2.30045e+06	0	0	3.29741e+06	3.12954e+06	0	0	0	1.93436e+06	0	0	0	0	0	0	0	0	0	0	0	0	0	0	0	0	0	0	0	0
Q703F0	Envelope glycoprotein E OS=Human herpesvirus 1 (strain F) OX=10304 GN=gE PE=1 SV=1 - [GE_HHV1F]	24.82	1	7	7	111	0	0	0	0	0	0	0	0	0	0	0	0	0	0	0	0	0	0	0	0	0	0	0	0	2.10795e+08	2.48222e+08	2.02852e+08	5.81115e+08	4.85545e+08	3.74133e+08	3.40517e+08	3.22995e+08	3.07351e+08	2.40818e+08	2.81216e+08	2.132e+08	0	0	0	0	0	0	0
J3KRE2;A0A1D5QQ87	Rho GDP-dissociation inhibitor 1 OS=Homo sapiens GN=ARHGDIA PE=1 SV=1 - [J3KRE2_HUMAN]	24.81	11	2	2	45	0	0	0	0	1.99172e+07	0	0	29251837	3.18609e+07	2.92028e+07	1.40967e+07	0	0	0	2.48258e+07	2.25413e+07	2.79043e+07	1.36049e+07	1.45224e+07	37879028	2.53826e+07	2.27293e+07	1.63868e+07	3.0351e+07	0	0	0	0	0	0	0	0	0	0	0	0	0	0	0	0	0	0	0
D2CK94	MHC class I antigen OS=Macaca mulatta GN=Mamu-B PE=2 SV=1 - [D2CK94_MACMU]	24.79	246	0	6	77	0	0	0	0	0	0	0	0	0	0	0	0	0	0	0	0	0	0	1.76781e+08	1.88388e+08	8.80782e+07	0	0	0	0	0	0	0	0	0	0	0	0	0	0	0	0	0	0	0	0	0	0
P11021;F7C3R1	78 kDa glucose-regulated protein OS=Homo sapiens GN=HSPA5 PE=1 SV=2 - [GRP78_HUMAN]	24.77	7	10	12	270	1.24285e+08	1.11896e+08	1.12793e+08	1.36392e+08	1.51754e+08	1.79445e+08	1.94216e+08	9.09651e+07	1.34866e+08	3.80114e+07	2.77939e+07	3.68767e+07	2.97565e+07	4.73952e+07	2.938e+07	4.61345e+07	5.0271e+07	1.44183e+07	7.28896e+07	1.14548e+08	7.88353e+07	6.56243e+07	8.71555e+07	1.36033e+08	0	0	0	0	0	0	0	0	0	0	0	0	0	0	0	0	0	0	0
P06396-2	Isoform 2 of Gelsolin OS=Homo sapiens GN=GSN - [GELS_HUMAN]	24.76	10	1	12	118	0	0	0	1.08262e+07	0	0	0	0	1.35262e+07	0	0	0	0	5.87245e+06	0	0	0	0	7.60764e+07	92328235	6.08294e+07	0	0	0	0	0	0	0	0	0	0	0	0	0	0	0	4.56511e+07	3.91683e+07	2.84487e+07	0	0	0	2.34501e+07
B1AM21	Guanine nucleotide-binding protein G(q) subunit alpha (Fragment) OS=Homo sapiens GN=GNAQ PE=1 SV=1 - [B1AM21_HUMAN]	24.71	4	3	3	13	0	0	0	0	0	0	0	0	0	0	0	0	0	0	0	0	0	0	1.23687e+07	3.17041e+07	1.8796e+07	0	0	0	0	0	0	0	0	0	0	0	0	0	0	0	0	0	0	0	0	0	0
E0WAD3	MHC class I antigen OS=Macaca mulatta PE=2 SV=1 - [E0WAD3_MACMU]	24.66	185	0	6	82	0	0	0	0	0	0	0	0	0	0	0	0	0	0	0	0	0	0	1.78622e+08	1.88388e+08	9.56115e+07	0	0	0	0	0	0	0	0	0	0	0	0	0	0	0	0	0	0	0	0	0	0
P30492	HLA class I histocompatibility antigen, B-54 alpha chain OS=Homo sapiens GN=HLA-B PE=1 SV=1 - [1B54_HUMAN]	24.59	147	0	6	59	0	0	0	0	0	0	1.99121e+07	2.45786e+07	0	0	0	0	0	0	0	0	0	0	0	0	0	5.16191e+07	2.77782e+07	6.19047e+07	0	0	0	0	0	0	0	0	0	0	0	0	1.2873e+07	0	0	0	0	0	1.60307e+07
A0A1D5QH78	Uncharacterized protein OS=Macaca mulatta GN=TGFB1I1 PE=4 SV=1 - [A0A1D5QH78_MACMU]	24.56	4	1	1	10	0	0	0	0	0	0	0	0	0	0	0	0	0	0	0	0	0	0	0	0	0	0	0	0	0	0	0	0	0	0	0	0	0	0	0	0	0	0	0	0	0	0	0
A0A0B4J1R6	Transketolase OS=Homo sapiens GN=TKT PE=1 SV=1 - [A0A0B4J1R6_HUMAN]	24.51	8	5	5	145	9.07078e+07	9.18584e+07	7.34809e+07	6.35588e+07	6.31891e+07	6.53641e+07	7.19271e+07	5.14486e+07	5.21737e+07	4.25267e+07	4.38308e+07	3.15992e+07	5.52933e+07	3.1171e+07	5.3405e+07	4.18251e+07	5.43329e+07	3.15884e+07	2.79469e+07	3.93706e+07	2.87566e+07	4.92288e+07	2.58579e+07	6.87762e+07	0	0	0	0	0	0	0	0	0	0	0	0	0	0	0	0	0	0	0
P01250	Thymopoietin-2 OS=Bos taurus PE=1 SV=1 - [THP2_BOVIN]	24.49	2	1	1	1	0	0	0	0	0	0	0	0	0	0	4.63113e+06	0	0	0	0	0	0	0	0	0	0	0	0	0	0	0	0	0	0	0	0	0	0	0	0	0	0	0	0	0	0	0	0
B7ZAR1	T-complex protein 1 subunit epsilon OS=Homo sapiens GN=CCT5 PE=1 SV=1 - [B7ZAR1_HUMAN]	24.45	8	3	6	69	0	0	2.69846e+07	2.10367e+07	1.97615e+07	0	1.46235e+07	0	1.1887e+07	0	0	0	9.40576e+06	3.33981e+06	0	0	7.37121e+06	0	0	4.03292e+06	6.49082e+06	1.22904e+07	1.08303e+07	2.14089e+07	0	0	0	0	0	0	0	0	0	0	0	0	0	0	0	0	0	0	0
G3V5I3	Alpha-1-antichymotrypsin (Fragment) OS=Homo sapiens GN=SERPINA3 PE=4 SV=2 - [G3V5I3_HUMAN]	24.44	2	1	1	4	0	0	0	0	0	0	0	0	0	0	0	0	0	0	0	0	0	0	0	0	0	0	0	0	0	0	0	0	0	0	0	0	0	0	0	0	0	0	0	0	0	0	0
P05787	Keratin, type II cytoskeletal 8 OS=Homo sapiens GN=KRT8 PE=1 SV=7 - [K2C8_HUMAN]	24.43	11	8	10	118	1.73671e+07	0	7.93079e+07	67371817	6.87389e+07	8.48169e+07	8.08609e+07	5.10306e+07	7.47118e+07	4.84981e+07	2.45288e+07	3.91749e+07	0	4.4559e+07	3.62254e+07	3.19702e+07	3.13727e+07	2.17944e+07	0	0	0	1.31896e+07	1.13926e+07	2.1271e+07	0	0	0	0	0	0	0	0	0	0	0	0	1.36972e+07	0	0	0	0	0	0
Q3SZ54;H9YU97	Eukaryotic initiation factor 4A-I OS=Bos taurus GN=EIF4A1 PE=2 SV=1 - [IF4A1_BOVIN]	24.38	28	7	7	93	4.07812e+07	3.10837e+07	2.35422e+07	23558790	2.28946e+07	3.81388e+07	3.12786e+07	3.36927e+07	2.40142e+07	8.11714e+06	5.40381e+06	0	0	0	0	5.51151e+06	0	0	1.6645e+07	2.10568e+07	1.51878e+07	2.12445e+07	2.03683e+07	2.48584e+07	0	0	0	0	0	0	0	0	0	0	0	0	0	0	0	0	0	0	0
K7EK07	Histone H3 (Fragment) OS=Homo sapiens GN=H3F3B PE=1 SV=1 - [K7EK07_HUMAN]	24.24	7	1	1	11	0	0	0	0	0	0	0	0	0	0	0	0	0	0	0	0	0	0	1.03142e+07	4.43763e+06	0	1.61321e+07	1.55876e+07	3.02496e+07	0	0	0	0	0	0	0	0	0	0	0	0	0	0	0	0	0	0	0
P49368	T-complex protein 1 subunit gamma OS=Homo sapiens GN=CCT3 PE=1 SV=4 - [TCPG_HUMAN]	24.22	16	9	9	77	25619741	0	0	2.45657e+06	0	0	38828100	6.90482e+06	0	6.45949e+06	3.76099e+06	764713	1.52394e+07	3.6544e+06	0	5.22086e+06	0	3.5301e+06	1.11973e+07	2.214e+07	1.88144e+06	1.35774e+07	6.98813e+06	2.45788e+07	0	0	0	0	0	0	0	0	0	0	0	0	0	0	0	0	0	0	0
E9PJD9	60S ribosomal protein L27a OS=Homo sapiens GN=RPL27A PE=1 SV=1 - [E9PJD9_HUMAN]	24.18	17	2	2	25	0	0	0	5.34038e+07	0	0	8.52634e+07	0	0	0	0	0	0	0	0	0	0	0	0	1.45103e+07	2.95715e+07	3.95725e+07	2.97141e+07	5.13482e+07	0	0	0	0	0	0	0	0	0	0	9.42093e+07	68262488	0	0	0	0	0	0	0
F1MW57	Serine/threonine-protein phosphatase OS=Bos taurus GN=PPP1CB PE=3 SV=2 - [F1MW57_BOVIN]	24.15	35	4	4	75	4.66991e+07	3.36828e+07	3.25192e+07	2.36755e+07	2.31752e+07	3.48583e+07	3.33594e+07	3.35241e+07	4.17201e+07	2.03901e+07	1.40916e+07	1.59615e+07	2.22725e+07	1.79866e+07	1.81027e+07	9.90299e+06	2.11167e+07	1.40614e+07	1.01128e+07	1.65325e+07	1.18035e+07	1.04803e+07	8.46873e+06	1.55973e+07	0	0	0	0	0	0	0	0	0	0	0	0	0	0	0	0	0	0	0
M0R080	DnaJ homolog subfamily B member 1 (Fragment) OS=Homo sapiens GN=DNAJB1 PE=1 SV=1 - [M0R080_HUMAN]	24.04	4	3	3	22	0	0	1.8746e+07	24332782	1.99188e+07	0	1.80014e+07	2.179e+07	2.18517e+07	7.24808e+06	4.67677e+06	5.30939e+06	0	0	8.86847e+06	0	0	0	0	0	0	1.18175e+07	0	0	0	0	0	0	0	0	0	0	0	0	0	0	0	0	0	0	0	0	0
P19035	Apolipoprotein C-III OS=Bos taurus GN=APOC3 PE=1 SV=2 - [APOC3_BOVIN]	23.96	1	1	3	166	0	0	0	222856890	1.98877e+08	7.42279e+07	4.89566e+07	5.98975e+07	0	0	0	0	6.37308e+07	2.77774e+08	0	0	1.06188e+07	9.7303e+06	0	0	0	0	0	0	0	0	0	363996987	469758672	4.47345e+08	0	0	0	0	0	0	0	0	0	3.0559e+08	5.80547e+08	8.70342e+08	0
P01833	Polymeric immunoglobulin receptor OS=Homo sapiens GN=PIGR PE=1 SV=4 - [PIGR_HUMAN]	23.95	1	12	12	91	0	0	0	0	0	0	0	0	0	0	0	0	0	0	0	0	0	0	0	0	0	0	0	0	0	0	0	0	0	0	0	0	0	0	0	0	0	0	0	0	0	0	0
G3V241	Serine hydroxymethyltransferase, mitochondrial (Fragment) OS=Homo sapiens GN=SHMT2 PE=1 SV=1 - [G3V241_HUMAN]	23.94	15	2	2	14	0	0	2.52463e+07	0	0	2.27957e+07	2.28332e+07	1.63053e+07	0	0	0	6.2011e+06	1.11407e+07	0	0	9.27471e+06	8.02092e+06	5.04192e+06	0	0	0	2.02871e+07	1.36873e+07	2.48432e+07	0	0	0	0	0	0	0	0	0	0	0	0	0	0	0	0	0	0	0
P18206-2	Isoform 1 of Vinculin OS=Homo sapiens GN=VCL - [VINC_HUMAN]	23.92	8	1	16	95	9.27838e+06	0	0	0	0	0	0	0	0	0	3951145	0	0	5.18103e+06	0	0	0	3.21255e+06	5.25992e+07	6.44213e+07	9.27083e+07	5.50653e+06	6.81582e+06	6.60129e+06	0	0	0	0	0	0	0	0	0	0	0	0	0	0	0	0	0	0	0
F6RNZ2	Uncharacterized protein OS=Macaca mulatta GN=C4BPA PE=4 SV=2 - [F6RNZ2_MACMU]	23.91	2	9	11	75	0	0	0	0	0	0	0	0	0	0	0	0	0	0	0	0	0	0	0	0	0	0	0	0	0	0	0	0	0	0	0	0	0	0	0	0	0	0	0	0	0	0	0
D6RCA8	Annexin (Fragment) OS=Homo sapiens GN=ANXA3 PE=1 SV=1 - [D6RCA8_HUMAN]	23.88	5	2	2	17	0	0	2.97757e+07	0	0	1.76947e+07	0	1.78092e+07	2.26388e+07	1.41165e+07	1.60972e+07	1.5294e+07	1.5463e+07	1.32833e+07	1.45159e+07	1.28042e+07	1.49573e+07	9.90936e+06	0	0	0	0	0	0	0	0	0	0	0	0	0	0	0	0	0	0	0	0	0	0	0	0	0
Q9HB71-3	Isoform 3 of Calcyclin-binding protein OS=Homo sapiens GN=CACYBP - [CYBP_HUMAN]	23.78	3	2	2	3	0	0	0	0	0	0	0	2.6096e+07	0	0	0	0	0	0	0	0	0	0	0	0	0	0	0	0	0	0	0	0	0	0	0	0	0	0	0	0	0	0	0	0	0	0	0
Q9BUF5	Tubulin beta-6 chain OS=Homo sapiens GN=TUBB6 PE=1 SV=1 - [TBB6_HUMAN]	23.77	11	1	7	88	5.0626e+08	0	3.06969e+08	0	3.20459e+08	4.11102e+08	1.49639e+08	1.89162e+08	1.96165e+07	8.28684e+07	73174460	5.21655e+07	0	1.25111e+08	1.01326e+08	9.25819e+07	0	3.14638e+07	1.93695e+08	1.7346e+08	1.85527e+08	8.25015e+07	4.74049e+07	1.48905e+08	0	0	0	1.72678e+08	1.4322e+08	0	0	0	0	1.7425e+08	1.3859e+08	192524090	0	0	0	0	0	0	0
P55056	Apolipoprotein C-IV OS=Homo sapiens GN=APOC4 PE=1 SV=1 - [APOC4_HUMAN]	23.62	2	2	4	44	0	0	0	0	0	0	0	0	0	0	0	0	0	0	0	0	0	0	0	0	0	0	0	0	0	0	0	0	0	0	0	0	0	0	0	0	8.29826e+07	4.60225e+07	4.23394e+07	0	0	0	3.45186e+07
Q04695	Keratin, type I cytoskeletal 17 OS=Homo sapiens GN=KRT17 PE=1 SV=2 - [K1C17_HUMAN]	23.61	22	3	8	40	1.10621e+08	8.437e+06	5.01248e+07	2.18516e+07	3.6837e+07	3.26728e+07	3.19238e+07	2.16895e+07	1.91783e+07	1.02602e+07	7.40304e+06	8.72725e+06	0	1.1186e+07	1.03885e+07	1.06107e+07	9.23319e+06	7.07798e+06	0	0	0	0	0	0	0	0	0	0	0	0	0	0	0	0	0	0	0	0	0	0	0	0	0
F7BRX2;P68432	Histone H3 OS=Macaca mulatta GN=LOC698105 PE=2 SV=2 - [F7BRX2_MACMU]	23.53	3	1	1	10	0	0	0	0	0	0	0	0	0	0	0	0	0	0	0	0	0	0	0	0	3.83693e+07	1.25039e+07	1.94636e+07	4.76035e+07	0	0	0	0	0	0	0	0	0	0	0	0	0	0	0	0	0	0	0
E1BGN3	Histone H3 OS=Bos taurus GN=HIST2H3D PE=3 SV=1 - [E1BGN3_BOVIN]	23.53	2	1	1	10	0	0	0	0	0	0	0	0	0	0	0	0	0	0	0	0	0	0	0	7.98881e+06	28640303	0	1.87265e+07	4.32675e+07	0	0	0	0	0	0	0	0	0	0	0	0	0	0	0	0	0	0	0
M0R0U3	6-phosphogluconolactonase OS=Homo sapiens GN=PGLS PE=1 SV=1 - [M0R0U3_HUMAN]	23.46	4	2	2	6	0	0	0	0	1.00409e+07	0	0	0	0	0	0	0	0	0	0	0	0	0	0	0	0	0	0	0	0	0	0	0	0	0	0	0	0	0	0	0	0	0	0	0	0	0	0
G5E5T5	Uncharacterized protein OS=Bos taurus PE=1 SV=1 - [G5E5T5_BOVIN]	23.39	1	2	4	23	0	0	0	0	0	0	0	4.22269e+07	4.69842e+07	0	0	0	0	0	0	2.75924e+07	1.64637e+07	2.28192e+07	0	0	0	0	0	0	0	0	0	0	0	0	0	0	0	0	0	0	0	0	0	0	4.28829e+07	1.15057e+07	0
O43707;F7HU82	Alpha-actinin-4 OS=Homo sapiens GN=ACTN4 PE=1 SV=2 - [ACTN4_HUMAN]	23.38	33	8	15	257	4.3957e+07	42793470	5.11139e+07	3.29935e+07	4.6161e+07	4.95514e+07	5.5929e+07	4.63075e+07	5.6076e+07	3.43135e+07	2.32212e+07	2.50792e+07	3.2789e+07	3.6134e+07	2.59145e+07	3.22093e+07	3.50656e+07	1.6146e+07	4.1106e+07	5.27923e+07	4.75632e+07	3.7901e+07	2.77528e+07	3.91725e+07	0	0	0	0	0	0	0	0	0	0	0	0	0	0	0	0	0	0	0
P17096	High mobility group protein HMG-I/HMG-Y OS=Homo sapiens GN=HMGA1 PE=1 SV=3 - [HMGA1_HUMAN]	23.36	2	1	1	4	0	0	7.95458e+07	0	0	0	0	0	0	2.11885e+07	0	2.29155e+07	2.18128e+07	0	0	0	0	0	0	0	0	0	0	0	0	0	0	0	0	0	0	0	0	0	0	0	0	0	0	0	0	0	0
P07507	Matrix Gla protein OS=Bos taurus GN=MGP PE=1 SV=1 - [MGP_BOVIN]	23.3	1	2	2	28	0	0	0	0	0	0	0	0	0	0	0	0	0	0	0	0	0	0	0	0	0	0	0	0	0	0	0	0	0	0	0	0	0	0	0	0	0	0	0	0	0	0	0
F1MMK9	Protein AMBP OS=Bos taurus GN=AMBP PE=4 SV=2 - [F1MMK9_BOVIN]	23.3	2	7	7	78	0	0	0	0	0	0	0	0	0	0	0	0	0	0	0	0	0	0	0	0	0	0	0	0	0	0	0	0	0	0	0	0	0	0	0	0	0	0	0	3.79299e+07	4.55658e+07	3.4844e+07	0
A9XN30	MHC class I antigen OS=Macaca mulatta GN=Mamu-A PE=2 SV=1 - [A9XN30_MACMU]	23.29	172	0	6	62	0	0	0	0	0	0	0	0	0	0	0	0	0	0	0	0	0	0	1.55789e+08	1.58625e+08	7.35858e+07	0	0	0	0	0	0	0	0	0	0	0	0	0	0	0	0	0	0	0	0	0	0
Q2KJF1	Alpha-1B-glycoprotein OS=Bos taurus GN=A1BG PE=1 SV=1 - [A1BG_BOVIN]	23.26	1	8	8	71	0	0	0	0	0	0	0	0	0	0	0	0	0	0	0	0	0	0	0	0	0	0	0	0	0	0	0	0	0	0	0	0	0	0	0	0	0	0	0	3.21296e+07	3.54861e+07	2.57953e+07	0
A0A0H5BZW4	MHC class I antigen (Fragment) OS=Macaca mulatta GN=Mamu-A1 PE=2 SV=1 - [A0A0H5BZW4_MACMU]	23.25	168	0	4	55	0	0	0	0	0	0	0	0	0	0	0	0	0	0	0	0	0	0	6.0172e+07	1.14259e+08	5.01346e+07	0	0	0	0	0	0	0	0	0	0	0	0	0	0	0	0	0	0	0	0	0	0
H0Y333	Androglobin (Fragment) OS=Homo sapiens GN=ADGB PE=4 SV=1 - [H0Y333_HUMAN]	23.21	1	1	1	1	0	0	0	0	0	0	0	0	0	0	0	0	0	0	0	0	0	0	0	0	0	0	0	0	0	0	0	0	0	0	0	0	0	0	0	0	0	0	0	0	0	0	0
F1MLW0	Non-muscle caldesmon OS=Bos taurus GN=CALD1 PE=1 SV=2 - [F1MLW0_BOVIN]	23.18	5	6	11	24	0	0	0	0	0	0	0	0	0	0	0	0	0	0	0	0	0	0	0	0	0	0	0	0	0	0	0	0	0	0	0	0	0	0	0	0	0	0	0	0	0	0	0
P22314-2	Isoform 2 of Ubiquitin-like modifier-activating enzyme 1 OS=Homo sapiens GN=UBA1 - [UBA1_HUMAN]	23.18	13	14	14	298	4.76423e+07	3.96741e+07	3.6672e+07	3.19167e+07	3.41308e+07	4.63854e+07	4.30887e+07	3.58827e+07	5.64602e+07	2.09233e+07	1.65875e+07	1.87707e+07	1.72823e+07	1.83739e+07	1.6896e+07	1.44248e+07	1.95487e+07	1.07096e+07	1.93968e+07	2.31425e+07	2.18979e+07	3.80886e+07	2.29036e+07	4.32251e+07	0	0	0	0	0	0	0	0	0	0	0	0	0	0	0	0	0	0	0
H3BQ11	Protein ADGRG1 (Fragment) OS=Homo sapiens GN=ADGRG1 PE=1 SV=1 - [H3BQ11_HUMAN]	23.16	29	1	1	1	0	0	0	0	0	0	0	0	0	0	0	0	0	0	0	0	0	0	0	0	0	0	0	0	0	0	0	0	0	0	0	0	0	0	0	0	0	0	0	0	0	0	0
O75369-2	Isoform 2 of Filamin-B OS=Homo sapiens GN=FLNB - [FLNB_HUMAN]	23.12	22	36	37	466	9.14795e+07	5.23118e+07	5.06298e+07	5.18861e+07	5.80497e+07	6.8726e+07	6.27942e+07	5.78059e+07	6.43136e+07	2.06512e+07	1.41712e+07	1.84676e+07	2.10762e+07	2.27046e+07	2.03625e+07	1.75461e+07	1.93043e+07	1.38747e+07	2.01846e+07	3.65985e+07	1.2137e+07	32531774	2.51956e+07	2.92132e+07	0	0	0	0	0	0	0	0	0	0	0	0	0	0	0	0	0	0	0
Q8IUE6	Histone H2A type 2-B OS=Homo sapiens GN=HIST2H2AB PE=1 SV=3 - [H2A2B_HUMAN]	23.08	5	1	1	3	0	0	0	0	0	0	0	0	0	0	0	0	0	0	0	0	1.51527e+06	0	0	0	0	0	0	0	0	0	0	0	0	0	0	0	0	0	0	0	0	0	0	0	0	0	0
Q08380	Galectin-3-binding protein OS=Homo sapiens GN=LGALS3BP PE=1 SV=1 - [LG3BP_HUMAN]	23.08	10	9	9	61	0	0	0	0	0	0	0	0	0	0	0	0	0	0	0	0	0	0	0	1.75402e+07	1.34608e+07	1.70315e+07	1.40713e+07	2.40015e+07	0	0	0	0	0	0	0	0	0	0	0	0	1.02862e+08	6.40371e+07	4.23468e+07	0	0	0	0
Q15185-3	Isoform 3 of Prostaglandin E synthase 3 OS=Homo sapiens GN=PTGES3 - [TEBP_HUMAN]	23.08	5	2	2	4	0	0	0	0	0	0	0	0	0	0	0	8.36332e+06	0	0	0	0	0	0	0	0	0	0	0	0	0	0	0	0	0	0	0	0	0	0	0	0	0	0	0	0	0	0	0
P13797-3	Isoform 3 of Plastin-3 OS=Homo sapiens GN=PLS3 - [PLST_HUMAN]	23.08	18	9	9	92	0	15751022	1.57924e+07	1.89293e+07	3.51866e+07	0	2.34699e+07	2.88956e+07	3.06901e+07	5.78474e+06	1.14821e+07	1.12827e+07	2.69804e+07	7.25794e+06	1.32918e+07	9.57993e+06	1.3611e+07	1.18182e+07	9.33612e+06	4.7578e+06	1.1091e+07	1.66154e+07	1.59894e+07	27716802	0	0	0	0	0	0	0	0	0	0	0	0	0	0	0	0	0	0	0
Q148I8	Keratin 31 OS=Bos taurus GN=KRT31 PE=2 SV=1 - [Q148I8_BOVIN]	23.08	7	2	8	19	0	0	0	0	0	0	0	0	0	0	0	0	0	0	0	0	0	0	0	0	0	0	0	0	0	0	0	0	0	0	0	0	0	0	0	0	0	0	0	0	0	0	0
F6ZBM4	Src substrate cortactin isoform b OS=Macaca mulatta GN=CTTN PE=2 SV=1 - [F6ZBM4_MACMU]	23	7	7	7	44	0	0	0	0	0	0	0	0	0	0	0	0	0	0	0	0	0	0	0	0	0	0	0	0	0	0	0	0	0	0	0	0	0	0	0	0	0	0	0	0	0	0	0
Q00610;F7B8E8	Clathrin heavy chain 1 OS=Homo sapiens GN=CLTC PE=1 SV=5 - [CLH1_HUMAN]	22.99	22	22	22	391	4.48266e+07	1.65864e+07	1.64899e+07	2.1511e+07	2.7688e+07	2.75943e+07	3.95185e+07	4.14075e+07	3.19035e+07	1.4494e+07	1.24933e+07	1.26712e+07	2.92082e+07	1.4417e+07	1.8128e+07	1.12792e+07	2.17665e+07	1.06713e+07	4.5604e+07	6.98252e+07	5.85321e+07	5.69207e+07	3.99251e+07	5.52244e+07	0	0	0	0	8935724	1.40438e+07	0	0	0	0	1.11358e+07	9.33572e+06	0	0	0	0	0	0	0
Q1A7A4	Complement component C5a (Fragment) OS=Bos taurus PE=2 SV=1 - [Q1A7A4_BOVIN]	22.97	3	1	1	3	0	0	0	0	0	0	0	0	0	0	0	0	0	0	0	0	0	0	0	0	0	0	0	0	0	0	0	0	0	0	0	0	0	0	0	0	0	0	0	0	490316	0	0
F7H2B5	Uncharacterized protein OS=Macaca mulatta GN=GP1BA PE=4 SV=2 - [F7H2B5_MACMU]	22.89	5	1	6	18	0	0	0	0	0	0	0	0	0	0	0	0	0	0	0	0	0	0	1.40735e+07	3.89784e+07	1.88293e+07	0	0	0	0	0	0	0	0	0	0	0	0	0	0	0	0	0	0	0	0	0	0
P27918	Properdin OS=Homo sapiens GN=CFP PE=1 SV=2 - [PROP_HUMAN]	22.81	4	7	7	90	0	0	0	3.78175e+07	1.46546e+08	3.04202e+07	0	0	0	0	0	0	0	9.05101e+06	7.98284e+06	0	0	0	0	0	0	0	0	0	0	0	0	2.07515e+08	1.78892e+08	1.74724e+08	0	0	0	0	0	0	2.9974e+07	2.91871e+07	2.16518e+07	0	0	0	5.27863e+07
A5PJE3	Fibrinogen alpha chain OS=Bos taurus GN=FGA PE=2 SV=1 - [A5PJE3_BOVIN]	22.76	2	10	10	75	0	0	0	0	0	0	0	0	0	0	0	0	0	0	0	0	0	0	0	0	0	0	0	0	0	0	0	0	0	0	0	0	0	0	0	0	0	0	0	0	1.5991e+07	2.74539e+06	0
Q2TA49	Vasodilator-stimulated phosphoprotein OS=Bos taurus GN=VASP PE=2 SV=3 - [VASP_BOVIN]	22.72	1	8	9	35	0	0	0	0	0	0	0	0	0	0	0	0	0	0	0	0	0	0	0	0	0	0	0	0	0	0	0	0	0	0	0	0	0	0	0	0	0	0	0	0	2.11639e+06	0	0
P00747	Plasminogen OS=Homo sapiens GN=PLG PE=1 SV=2 - [PLMN_HUMAN]	22.72	3	6	11	68	0	0	0	0	0	0	0	0	0	0	0	0	0	0	0	0	0	0	0	1.05933e+07	0	0	0	0	0	0	0	0	0	0	0	0	0	0	0	0	0	0	0	0	0	0	0
Q3ZBH8	40S ribosomal protein S20 OS=Bos taurus GN=RPS20 PE=3 SV=1 - [RS20_BOVIN]	22.69	5	3	3	21	4.88301e+07	4.04116e+07	4.11151e+07	1.54032e+07	0	1.33979e+07	2.06018e+07	1.21776e+07	1.61736e+07	0	0	5.04085e+06	0	0	0	0	0	0	0	0	0	2.48248e+07	1.5374e+07	2.89584e+07	0	0	0	0	0	0	0	0	0	0	0	0	0	0	0	0	0	0	0
A0A0N4STN1	Uncharacterized protein OS=Bos taurus PE=3 SV=1 - [A0A0N4STN1_BOVIN]	22.58	2	2	2	9	0	0	0	0	0	0	0	0	0	0	0	0	0	0	0	0	0	0	0	0	0	0	0	0	0	0	0	0	0	0	0	0	0	0	0	0	0	0	0	0	0	0	0
A6QLS9;G7N9K6	RAB10 protein OS=Bos taurus GN=RAB10 PE=1 SV=1 - [A6QLS9_BOVIN]	22.5	117	2	4	32	0	0	0	0	0	2.23405e+07	0	1.93206e+07	0	0	0	0	22968754	0	0	0	9.50972e+06	0	11008262	1.73538e+07	4.28661e+07	13400286	2.26003e+07	1.90777e+07	0	0	0	0	0	0	0	0	0	0	0	0	0	0	0	0	0	0	0
F2Z2Y4	Pyridoxal kinase OS=Homo sapiens GN=PDXK PE=1 SV=1 - [F2Z2Y4_HUMAN]	22.43	4	2	3	13	0	0	1.16378e+07	0	0	1.20829e+07	0	1.0439e+07	1.67743e+07	0	0	2.9075e+06	6.16103e+06	0	5.28251e+06	3.45396e+06	4.66984e+06	2.59756e+06	0	0	0	0	0	0	0	0	0	0	0	0	0	0	0	0	0	0	0	0	0	0	0	0	0
C9JV57	Basic leucine zipper and W2 domain-containing protein 1 (Fragment) OS=Homo sapiens GN=BZW1 PE=1 SV=1 - [C9JV57_HUMAN]	22.41	11	1	1	18	2.85227e+07	2.95385e+07	19837746	2.11639e+07	21193217	2.27958e+07	0	8.26213e+06	0	0	0	2.38243e+06	0	0	0	0	0	1.59672e+06	0	0	0	0	0	0	0	0	0	0	0	0	0	0	0	0	0	0	0	0	0	0	0	0	0
Q861T4	Similar to superoxide dismutase (Fragment) OS=Bos taurus PE=2 SV=1 - [Q861T4_BOVIN]	22.4	3	1	1	5	0	0	0	0	0	0	0	0	0	0	0	0	0	0	0	0	0	0	0	0	0	0	0	0	0	0	0	0	0	0	0	0	0	0	0	0	0	0	0	0	0	2.01641e+06	0
Q0QEV5	Ribosomal protein L18 (Fragment) OS=Bos taurus GN=RPL18 PE=2 SV=1 - [Q0QEV5_BOVIN]	22.29	23	3	3	93	600306302	4.44155e+08	4.32991e+08	0	120223282	1.48399e+08	1.20344e+08	8.11432e+07	1.70299e+08	5.62324e+07	4.37182e+07	0	5.59306e+07	5.86861e+07	5.508e+07	4.25116e+07	5.43234e+07	3.92628e+07	3.14602e+07	4.92729e+07	2.90814e+07	7.95335e+07	2.65467e+07	1.25951e+08	2.3676e+08	2.911e+08	3.03849e+08	0	0	0	1.81373e+08	2.59181e+08	1.86199e+08	0	3.26354e+08	2.17942e+08	0	0	0	0	0	0	0
C9JLN6	Asparagine synthetase [glutamine-hydrolyzing] (Fragment) OS=Homo sapiens GN=ASNS PE=1 SV=1 - [C9JLN6_HUMAN]	22.22	7	1	1	8	3.7875e+07	0	0	0	0	0	0	1.84251e+07	0	0	0	0	0	0	4.20655e+06	5.68581e+06	6.57705e+06	4.37459e+06	0	0	0	0	0	1.35815e+07	0	0	0	0	0	0	0	0	0	0	0	0	0	0	0	0	0	0	0
G7N3C9	Uncharacterized protein (Fragment) OS=Macaca mulatta GN=EGK_02840 PE=4 SV=1 - [G7N3C9_MACMU]	22.22	1	1	1	10	0	0	0	0	0	0	0	0	0	0	0	0	0	0	0	0	0	0	0	0	0	0	0	0	0	0	0	0	0	0	0	0	0	0	0	0	0	0	0	0	0	0	0
P49588	Alanine--tRNA ligase, cytoplasmic OS=Homo sapiens GN=AARS PE=1 SV=2 - [SYAC_HUMAN]	22.21	11	14	14	146	4.43981e+07	2.24182e+07	1.61272e+07	2.30664e+07	2.05484e+07	1.92697e+07	3.46113e+07	2.96881e+07	3.57292e+07	1.12159e+07	7.95224e+06	9.70524e+06	1.24883e+07	8.4795e+06	7.5917e+06	8.03501e+06	1.03344e+07	7.53322e+06	0	6.22899e+06	6.30865e+06	9.96055e+06	8.01488e+06	1.35632e+07	0	0	0	0	0	0	0	0	0	0	0	0	0	0	0	0	0	0	0
Q3T0S6;G7N0D2;A0A0D9R787	60S ribosomal protein L8 OS=Bos taurus GN=RPL8 PE=2 SV=3 - [RL8_BOVIN]	22.18	10	3	3	64	1.43023e+08	7.36235e+07	1.26779e+08	0	0	3.75447e+07	2.11362e+07	1.53571e+07	1.85699e+07	9.47831e+06	1.36844e+07	5.64054e+06	5.46751e+06	0	0	1.0408e+07	1.56832e+07	1.41909e+07	1.82425e+07	4.868e+07	4.04859e+07	2.22267e+07	2.18358e+07	2.76428e+07	49770875	109529293	8.48177e+07	0	0	0	0	0	0	0	112423930	0	0	0	0	0	0	0	0
P30485	HLA class I histocompatibility antigen, B-47 alpha chain OS=Homo sapiens GN=HLA-B PE=1 SV=1 - [1B47_HUMAN]	22.1	62	1	6	95	1.20156e+08	7.47283e+07	73253531	7.39129e+07	74191401	1.1196e+08	6.01322e+07	9.74264e+07	105714635	3.2236e+07	0	2.38404e+07	0	3.13207e+07	3.45309e+07	3.3315e+07	3.58516e+07	1.42879e+07	9.93409e+07	138420020	9.32841e+07	1.19316e+08	9.54673e+07	1.70538e+08	0	0	0	0	0	0	0	0	0	0	0	0	1.2873e+07	0	0	0	0	0	1.60307e+07
Q6ZN40	Tropomyosin 1 (Alpha), isoform CRA_f OS=Homo sapiens GN=TPM1 PE=1 SV=1 - [Q6ZN40_HUMAN]	22.09	9	1	7	41	7.11933e+06	6.48544e+06	8.62875e+06	0	0	0	0	0	0	5.12858e+06	4.44856e+06	3.57845e+06	1.09206e+07	7.82119e+06	1.05499e+07	3.95056e+06	5.51564e+06	4.53097e+06	1.88757e+07	2.41161e+07	1.44021e+07	0	0	4.47095e+06	0	0	0	0	0	0	0	0	0	0	0	0	0	0	0	0	0	0	0
Q92597-3	Isoform 3 of Protein NDRG1 OS=Homo sapiens GN=NDRG1 - [NDRG1_HUMAN]	22.04	12	3	3	41	0	0	0	0	0	0	0	0	0	0	5.95622e+06	0	0	0	0	0	0	0	7.82559e+06	1.78147e+07	1.43038e+07	1.40777e+07	1.22224e+07	2.9514e+07	0	0	0	0	0	0	0	0	0	0	0	0	0	0	0	0	0	0	0
A6NNI4	Tetraspanin OS=Homo sapiens GN=CD9 PE=1 SV=1 - [A6NNI4_HUMAN]	22.01	3	2	2	70	0	4.31101e+06	0	9.37732e+06	4658221	0	0	1.46809e+07	8.31809e+06	1.38436e+07	0	0	0	0	6.58898e+06	0	0	0	0	0	0	1.26139e+08	2.09067e+08	7.03308e+07	0	0	0	0	0	0	0	0	0	0	0	0	3.60245e+07	0	0	0	0	0	2.53188e+07
E1BIK4	C-X-C motif chemokine OS=Bos taurus GN=PPBP PE=1 SV=1 - [E1BIK4_BOVIN]	21.85	1	2	2	13	0	0	0	0	0	0	0	0	0	0	0	0	0	0	0	0	0	0	0	0	0	0	0	0	0	0	0	0	0	0	0	0	0	0	0	0	0	0	0	0	1.74618e+07	0	0
P06436	Envelope glycoprotein B OS=Human herpesvirus 1 (strain F) OX=10304 GN=gB PE=1 SV=1 - [GB_HHV1F]	21.82	1	11	11	129	0	0	0	0	0	0	0	0	0	0	0	0	0	0	0	0	0	0	0	0	0	0	0	0	1.63422e+08	1.55543e+08	9.05075e+07	3.93493e+08	3.2173e+08	3.296e+08	2.47433e+08	1.81157e+08	1.82411e+08	1.95554e+08	1.66882e+08	1.32473e+08	0	0	0	0	0	0	0
F6SG80;P01116-2	GTPase KRas isoform b OS=Macaca mulatta GN=KRAS PE=2 SV=1 - [F6SG80_MACMU]	21.81	9	1	2	5	0	0	0	0	0	0	0	0	0	0	0	0	0	0	0	0	0	0	9.23165e+06	5.87477e+06	0	0	0	0	0	0	0	0	0	0	0	0	0	0	0	0	0	0	0	0	0	0	0
B7SKU1	MHC class I antigen (Fragment) OS=Macaca mulatta GN=Mamu-A1 PE=2 SV=1 - [B7SKU1_MACMU]	21.75	143	0	5	66	0	0	0	0	0	0	0	0	0	0	0	0	0	0	0	0	0	0	1.72159e+08	1.72643e+08	6.94774e+07	0	0	0	0	0	0	0	0	0	0	0	0	0	0	0	0	0	0	0	0	0	0
Q14520-2	Isoform 2 of Hyaluronan-binding protein 2 OS=Homo sapiens GN=HABP2 - [HABP2_HUMAN]	21.72	2	6	11	59	0	0	0	0	0	3.02148e+07	0	0	0	0	0	0	0	0	0	0	0	0	0	0	0	0	0	0	0	0	0	0	0	0	0	0	0	0	0	0	0	7.43747e+06	8.06092e+06	0	0	0	0
Q16658	Fascin OS=Homo sapiens GN=FSCN1 PE=1 SV=3 - [FSCN1_HUMAN]	21.7	6	7	7	108	6.74936e+07	4.02709e+07	0	0	4.80816e+07	5.80778e+07	3.0851e+07	2.57048e+07	4.18375e+07	6.0532e+06	1.57768e+07	5.82038e+06	1.97871e+07	1.72551e+07	2.01609e+07	1.64644e+07	1.68513e+07	1.56382e+07	2.33081e+07	3.24931e+07	2.62802e+07	2.89055e+07	2.71812e+07	4.03123e+07	0	0	0	0	0	0	0	0	0	0	0	0	0	0	0	0	0	0	0
Q5E995	40S ribosomal protein S6 OS=Bos taurus GN=RPS6 PE=2 SV=1 - [RS6_BOVIN]	21.69	11	4	4	81	1.26289e+08	3.78683e+07	2.8434e+07	0	1.96531e+07	0	4.0242e+07	3.2974e+07	2.89228e+07	0	6.96008e+06	6.3147e+06	0	1.59187e+07	16531744	7.89546e+06	8.943e+06	1.28815e+07	2.17429e+07	23868772	2.25918e+07	4.17529e+07	2.15566e+07	4.19418e+07	1.5783e+08	9.71622e+07	1.00564e+08	0	0	0	7.92488e+07	9.1307e+07	7.88825e+07	1.43377e+08	1.66915e+08	1.23118e+08	0	0	0	0	0	0	0
I0FW14	Alpha-actinin-1 isoform c OS=Macaca mulatta GN=ACTN1 PE=2 SV=1 - [I0FW14_MACMU]	21.65	23	8	13	122	0	0	0	0	0	0	0	0	0	0	0	0	0	0	0	0	0	0	4.38794e+07	6.00726e+07	4.75632e+07	0	0	0	0	0	0	0	0	0	0	0	0	0	0	0	0	0	0	0	0	0	0
E5RFZ4	Proline synthase co-transcribed bacterial homolog protein OS=Homo sapiens GN=PROSC PE=1 SV=1 - [E5RFZ4_HUMAN]	21.62	3	1	1	2	0	0	0	0	0	0	0	0	0	0	0	4.64756e+06	0	0	0	5.47218e+06	0	0	0	0	0	0	0	0	0	0	0	0	0	0	0	0	0	0	0	0	0	0	0	0	0	0	0
Q5E947	Peroxiredoxin-1 OS=Bos taurus GN=PRDX1 PE=2 SV=1 - [PRDX1_BOVIN]	21.61	7	1	3	32	1.62996e+07	0	0	0	0	3.15851e+06	0	3.04423e+07	37029932	0	0	0	0	2.05486e+06	0	0	1.39855e+06	1.83604e+06	0	0	0	1.0084e+08	6.3274e+07	8.33168e+06	0	0	0	0	0	0	0	0	0	4.23671e+07	0	0	0	0	0	0	0	0	0
A5D7J6	CALR protein OS=Bos taurus GN=CALR PE=2 SV=1 - [A5D7J6_BOVIN]	21.58	5	1	4	8	0	3.52225e+07	0	2.44006e+06	0	0	0	50762516	8.90311e+06	0	0	1.91529e+07	0	0	0	0	0	0	0	0	0	0	0	0	0	0	0	0	0	0	0	0	0	0	0	0	0	0	0	0	0	0	0
F7D3L5	Coagulation factor XIII A chain OS=Macaca mulatta GN=F13A1 PE=4 SV=1 - [F7D3L5_MACMU]	21.58	8	11	11	63	0	0	0	0	0	0	0	0	0	0	0	0	0	0	0	0	0	0	2.80257e+07	7.80752e+07	3.59667e+07	0	0	0	0	0	0	0	0	0	0	0	0	0	0	0	0	0	0	0	0	0	0
Q562R1	Beta-actin-like protein 2 OS=Homo sapiens GN=ACTBL2 PE=1 SV=2 - [ACTBL_HUMAN]	21.54	2	2	5	518	2.20653e+09	4.92216e+09	1.82178e+09	2.27464e+09	4703977996	2.76015e+09	2.81002e+09	2.06851e+09	2.56537e+09	7.5435e+08	7.79044e+08	9.68217e+08	2615489278	1.36239e+09	2436828125	1.10127e+09	1267492604	800551312	1.62616e+09	2.09896e+09	1.66166e+09	1.59841e+09	9.26422e+08	1.84503e+09	0	0	0	3.3279e+08	288033353	335397939	0	0	0	1.82602e+08	3.02155e+08	380502893	4.58719e+07	5.17482e+07	3.69701e+07	0	0	0	4.36108e+07
C9JUW1	UTP--glucose-1-phosphate uridylyltransferase (Fragment) OS=Homo sapiens GN=UGP2 PE=1 SV=1 - [C9JUW1_HUMAN]	21.48	11	1	2	2	0	0	0	0	0	0	0	0	0	0	0	0	0	0	0	0	0	0	0	0	0	0	0	0	0	0	0	0	0	0	0	0	0	0	0	0	0	0	0	0	0	0	0
M1RZD8	MHC class I antigen (Fragment) OS=Macaca mulatta GN=Mamu-A1 PE=2 SV=1 - [M1RZD8_MACMU]	21.47	107	0	3	48	0	0	0	0	0	0	0	0	0	0	0	0	0	0	0	0	0	0	8.63126e+07	1.14259e+08	5.26081e+07	0	0	0	0	0	0	0	0	0	0	0	0	0	0	0	0	0	0	0	0	0	0
A6XGL2	Insulin OS=Homo sapiens GN=INS PE=2 SV=1 - [A6XGL2_HUMAN]	21.43	3	1	1	54	0	0	0	0	0	0	0	0	0	0	0	0	0	0	0	0	0	0	0	0	0	0	0	0	0	0	0	0	0	0	0	0	0	0	0	0	0	0	0	0	0	0	0
A7E350	PLG protein OS=Bos taurus GN=PLG PE=1 SV=1 - [A7E350_BOVIN]	21.41	2	1	10	64	0	0	0	0	0	0	0	0	0	0	0	0	0	0	0	0	0	0	0	0	0	0	0	0	0	0	0	0	0	0	0	0	0	0	0	0	0	0	0	5.5159e+06	2.50447e+07	6.61317e+06	0
G7MF07	Uncharacterized protein (Fragment) OS=Macaca mulatta GN=EGK_01830 PE=4 SV=1 - [G7MF07_MACMU]	21.4	3	4	17	86	0	0	0	0	0	0	0	0	0	0	0	0	0	0	0	0	0	0	0	0	3.03329e+06	0	0	0	0	0	0	0	0	0	0	0	0	0	0	0	0	0	0	0	0	0	0
F7DWL4;P49207	Putative uncharacterized protein OS=Macaca mulatta GN=LOC702677 PE=4 SV=1 - [F7DWL4_MACMU]	21.37	3	1	2	3	0	0	0	0	0	0	0	0	0	0	0	0	0	0	0	0	0	0	0	0	0	0	0	6.67508e+06	0	0	0	0	0	0	0	0	0	0	0	0	0	0	0	0	0	0	0
A9XN29	MHC class I antigen OS=Macaca mulatta GN=Mamu-A PE=2 SV=1 - [A9XN29_MACMU]	21.37	237	0	5	26	0	0	0	0	0	0	0	0	0	0	0	0	0	0	0	0	0	0	1.51166e+08	1.4288e+08	4.64383e+07	0	0	0	0	0	0	0	0	0	0	0	0	0	0	0	0	0	0	0	0	0	0
Q13103	Secreted phosphoprotein 24 OS=Homo sapiens GN=SPP2 PE=1 SV=1 - [SPP24_HUMAN]	21.33	2	4	5	26	0	0	0	0	0	0	0	0	0	0	0	0	0	0	0	0	0	0	0	0	0	0	0	0	0	0	0	0	0	0	0	0	0	0	0	0	0	0	0	0	0	0	0
E5RIP4	Zinc transporter ZIP14 (Fragment) OS=Homo sapiens GN=SLC39A14 PE=1 SV=2 - [E5RIP4_HUMAN]	21.29	16	2	2	84	26054261	2.06618e+07	1.91412e+07	1.49844e+07	1.8387e+07	2.07755e+07	1.97503e+07	2.17679e+07	31340243	1.96564e+07	1.65226e+07	1.70334e+07	2.03149e+07	1.78796e+07	2.2172e+07	1.99479e+07	2.01944e+07	1.0677e+07	2.38383e+07	4.19268e+07	2.26233e+07	4.68435e+07	3.28441e+07	5.02808e+07	0	0	0	0	0	0	0	0	0	0	0	0	0	0	0	0	0	0	0
A6XND1	Insulin-like growth factor binding protein 3 isoform b OS=Homo sapiens GN=IGFBP3 PE=1 SV=1 - [A6XND1_HUMAN]	21.29	11	3	3	35	0	0	0	0	0	0	0	0	0	0	0	0	0	0	0	0	0	0	0	0	0	0	0	0	0	0	0	0	0	0	0	0	0	0	0	0	0	0	0	0	0	0	0
A9XN36	MHC class I antigen OS=Macaca mulatta GN=Mamu-B PE=2 SV=1 - [A9XN36_MACMU]	21.27	256	0	5	52	0	0	0	0	0	0	0	0	0	0	0	0	0	0	0	0	0	0	4.71566e+07	7.75521e+07	5.60973e+07	0	0	0	0	0	0	0	0	0	0	0	0	0	0	0	0	0	0	0	0	0	0
B6DY99	MHC class I antigen (Fragment) OS=Macaca mulatta GN=Mamu-A PE=3 SV=1 - [B6DY99_MACMU]	21.25	79	0	4	38	0	0	0	0	0	0	0	0	0	0	0	0	0	0	0	0	0	0	1.2956e+08	1.13521e+08	2.84322e+07	0	0	0	0	0	0	0	0	0	0	0	0	0	0	0	0	0	0	0	0	0	0
G7N1G5	Uncharacterized protein (Fragment) OS=Macaca mulatta GN=EGK_20210 PE=3 SV=1 - [G7N1G5_MACMU]	21.21	5	3	3	13	0	0	0	0	0	0	0	0	0	0	0	0	0	0	0	0	0	0	0	0	5.65036e+06	0	0	0	0	0	0	0	0	0	0	0	0	0	0	0	0	0	0	0	0	0	0
P50990-2	Isoform 2 of T-complex protein 1 subunit theta OS=Homo sapiens GN=CCT8 - [TCPQ_HUMAN]	21.17	8	9	9	43	46442351	0	2.24833e+07	1.91089e+07	1.33511e+07	3.09838e+07	0	0	2.55252e+07	0	0	2.74709e+06	0	0	2.25764e+06	0	0	0	0	0	0	1.28079e+07	1.06652e+07	2.17265e+07	0	0	0	0	0	0	0	0	0	0	0	0	0	0	0	0	0	0	0
O75340-2;H9FNC2	Isoform 2 of Programmed cell death protein 6 OS=Homo sapiens GN=PDCD6 - [PDCD6_HUMAN]	21.16	7	2	2	49	2.59093e+07	0	2.82652e+07	16005501	0	0	2.68715e+07	1.08016e+07	0	7.26939e+06	0	0	5.32643e+06	2.88754e+06	0	5.86791e+06	5.55474e+06	0	1.19233e+07	19294251	1.40513e+07	3.43989e+07	2.42848e+07	3.63346e+07	0	0	0	0	0	0	0	0	0	0	0	0	0	0	0	0	0	0	0
H7BZJ3	Protein disulfide-isomerase A3 (Fragment) OS=Homo sapiens GN=PDIA3 PE=1 SV=1 - [H7BZJ3_HUMAN]	21.14	1	1	2	27	0	0	0	3.54637e+07	0	4.4597e+07	1.87123e+07	3.59107e+07	2.6995e+07	1.45201e+07	1.15251e+07	1.33723e+07	0	2.10792e+07	2.08124e+07	1.75062e+07	1.84337e+07	1.04085e+07	1.56839e+07	2.27401e+07	0	10720837	8.50931e+06	1.18931e+07	0	0	0	0	0	0	0	0	0	0	0	0	0	0	0	0	0	0	0
P16403	Histone H1.2 OS=Homo sapiens GN=HIST1H1C PE=1 SV=2 - [H12_HUMAN]	21.13	10	1	5	47	1.18054e+08	86212999	1.06032e+08	0	2.13974e+07	25110458	7.91354e+07	0	5.69741e+07	1.4752e+07	1.08268e+07	0	9.57818e+07	7.05375e+07	1.02958e+08	1.13341e+08	1.13712e+08	3.03956e+07	0	0	0	0	2.10301e+07	3.28563e+07	0	0	0	0	0	0	0	0	0	2.63985e+08	2.51691e+08	2.12677e+08	0	0	0	0	0	0	0
J7JXJ4	Ubiquitin carboxyl-terminal hydrolase (Fragment) OS=Bos taurus PE=2 SV=1 - [J7JXJ4_BOVIN]	21.09	2	1	2	3	0	0	0	0	0	0	0	0	0	0	0	0	0	0	0	0	0	0	0	0	0	0	0	0	0	0	0	0	0	0	0	0	0	0	0	0	0	0	0	0	0	8.83191e+06	0
P38646	Stress-70 protein, mitochondrial OS=Homo sapiens GN=HSPA9 PE=1 SV=2 - [GRP75_HUMAN]	21.06	10	11	11	160	7.12173e+07	3.77458e+07	5.8965e+07	6.54176e+07	5.41943e+07	4.48158e+07	5.43995e+07	4.8489e+07	5.07338e+07	1.17734e+07	7.05561e+06	1.21342e+07	2.64027e+07	2.32716e+07	1.33927e+07	1.55522e+07	1.63346e+07	1.50974e+07	2.87338e+07	3.51456e+07	2.6049e+07	2.77475e+07	2.37593e+07	4.71432e+07	0	0	0	0	0	0	0	0	0	0	0	0	0	0	0	0	0	0	0
F1MWD3	Uncharacterized protein OS=Bos taurus GN=CCT5 PE=1 SV=2 - [F1MWD3_BOVIN]	20.89	4	1	5	51	0	0	0	2.10367e+07	0	0	1.46235e+07	0	1.1887e+07	0	0	0	9.40576e+06	0	0	0	7.37121e+06	0	0	4.03292e+06	6.49082e+06	9.88025e+06	6.82023e+06	1.86472e+07	0	0	0	0	0	0	0	0	0	0	0	0	0	0	0	0	0	0	0
D5KRJ0	MHC class I antigen OS=Macaca mulatta GN=Mamu-B PE=2 SV=1 - [D5KRJ0_MACMU]	20.89	306	0	5	27	0	0	0	0	0	0	0	0	0	0	0	0	0	0	0	0	0	0	3.17523e+07	2.6259e+07	3.38699e+07	0	0	0	0	0	0	0	0	0	0	0	0	0	0	0	0	0	0	0	0	0	0
F7GQK4	Uncharacterized protein OS=Macaca mulatta GN=LOC723514 PE=3 SV=2 - [F7GQK4_MACMU]	20.82	152	0	5	73	0	0	0	0	0	0	0	0	0	0	0	0	0	0	0	0	0	0	1.76781e+08	1.88388e+08	8.31582e+07	0	0	0	0	0	0	0	0	0	0	0	0	0	0	0	0	0	0	0	0	0	0
P21589-2	Isoform 2 of 5'-nucleotidase OS=Homo sapiens GN=NT5E - [5NTD_HUMAN]	20.8	10	7	7	89	3.29391e+07	0	2.49643e+07	3.78937e+07	0	3.48916e+07	3.82855e+07	2.74661e+07	3.49723e+07	1.39249e+07	1.98034e+07	0	0	1.46345e+07	1.71045e+07	0	1.07404e+07	1.40751e+07	2.04798e+07	2.94548e+07	1.96798e+07	3.54571e+07	1.9189e+07	3.75478e+07	0	0	0	0	0	0	0	0	0	0	0	0	0	0	0	0	0	0	0
A0A1D5R7W8	Uncharacterized protein OS=Macaca mulatta GN=ETFA PE=4 SV=1 - [A0A1D5R7W8_MACMU]	20.77	8	2	3	11	0	0	0	0	0	0	0	0	0	0	0	0	0	0	0	0	0	0	1.29815e+07	0	0	0	0	0	0	0	0	0	0	0	0	0	0	0	0	0	0	0	0	0	0	0	0
H0YKV0	Isovaleryl-CoA dehydrogenase, mitochondrial (Fragment) OS=Homo sapiens GN=IVD PE=1 SV=1 - [H0YKV0_HUMAN]	20.69	8	1	1	1	0	0	0	0	0	0	0	0	0	0	0	0	0	0	0	0	0	0	0	0	0	0	0	0	0	0	0	0	0	0	0	0	0	0	0	0	0	0	0	0	0	0	0
A0A1D5QD86	Uncharacterized protein OS=Macaca mulatta GN=SSBP1 PE=3 SV=1 - [A0A1D5QD86_MACMU]	20.69	2	2	2	10	0	0	0	0	0	0	0	0	0	0	0	0	0	0	0	0	0	0	0	0	0	0	0	0	0	0	0	0	0	0	0	0	0	0	0	0	0	0	0	0	0	0	0
P31327	Carbamoyl-phosphate synthase [ammonia], mitochondrial OS=Homo sapiens GN=CPS1 PE=1 SV=2 - [CPSM_HUMAN]	20.67	11	20	20	150	6.06796e+07	4.41866e+07	3.41955e+07	3.08057e+07	3.5681e+07	5.73021e+07	4.28608e+07	3.59692e+07	2.26221e+07	1.15003e+07	1.02863e+07	2.01627e+07	16384830	1.72936e+07	1.86249e+07	2.17047e+07	1.75121e+07	1.00747e+07	7.54206e+06	6.17839e+06	1.36995e+07	1.72109e+07	1.38973e+07	2.55483e+07	0	0	0	0	0	0	0	0	0	0	5.74225e+07	0	0	0	0	0	0	0	0
A0A0D9SEI8	Y-box-binding protein 3 (Fragment) OS=Homo sapiens GN=YBX3 PE=4 SV=1 - [A0A0D9SEI8_HUMAN]	20.65	5	1	1	1	0	0	9.89735e+06	0	0	0	0	0	0	0	0	0	0	0	0	0	0	0	0	0	0	0	0	0	0	0	0	0	0	0	0	0	0	0	0	0	0	0	0	0	0	0	0
F1N7U3	Uncharacterized protein OS=Bos taurus PE=4 SV=2 - [F1N7U3_BOVIN]	20.63	8	2	2	38	5.34455e+07	3.69808e+07	4.5309e+07	0	0	0	0	1.18728e+07	0	1.35921e+07	6.04584e+06	0	6.11844e+06	7.20736e+06	0	0	9.17127e+06	5.19869e+06	0	0	0	22293626	1.54202e+07	26207513	8.35541e+07	97434816	94251342	0	0	0	0	0	0	6.25721e+07	6.21532e+07	5.25769e+07	0	0	0	0	0	0	0
P40227	T-complex protein 1 subunit zeta OS=Homo sapiens GN=CCT6A PE=1 SV=3 - [TCPZ_HUMAN]	20.53	15	5	5	58	0	0	0	1.45041e+07	0	0	0	1.64404e+07	1.55238e+07	8.47896e+06	6.7461e+06	7.0774e+06	1.36994e+07	1.15902e+07	8.94419e+06	5.14747e+06	6.52127e+06	4.06602e+06	0	4.06949e+06	1.67144e+07	1.83309e+07	0	2.60958e+07	0	0	0	0	0	0	0	0	0	0	0	0	0	0	0	0	0	0	0
P06868	Plasminogen OS=Bos taurus GN=PLG PE=1 SV=2 - [PLMN_BOVIN]	20.44	1	1	10	62	0	0	0	0	0	0	0	0	0	0	0	0	0	0	0	0	0	0	0	0	0	0	0	0	0	0	0	0	0	0	0	0	0	0	0	0	0	0	0	5.5159e+06	1.74552e+07	6.61317e+06	0
G3N2F0	Elongation factor 1-alpha OS=Bos taurus GN=EEF1A1 PE=3 SV=1 - [G3N2F0_BOVIN]	20.43	1	1	6	87	0	0	2.69193e+08	237493099	2.0627e+08	0	0	202952195	4.22755e+07	1.14995e+08	3.20574e+07	3.85429e+07	0	1.42088e+07	3.52117e+07	7.97057e+07	5.87311e+07	4.2925e+07	0	1.08293e+07	5.59857e+07	5.26787e+07	5.52505e+07	7.41198e+07	0	0	5.34272e+07	0	0	0	0	0	0	0	0	3.9507e+07	0	0	0	0	0	0	0
Q28517	Mannose-binding protein A (Fragment) OS=Macaca mulatta PE=2 SV=1 - [Q28517_MACMU]	20.41	4	2	2	11	0	0	0	0	0	0	0	0	0	0	0	0	0	0	0	0	0	0	0	0	0	0	0	0	0	0	0	0	0	0	0	0	0	0	0	0	0	0	0	0	0	0	0
P67774;F7H808	Serine/threonine-protein phosphatase 2A catalytic subunit alpha isoform OS=Bos taurus GN=PPP2CA PE=1 SV=1 - [PP2AA_BOVIN]	20.39	12	4	4	21	0	0	0	0	0	0	0	1.37984e+07	0	0	7.15825e+06	7.06815e+06	8227418	9.11821e+06	9.11228e+06	7775229	6.80662e+06	0	1.16031e+07	1.31956e+07	14484750	0	1.70795e+07	2.9212e+07	0	0	0	0	0	0	0	0	0	0	0	0	0	0	0	0	0	0	0
P04196	Histidine-rich glycoprotein OS=Homo sapiens GN=HRG PE=1 SV=1 - [HRG_HUMAN]	20.38	1	5	10	94	0	0	0	0	0	0	0	0	0	0	0	0	0	0	0	0	0	0	0	0	0	0	0	0	0	0	0	0	0	0	0	0	0	0	0	0	0	0	0	0	0	0	0
P02533	Keratin, type I cytoskeletal 14 OS=Homo sapiens GN=KRT14 PE=1 SV=4 - [K1C14_HUMAN]	20.34	21	1	8	50	1.10621e+08	8.437e+06	6.01719e+07	2.18516e+07	4.5304e+07	3.26728e+07	3.19238e+07	2.85873e+07	2.5828e+07	1.02602e+07	7.40304e+06	8.72725e+06	0	1.1186e+07	1.03885e+07	1.06107e+07	9.23319e+06	7.07798e+06	0	0	0	0	0	0	0	0	0	0	0	0	0	0	0	0	0	0	0	0	0	0	0	0	0
P12004	Proliferating cell nuclear antigen OS=Homo sapiens GN=PCNA PE=1 SV=1 - [PCNA_HUMAN]	20.31	2	3	3	21	3.1187e+07	0	0	0	0	0	0	23137000	3.36154e+07	0	0	0	0	0	0	0	0	0	0	0	0	0	0	6.70914e+06	0	0	0	0	0	0	0	0	0	0	0	0	0	0	0	0	0	0	0
Q9UQ80-2	Isoform 2 of Proliferation-associated protein 2G4 OS=Homo sapiens GN=PA2G4 - [PA2G4_HUMAN]	20.29	11	4	4	24	0	0	0	0	0	0	0	0	0	8.80003e+06	0	0	0	7.48742e+06	0	0	0	0	8.07985e+06	0	0	0	1.09747e+07	2.2201e+07	0	0	0	0	0	0	0	0	0	0	0	0	0	0	0	0	0	0	0
G7NCV9	Uncharacterized protein (Fragment) OS=Macaca mulatta GN=EGK_07045 PE=4 SV=1 - [G7NCV9_MACMU]	20.29	2	1	1	1	0	0	0	0	0	0	0	0	0	0	0	0	0	0	0	0	0	0	0	0	0	0	0	0	0	0	0	0	0	0	0	0	0	0	0	0	0	0	0	0	0	0	0
A5D7S8	Fibulin-1 OS=Bos taurus GN=FBLN1 PE=2 SV=1 - [A5D7S8_BOVIN]	20.25	2	7	9	89	0	0	0	0	0	0	0	0	0	0	0	0	0	0	0	0	0	0	0	0	0	0	0	0	0	0	0	0	0	0	0	0	0	0	0	0	0	0	0	2.44869e+07	3.59254e+07	2.658e+07	0
Q2NKU6	Protein dpy-30 homolog OS=Bos taurus GN=DPY30 PE=3 SV=1 - [DPY30_BOVIN]	20.2	1	1	1	2	0	0	0	0	0	0	0	1.0523e+06	0	0	0	0	0	0	0	0	0	0	0	0	0	0	0	0	0	0	0	0	0	0	0	0	0	0	0	0	0	0	0	0	0	0	0
H9FG77	Sushi domain-containing protein 1 (Fragment) OS=Macaca mulatta GN=SUSD1 PE=2 SV=1 - [H9FG77_MACMU]	20.16	5	2	2	5	0	0	0	0	0	0	0	0	0	0	0	0	0	0	0	0	0	0	0	0	0	0	0	0	0	0	0	0	0	0	0	0	0	0	0	0	0	0	0	0	0	0	0
P49411	Elongation factor Tu, mitochondrial OS=Homo sapiens GN=TUFM PE=1 SV=2 - [EFTU_HUMAN]	20.13	4	6	6	75	7.89703e+07	73719318	2.71502e+07	3.1271e+07	35854904	4.5441e+07	56399491	4.51672e+07	5.01429e+07	1.01668e+07	5.3727e+06	0	1.42325e+07	8.39767e+06	7.06184e+06	1.75017e+07	6.49804e+06	0	9.49687e+06	1.75153e+07	1.66563e+07	2.52269e+07	1.42479e+07	1.712e+07	0	0	0	0	0	0	0	0	0	0	0	0	0	0	0	0	0	0	0
P08729	Keratin, type II cytoskeletal 7 OS=Homo sapiens GN=KRT7 PE=1 SV=5 - [K2C7_HUMAN]	20.04	1	8	8	67	5.15109e+07	4.84584e+07	3.86733e+07	4.07785e+07	3.50785e+07	4.82504e+07	4.5504e+07	3.48919e+07	4.97461e+07	2.41047e+07	1.60526e+07	1.70588e+07	1.97204e+07	1.34626e+07	1.14111e+07	1.30435e+07	1.45567e+07	9.51745e+06	0	0	0	6.84827e+06	0	0	0	0	0	0	0	0	0	0	0	0	0	0	0	0	0	0	0	0	0
H0YJP3	Tryptophan--tRNA ligase, cytoplasmic (Fragment) OS=Homo sapiens GN=WARS PE=1 SV=1 - [H0YJP3_HUMAN]	20	8	3	3	45	0	0	0	2.03099e+07	0	0	0	0	1.45292e+07	6.48663e+06	0	0	0	0	0	0	0	0	0	1.3022e+07	1.17112e+07	2.09289e+07	1.43996e+07	2.78829e+07	0	0	0	0	0	0	0	0	0	0	0	0	0	0	0	0	0	0	0
Q5T187	SHC-transforming protein 1 (Fragment) OS=Homo sapiens GN=SHC1 PE=1 SV=5 - [Q5T187_HUMAN]	20	12	1	1	1	0	0	0	0	0	0	0	0	0	0	0	0	0	0	0	0	0	411577	0	0	0	0	0	0	0	0	0	0	0	0	0	0	0	0	0	0	0	0	0	0	0	0	0
F7FC58	Putative uncharacterized protein OS=Macaca mulatta GN=C12H2orf88 PE=2 SV=1 - [F7FC58_MACMU]	20	1	1	1	14	0	0	0	0	0	0	0	0	0	0	0	0	0	0	0	0	0	0	0	0	0	0	0	0	0	0	0	0	0	0	0	0	0	0	0	0	0	0	0	0	0	0	0
B6VAP7	CDC42 protein OS=Bos taurus GN=CDC42 PE=2 SV=1 - [B6VAP7_BOVIN]	19.9	20	2	3	51	4.85098e+07	3.05963e+07	0	0	0	3.68869e+07	0	4.51157e+07	5.38334e+07	3.25018e+07	3.00319e+07	0	4.21384e+07	3.15173e+07	2.8646e+07	2.68675e+07	2.69429e+07	1.97831e+07	2.02889e+07	0	3.76828e+07	1.54907e+07	0	2.68212e+07	0	0	0	0	0	0	0	0	0	0	0	0	0	0	0	0	0	0	0
P26447;F7GDB8	Protein S100-A4 OS=Homo sapiens GN=S100A4 PE=1 SV=1 - [S10A4_HUMAN]	19.8	4	3	3	32	0	0	0	0	0	0	0	0	0	0	0	2.1385e+07	2.53024e+07	2.38135e+07	0	0	0	0	1.05705e+07	1.41015e+07	1.33294e+07	1.79238e+07	1.20175e+07	2.16054e+07	0	0	0	0	0	0	0	0	0	0	0	0	0	0	0	0	0	0	0
F6Z424	Cytochrome b-c1 complex subunit 6 OS=Macaca mulatta GN=UQCRH PE=2 SV=2 - [F6Z424_MACMU]	19.78	2	1	1	20	0	0	0	0	0	0	0	0	0	0	0	0	0	0	0	0	0	0	0	0	0	0	0	0	0	0	0	0	0	0	0	0	0	0	0	0	0	0	0	0	0	0	0
P02786	Transferrin receptor protein 1 OS=Homo sapiens GN=TFRC PE=1 SV=2 - [TFR1_HUMAN]	19.74	7	9	10	187	7.10128e+07	0	3.66168e+07	4.06981e+07	3.47333e+07	5.00478e+07	5.74144e+07	4.0202e+07	5.15661e+07	2.51441e+07	1.64229e+07	1.82222e+07	2.29739e+07	2.17063e+07	2.18597e+07	2.19215e+07	2.49729e+07	1.18649e+07	1.42233e+07	31404538	2.03741e+07	2.4519e+07	2.08302e+07	3.73762e+07	0	0	0	0	0	0	0	0	0	0	0	0	0	0	0	0	0	0	0
P05019-3;A0A1D5Q6C0	Isoform 3 of Insulin-like growth factor I OS=Homo sapiens GN=IGF1 - [IGF1_HUMAN]	19.71	14	3	3	32	0	0	0	0	0	0	0	0	0	0	0	0	0	0	0	0	0	0	0	0	0	0	0	0	0	0	0	0	0	0	0	0	0	0	0	0	0	0	0	0	0	0	0
F8VZY9	Keratin, type I cytoskeletal 18 OS=Homo sapiens GN=KRT18 PE=1 SV=1 - [F8VZY9_HUMAN]	19.69	3	5	6	38	4.11914e+07	0	1.13196e+07	0	5.51232e+06	40614147	6.1789e+07	2.61209e+07	8.20157e+06	2.56681e+07	2.10212e+07	1.68965e+07	2.4735e+07	1.37575e+07	1.87206e+07	0	0	1.962e+07	0	0	0	1.63593e+07	1.00299e+07	1.40076e+07	0	0	0	0	0	0	0	0	0	0	0	0	0	0	0	0	0	0	0
A0A087X1S2	Nuclease-sensitive element-binding protein 1 OS=Homo sapiens GN=YBX1 PE=1 SV=2 - [A0A087X1S2_HUMAN]	19.69	11	4	4	71	7.34762e+07	4.8128e+07	7.87303e+07	1.23799e+07	1.10267e+07	4.29909e+06	3.05889e+07	1.54621e+07	1.60266e+07	1.81107e+07	1.14093e+07	1.12965e+07	1.30381e+07	1.06601e+07	1.04638e+07	8.34127e+06	1.16611e+07	6.5637e+06	9.15049e+06	1.32593e+07	5.97194e+06	1.76462e+07	1.61339e+07	2.88511e+07	0	0	0	0	0	0	0	0	0	0	0	0	0	0	0	0	0	0	0
A4FUZ0	Keratin, type II cuticular Hb3 OS=Bos taurus GN=KRT83 PE=2 SV=1 - [KRT83_BOVIN]	19.68	6	1	9	22	0	0	0	0	0	0	0	0	0	0	0	0	0	0	0	0	0	0	0	0	0	0	0	0	0	0	0	0	0	0	0	0	0	0	0	0	0	0	0	0	0	0	0
A0A0D9SAV7	Uncharacterized protein OS=Chlorocebus sabaeus OX=60711 PE=4 SV=1 - [A0A0D9SAV7_CHLSB]	19.63	20	3	3	17	0	0	0	0	0	0	0	0	0	0	0	0	0	0	0	0	0	0	0	0	0	0	0	0	1.85457e+08	0	2.02057e+08	0	0	0	0	1.37905e+08	9.52751e+07	1.75841e+08	1.36819e+08	1.40559e+08	0	0	0	0	0	0	0
J3KMY5	Epididymal secretory protein E1 OS=Homo sapiens GN=NPC2 PE=1 SV=1 - [J3KMY5_HUMAN]	19.59	8	3	3	10	0	0	0	0	0	0	0	0	0	0	0	0	0	0	0	0	0	0	0	0	0	0	0	0	0	0	0	0	0	0	0	0	0	0	0	0	0	0	0	0	0	0	0
J3KSR8	Serine/arginine-rich-splicing factor 1 (Fragment) OS=Homo sapiens GN=SRSF1 PE=1 SV=1 - [J3KSR8_HUMAN]	19.58	5	2	2	5	50656238	0	6.63461e+07	0	0	0	0	0	0	0	0	0	0	0	0	0	0	0	0	0	0	0	0	1.77389e+07	0	0	0	0	0	0	0	0	0	0	0	0	0	0	0	0	0	0	0
F6QCT1	CD59 glycoprotein preproprotein OS=Macaca mulatta GN=CD59 PE=2 SV=1 - [F6QCT1_MACMU]	19.53	2	2	2	31	0	0	0	0	0	0	0	0	0	0	0	0	0	0	0	0	0	0	3.67346e+07	5.56381e+07	35875763	0	0	0	0	0	0	0	0	0	0	0	0	0	0	0	0	0	0	0	0	0	0
Q28085	Complement factor H OS=Bos taurus GN=CFH PE=1 SV=3 - [CFAH_BOVIN]	19.5	2	1	20	95	0	0	0	0	0	0	0	0	0	0	0	0	0	0	0	0	0	0	0	0	0	0	0	0	0	0	0	0	0	0	0	0	0	0	0	0	0	0	0	0	0	0	0
Q02790	Peptidyl-prolyl cis-trans isomerase FKBP4 OS=Homo sapiens GN=FKBP4 PE=1 SV=3 - [FKBP4_HUMAN]	19.39	4	6	6	98	2.57896e+07	1.48809e+07	24415123	1.08544e+07	1.81907e+07	7.80864e+06	2.02722e+07	1.43751e+07	1.83038e+07	1.041e+07	3.7676e+06	915986	1.0673e+07	1.12791e+07	9.86831e+06	7.7553e+06	8.69765e+06	5.62544e+06	2.83708e+06	4.15727e+06	3.02717e+06	7.69912e+06	6530804	1.24204e+07	0	0	0	0	0	0	0	0	0	0	0	0	0	0	0	0	0	0	0
P04486	Tegument protein VP16 OS=Human herpesvirus 1 (strain F) OX=10304 GN=UL48 PE=1 SV=2 - [VP16_HHV1F]	19.39	1	6	6	138	0	0	0	0	0	0	0	0	0	0	0	0	0	0	0	0	0	0	0	0	0	0	0	0	2.10069e+08	2.20776e+08	157900401	3.24088e+08	3.47708e+08	3.51686e+08	2.51483e+08	2.49612e+08	2.51427e+08	2.05581e+08	2.98865e+08	1.79673e+08	0	0	0	0	0	0	0
W4VSQ7	Arylformamidase, isoform CRA_b OS=Homo sapiens GN=AFMID PE=1 SV=1 - [W4VSQ7_HUMAN]	19.3	1	1	1	1	0	0	0	0	0	0	0	0	0	0	0	0	0	0	0	0	0	0	0	0	0	0	0	0	0	0	0	0	0	0	0	0	0	0	0	0	0	0	5.64469e+06	0	0	0	0
K7EKH5	Fructose-bisphosphate aldolase (Fragment) OS=Homo sapiens GN=ALDOC PE=1 SV=1 - [K7EKH5_HUMAN]	19.26	12	2	2	46	4.08318e+07	0	0	2.33619e+07	0	0	0	1.21867e+07	0	1.89317e+07	1.30412e+07	1.32844e+07	2.21782e+07	1.76723e+07	1.96083e+07	1.69925e+07	2.26997e+07	1.36349e+07	3.66685e+07	3.87695e+07	2.62813e+07	3.5754e+07	1.88648e+07	2.70363e+07	0	0	0	0	0	0	0	0	0	0	0	0	0	0	0	0	0	0	0
E5RIF1	Ubiquitin-conjugating enzyme E2 variant 2 (Fragment) OS=Homo sapiens GN=UBE2V2 PE=4 SV=1 - [E5RIF1_HUMAN]	19.23	12	1	1	1	0	0	0	0	0	0	0	0	0	0	0	0	0	0	0	0	0	0	0	0	0	0	0	0	0	0	0	0	0	0	0	0	0	0	0	0	0	0	0	0	0	0	0
P41250	Glycine--tRNA ligase OS=Homo sapiens GN=GARS PE=1 SV=3 - [SYG_HUMAN]	19.22	3	7	7	42	23330610	1.19962e+07	7.94495e+06	0	0	0	1.95637e+07	1.9296e+07	1.91121e+07	4.2389e+06	0	0	7.66817e+06	0	5.85114e+06	5.10693e+06	6.32815e+06	0	0	0	0	1.28015e+07	7.1184e+06	1.26263e+07	0	0	0	0	0	0	0	0	0	0	0	0	0	0	0	0	0	0	0
Q15084-3	Isoform 3 of Protein disulfide-isomerase A6 OS=Homo sapiens GN=PDIA6 - [PDIA6_HUMAN]	19.22	14	6	6	78	4.72357e+07	3.77643e+07	32837051	1.77253e+07	2.24624e+07	3.26941e+07	3.62285e+07	2.78223e+07	3.01293e+07	1.65519e+07	9.23529e+06	8.98252e+06	1.1614e+07	1.73727e+07	1.43118e+07	1.11975e+07	9.50242e+06	8.83337e+06	1.20319e+07	1.63784e+07	1.28158e+07	0	6.9764e+06	1.18088e+07	0	0	0	0	0	0	0	0	0	0	0	0	0	0	0	0	0	0	0
Q14508-2	Isoform 2 of WAP four-disulfide core domain protein 2 OS=Homo sapiens GN=WFDC2 - [WFDC2_HUMAN]	19.18	3	1	1	10	0	0	0	0	0	0	0	0	0	0	0	0	0	0	0	0	0	0	0	0	0	0	0	0	0	0	0	0	0	0	0	0	0	0	0	0	0	0	0	0	0	0	0
P59665	Neutrophil defensin 1 OS=Homo sapiens GN=DEFA1 PE=1 SV=1 - [DEF1_HUMAN]	19.15	2	2	2	16	0	0	0	0	0	0	0	0	0	0	0	0	0	0	0	0	0	0	0	0	0	0	0	0	0	0	0	0	0	0	0	0	0	0	0	0	4.70794e+07	0	2.41019e+07	0	0	0	1.76833e+07
P00734	Prothrombin OS=Homo sapiens GN=F2 PE=1 SV=2 - [THRB_HUMAN]	19.13	3	5	7	122	0	0	0	0	0	0	0	0	0	0	0	0	0	0	0	0	0	0	0	0	0	0	0	0	0	0	0	0	0	0	0	0	0	0	0	0	25085468	3.69271e+07	4.10077e+07	0	0	0	2.08882e+07
H7C1J8	Heterogeneous nuclear ribonucleoprotein A3 (Fragment) OS=Homo sapiens GN=HNRNPA3 PE=1 SV=1 - [H7C1J8_HUMAN]	19.13	4	1	1	2	0	0	9.3234e+06	0	0	0	0	0	0	0	0	0	0	0	0	0	0	0	0	0	0	0	0	0	0	0	0	0	0	0	0	0	0	0	0	0	0	0	0	0	0	0	0
F6RIX6;Q04917	14-3-3 protein eta OS=Macaca mulatta GN=YWHAH PE=2 SV=1 - [F6RIX6_MACMU]	19.11	7	2	4	25	0	0	0	0	0	0	0	0	0	0	0	0	0	0	0	0	0	0	1.24499e+07	1.6096e+07	1.64464e+07	0	0	3.47273e+07	0	0	0	0	0	0	0	0	0	0	0	0	0	0	0	0	0	0	0
F5H018	GTP-binding nuclear protein Ran (Fragment) OS=Homo sapiens GN=RAN PE=1 SV=5 - [F5H018_HUMAN]	19.1	12	3	3	51	0	0	7.9273e+07	9.4594e+07	8.29616e+07	0	9.62087e+07	8.51587e+07	0	1.85683e+07	1.73409e+07	2.06833e+07	3.90192e+07	2.97465e+07	3.09793e+07	3.46356e+07	3.522e+07	0	4.85564e+07	60949287	4.36394e+07	5.76205e+07	3.77777e+07	6.07498e+07	0	0	0	0	0	0	0	0	0	0	0	0	0	0	0	0	0	0	0
G5E6I9	Histone H2B OS=Bos taurus GN=LOC107133263 PE=3 SV=1 - [G5E6I9_BOVIN]	19.05	29	1	2	4	0	0	0	0	0	0	0	0	0	0	0	0	0	0	0	0	0	0	0	2.54762e+07	0	3.00339e+07	0	0	0	0	0	0	0	0	0	0	4.48555e+07	0	0	0	0	0	0	0	0	0	0
A7MB62;F6VEE0	Actin-related protein 2 OS=Bos taurus GN=ACTR2 PE=1 SV=1 - [ARP2_BOVIN]	19.04	9	4	4	32	0	0	0	0	1.22218e+07	0	0	0	0	0	0	0	0	0	0	0	0	0	1.84236e+07	34585551	0	0	0	0	0	0	0	0	0	0	0	0	0	0	0	0	0	0	0	0	0	0	0
H9FG52	Fanconi anemia group D2 protein isoform b (Fragment) OS=Macaca mulatta GN=FANCD2 PE=2 SV=1 - [H9FG52_MACMU]	19.01	6	1	1	1	0	0	0	0	0	0	0	0	0	0	0	0	0	0	0	0	0	0	0	0	0	0	0	0	0	0	0	0	0	0	0	0	0	0	0	0	0	0	0	0	0	0	0
P10124	Serglycin OS=Homo sapiens GN=SRGN PE=1 SV=3 - [SRGN_HUMAN]	18.99	1	2	3	32	0	0	0	0	0	0	0	0	0	0	0	0	0	0	0	0	0	0	4.15382e+07	3.106e+07	4.63965e+07	0	0	0	0	0	0	0	0	0	0	0	0	0	0	0	3.11833e+07	2.56724e+07	0	0	0	0	0
A0A075B6J4	Protein IGLV3-25 (Fragment) OS=Homo sapiens GN=IGLV3-25 PE=1 SV=2 - [A0A075B6J4_HUMAN]	18.75	4	2	2	3	0	0	0	0	0	0	0	0	0	0	0	0	0	0	0	0	0	0	0	0	0	0	0	0	0	0	0	0	0	0	0	0	0	0	0	0	7.87818e+06	6.10711e+06	0	0	0	0	0
B0JDR2	MHC class I antigen (Fragment) OS=Macaca mulatta GN=Mamu-B PE=2 SV=1 - [B0JDR2_MACMU]	18.73	199	0	4	38	0	0	0	0	0	0	0	0	0	0	0	0	0	0	0	0	0	0	8.31347e+07	1.47019e+08	7.55587e+07	0	0	0	0	0	0	0	0	0	0	0	0	0	0	0	0	0	0	0	0	0	0
Q3MHW2	F10 protein (Fragment) OS=Bos taurus GN=F10 PE=2 SV=1 - [Q3MHW2_BOVIN]	18.63	2	6	6	16	0	0	0	0	0	0	0	0	0	0	0	0	0	0	0	0	0	0	0	0	0	0	0	0	0	0	0	0	0	0	0	0	1.2858e+06	0	0	0	0	0	0	5.51763e+06	4.55673e+06	0	0
Q148H4	Keratin, type II cuticular Hb1 OS=Bos taurus GN=KRT81 PE=2 SV=1 - [KRT81_BOVIN]	18.6	8	1	9	21	0	0	0	0	0	0	0	0	0	0	0	0	0	0	0	0	0	0	0	0	0	0	0	0	0	0	0	0	0	0	0	0	0	0	0	0	0	0	0	0	0	0	0
D5MTL9	Glycophorin B variant 1 OS=Bos taurus GN=gypb PE=2 SV=1 - [D5MTL9_BOVIN]	18.6	1	1	1	19	0	0	0	0	0	0	0	0	0	0	0	0	0	0	0	0	4.15952e+06	0	0	0	0	0	0	0	0	0	0	0	0	0	0	0	0	0	0	0	0	0	0	3.14836e+07	0	2.46959e+07	0
J3KTJ8	60S ribosomal protein L26 (Fragment) OS=Homo sapiens GN=RPL26 PE=4 SV=5 - [J3KTJ8_HUMAN]	18.56	12	2	2	3	0	0	0	0	0	0	0	1.76733e+07	0	7.19358e+06	0	0	0	0	0	0	0	0	0	0	0	0	0	0	0	0	0	0	0	0	0	0	0	0	0	0	0	0	0	0	0	0	0
H7C2W9	60S ribosomal protein L31 (Fragment) OS=Homo sapiens GN=RPL31 PE=1 SV=1 - [H7C2W9_HUMAN]	18.52	9	2	2	2	0	0	3.69952e+06	0	0	0	0	0	0	0	0	0	0	0	0	0	0	0	0	0	0	0	0	0	0	0	0	0	0	0	0	0	0	7.87584e+07	0	0	0	0	0	0	0	0	0
F7FST1	Apolipoprotein D OS=Macaca mulatta GN=APOD PE=2 SV=1 - [F7FST1_MACMU]	18.52	2	3	3	10	0	0	0	0	0	0	0	0	0	0	0	0	0	0	0	0	0	0	0	0	0	0	0	0	0	0	0	0	0	0	0	0	0	0	0	0	0	0	0	0	0	0	0
P02538	Keratin, type II cytoskeletal 6A OS=Homo sapiens GN=KRT6A PE=1 SV=3 - [K2C6A_HUMAN]	18.44	24	4	10	41	0	0	0	0	0	0	0	0	0	0	0	0	6.56403e+06	0	0	4.13291e+06	0	5.42438e+06	0	0	0	0	0	0	0	0	0	0	0	0	0	0	0	0	0	3.80162e+07	1.36972e+07	0	0	0	0	0	0
Q02241-3	Isoform 3 of Kinesin-like protein KIF23 OS=Homo sapiens GN=KIF23 - [KIF23_HUMAN]	18.42	6	7	7	89	0	2.2637e+07	18413838	2.87395e+07	2.7592e+07	2.77699e+07	2.47358e+07	1.88396e+07	2.2104e+07	2.40228e+07	2.38948e+07	2.40608e+07	2.01451e+07	2.62566e+07	2.41666e+07	1.99064e+07	1.80048e+07	1.87299e+07	0	0	0	0	0	0	0	0	0	0	0	0	0	0	0	0	0	0	0	0	0	0	0	0	0
P00450	Ceruloplasmin OS=Homo sapiens GN=CP PE=1 SV=1 - [CERU_HUMAN]	18.4	3	12	13	107	0	0	0	0	0	0	0	0	0	0	0	0	0	0	0	0	0	0	0	0	0	0	0	0	0	0	0	0	0	0	0	0	0	0	0	0	4.02638e+07	6.39087e+07	7.31916e+07	0	0	0	4.10009e+07
B5MCW2	60S ribosomal protein L3 (Fragment) OS=Homo sapiens GN=RPL3 PE=1 SV=1 - [B5MCW2_HUMAN]	18.38	13	4	4	41	49715205	25568170	7.78442e+07	4.24603e+07	0	0	0	0	0	2.20063e+07	1.1402e+07	0	0	0	0	0	0	0	2.38875e+07	4.28217e+07	2.20156e+07	3.31636e+07	4.41486e+07	3.43019e+07	0	0	0	0	0	0	0	0	0	0	9.72176e+07	7.78545e+07	0	0	0	0	0	0	0
G5E513	Uncharacterized protein OS=Bos taurus PE=1 SV=1 - [G5E513_BOVIN]	18.38	1	3	5	17	0	0	0	0	0	0	0	5.47215e+07	47644931	0	0	0	0	0	0	1.70586e+07	0	2.77645e+07	0	0	0	0	0	0	0	0	0	0	0	0	0	0	0	0	0	0	0	0	0	0	4.28829e+07	1.15057e+07	0
Q3T0W9;F7A9N0;A0A0D9S3C9	60S ribosomal protein L19 OS=Bos taurus GN=RPL19 PE=2 SV=1 - [RL19_BOVIN]	18.37	13	3	3	79	3.14078e+08	2.78571e+08	1.99277e+08	4.97102e+07	5.23731e+07	5.55434e+07	7.83471e+07	6.21168e+07	73352983	3.21916e+07	2.74214e+07	3.5638e+07	3.42279e+07	2.68083e+07	2.80808e+07	3.01558e+07	3.57625e+07	2.28228e+07	1.74542e+07	4.04405e+07	4.96491e+07	5.4085e+07	7.22922e+07	1.16797e+08	151192525	1.78212e+08	1.44729e+08	0	0	0	0	0	0	134969584	159434834	1.06981e+08	0	0	0	0	0	0	0
G7MU79	Uncharacterized protein (Fragment) OS=Macaca mulatta GN=EGK_16554 PE=4 SV=1 - [G7MU79_MACMU]	18.37	4	1	1	4	0	0	0	0	0	0	0	0	0	0	0	0	0	0	0	0	0	0	0	0	0	0	0	0	0	0	0	0	0	0	0	0	0	0	0	0	0	0	0	0	0	0	0
F1MJQ1	Ras-related protein Rab-7a OS=Bos taurus GN=RAB7A PE=1 SV=1 - [F1MJQ1_BOVIN]	18.36	9	3	3	28	41389871	0	0	0	12824062	0	0	2.02406e+07	47094964	13186380	8.24273e+06	9.98891e+06	1.43515e+07	8.63581e+06	1.12161e+07	1.17132e+07	13859570	8.23106e+06	0	0	24528963	0	1.95078e+07	3.671e+07	0	0	0	0	0	0	0	0	0	0	0	0	0	0	0	0	0	0	0
P09496-2;H9FPR3	Isoform Non-brain of Clathrin light chain A OS=Homo sapiens GN=CLTA - [CLCA_HUMAN]	18.35	13	3	3	48	0	0	0	1.5296e+07	0	2.24384e+07	0	0	19276227	0	0	0	0	0	0	0	0	0	1.69454e+07	0	1.41436e+07	0	0	0	0	0	0	0	0	0	0	0	0	0	0	0	0	0	0	0	0	0	0
Q3T0V4;F6T7U9;A0A0D9S3T6	40S ribosomal protein S11 OS=Bos taurus GN=RPS11 PE=2 SV=3 - [RS11_BOVIN]	18.35	6	2	2	42	6.90415e+07	30684678	0	1.60229e+07	1.9925e+07	0	0	0	0	3.2159e+07	0	2.07322e+07	2.23276e+07	2.99595e+07	2.46381e+07	2.11579e+07	0	0	0	1.20135e+07	9918698	1.20477e+07	1.56542e+07	2.63761e+07	1.25434e+08	137829795	121224657	0	0	0	0	0	0	1.10531e+08	153569615	1.1164e+08	0	0	0	0	0	0	0
H7C543	CD166 antigen (Fragment) OS=Homo sapiens GN=ALCAM PE=1 SV=1 - [H7C543_HUMAN]	18.31	14	3	3	61	2.8098e+07	0	0	0	1.46745e+07	0	1.75389e+07	1.92231e+07	2.38191e+07	1.24861e+07	9.52911e+06	9369696	0	10969540	1.46655e+07	8.57723e+06	0	7.11833e+06	3.49472e+07	5.93645e+07	4.08652e+07	3.48539e+07	2.48695e+07	4.78234e+07	0	0	0	0	0	0	0	0	0	0	0	0	0	0	0	0	0	0	0
P46940	Ras GTPase-activating-like protein IQGAP1 OS=Homo sapiens GN=IQGAP1 PE=1 SV=1 - [IQGA1_HUMAN]	18.29	9	17	17	239	5.01487e+07	3.9537e+07	3.8191e+07	3.30237e+07	3.37551e+07	5.28636e+07	3.64009e+07	3.73284e+07	5.36151e+07	1.86396e+07	1.11911e+07	9.9873e+06	1.9362e+07	1.26818e+07	1.59935e+07	1.52409e+07	1.90954e+07	1.02993e+07	1.5856e+07	2.67485e+07	1.69192e+07	2.13807e+07	2.38774e+07	3.85714e+07	0	0	0	0	0	0	0	0	0	0	0	0	0	0	0	0	0	0	0
P25705	ATP synthase subunit alpha, mitochondrial OS=Homo sapiens GN=ATP5A1 PE=1 SV=1 - [ATPA_HUMAN]	18.26	15	7	7	133	5.11922e+07	3.28928e+07	3.38505e+07	4.52447e+07	8.37682e+07	9.51309e+07	8.89201e+07	4.22667e+07	3.97373e+07	2.32892e+07	1.76492e+07	2.04828e+07	4.27903e+07	3.86001e+07	3.11618e+07	2.97002e+07	2.79237e+07	2.38634e+07	5.75886e+07	9.8005e+07	5.75896e+07	2.70615e+07	1.44066e+07	2.76065e+07	0	0	0	1.25519e+08	0	0	0	0	0	0	0	0	0	0	0	0	0	0	0
Q5E987	Proteasome subunit alpha type-5 OS=Bos taurus GN=PSMA5 PE=1 SV=1 - [PSA5_BOVIN]	18.26	1	2	3	6	0	0	0	0	0	0	0	0	0	0	0	0	0	0	0	0	0	0	0	0	0	0	0	0	0	0	0	0	0	0	0	0	0	0	0	0	0	0	0	0	0	0	0
Q3T0L7	60S ribosomal protein L28 OS=Bos taurus GN=RPL28 PE=2 SV=3 - [RL28_BOVIN]	18.25	16	3	3	30	1.80559e+07	1.28336e+07	1.238e+07	0	0	2.26005e+07	29842915	0	0	3.91391e+06	2.55115e+06	2.44167e+06	0	2.2604e+06	2.74113e+06	2.06396e+06	2.25999e+06	1.93274e+06	6.62329e+06	4.03787e+06	0	0	0	2.08154e+07	6.23076e+07	6.91318e+07	6.2134e+07	0	0	0	0	0	0	3.03927e+07	6.8983e+07	5.17066e+07	0	0	0	0	0	0	0
P11017;H9Z7W5	Guanine nucleotide-binding protein G(I)/G(S)/G(T) subunit beta-2 OS=Bos taurus GN=GNB2 PE=2 SV=3 - [GBB2_BOVIN]	18.24	16	1	5	22	0	0	0	0	0	0	0	1.48963e+07	0	7.95354e+06	9.46921e+06	8.6501e+06	0	0	0	0	1.33093e+07	0	1.16698e+07	65663885	1.04844e+07	1.00609e+07	12698906	1.13332e+07	0	0	0	0	0	0	0	0	0	0	0	0	0	0	0	0	0	0	0
P62998;I0FKR9	Ras-related C3 botulinum toxin substrate 1 OS=Bos taurus GN=RAC1 PE=1 SV=1 - [RAC1_BOVIN]	18.23	30	2	3	32	0	0	0	0	0	0	0	17759047	2.77964e+07	0	0	0	0	0	0	0	0	1.0577e+07	3.90274e+07	6.09079e+07	3.96211e+07	1.58521e+07	1.61709e+07	2.93793e+07	0	0	0	0	0	0	0	0	0	0	0	0	0	0	0	0	0	0	0
P02545	Prelamin-A/C OS=Homo sapiens GN=LMNA PE=1 SV=1 - [LMNA_HUMAN]	18.22	13	9	9	35	3.90084e+07	3.35054e+06	1.29989e+07	7.2985e+07	1.98982e+07	5.25786e+06	27871819	1.43798e+07	1.39792e+07	7.68945e+06	7.70772e+06	7.84297e+06	1.46745e+07	1.73909e+07	1.4148e+07	1.20577e+07	1.06811e+07	9.51379e+06	0	0	0	4.26593e+06	0	0	0	0	0	0	0	0	0	0	0	0	0	0	0	0	0	0	0	0	0
P20959	Insulin-like growth factor-binding protein 3 OS=Bos taurus GN=IGFBP3 PE=1 SV=3 - [IBP3_BOVIN]	18.21	2	2	3	6	0	0	0	0	0	0	0	0	0	0	0	0	0	0	0	0	0	0	0	0	0	0	0	0	0	0	0	0	0	0	0	0	0	0	0	0	0	0	0	0	0	0	0
Q99988	Growth/differentiation factor 15 OS=Homo sapiens GN=GDF15 PE=2 SV=3 - [GDF15_HUMAN]	18.18	2	3	3	53	5.51442e+07	0	6.52062e+07	0	0	0	0	0	0	0	0	0	0	0	0	0	0	0	36864285	25938715	3.30065e+07	3.79447e+07	2.56787e+07	3.61558e+07	0	0	0	0	0	0	0	0	0	0	0	0	0	0	0	0	0	0	0
P46777;F7C4N5	60S ribosomal protein L5 OS=Homo sapiens GN=RPL5 PE=1 SV=3 - [RL5_HUMAN]	18.18	11	4	4	42	4.99367e+07	0	3.37347e+07	0	0	0	1.74979e+07	0	2.21731e+07	1.26685e+07	8301721	1.00743e+07	0	1.00454e+07	10740072	9.73738e+06	1.19156e+07	7.90792e+06	8.81917e+06	0	2.17571e+07	1.99989e+07	1.03687e+07	3.84171e+07	0	0	0	0	0	0	0	0	0	0	0	0	0	0	0	0	0	0	0
H3BUR3	Calpain-3 (Fragment) OS=Homo sapiens GN=CAPN3 PE=1 SV=1 - [H3BUR3_HUMAN]	18.18	10	1	1	4	1.7164e+07	0	5.88725e+06	0	0	0	0	0	0	0	4.62992e+06	0	0	0	7896676	0	0	0	0	0	0	0	0	0	0	0	0	0	0	0	0	0	0	0	0	0	0	0	0	0	0	0	0
Q5T985	Inter-alpha-trypsin inhibitor heavy chain H2 OS=Homo sapiens GN=ITIH2 PE=1 SV=1 - [Q5T985_HUMAN]	18.18	4	9	10	128	0	0	0	0	0	0	0	0	0	0	0	0	0	0	0	0	0	0	0	0	0	0	0	0	0	0	0	0	0	0	0	0	0	0	0	0	7.42078e+07	9.70646e+07	6.79496e+07	0	0	0	5.38284e+06
P18669;F7GGM3	Phosphoglycerate mutase 1 OS=Homo sapiens GN=PGAM1 PE=1 SV=2 - [PGAM1_HUMAN]	18.11	14	4	4	41	2.4674e+07	0	0	0	1.34908e+07	0	0	0	7.0252e+07	0	0	3.68902e+06	0	5.38548e+07	9.47596e+06	2.69003e+07	5.46652e+07	3.57853e+07	3.45052e+07	8.40523e+07	0	3.61632e+07	0	2.82189e+07	0	0	0	0	0	0	0	0	0	0	0	0	0	0	0	0	0	0	0
F6RIY8	Uncharacterized protein OS=Macaca mulatta GN=MMRN1 PE=4 SV=2 - [F6RIY8_MACMU]	18.07	5	15	15	126	0	0	0	0	0	0	0	0	0	0	0	0	0	0	0	0	0	0	5.77759e+07	7.01782e+07	5.221e+07	0	0	0	0	0	0	0	0	0	0	0	0	0	0	0	0	0	0	0	0	0	0
F1MG19	Intraflagellar transport protein 22 homolog OS=Bos taurus GN=IFT22 PE=4 SV=1 - [F1MG19_BOVIN]	18.06	3	1	1	1	0	0	0	0	0	0	0	0	0	0	0	0	0	0	0	0	0	0	0	0	0	0	0	0	0	0	0	0	0	0	0	0	0	0	0	0	0	0	0	0	6.01465e+06	0	0
P04899;I0FJU1	Guanine nucleotide-binding protein G(i) subunit alpha-2 OS=Homo sapiens GN=GNAI2 PE=1 SV=3 - [GNAI2_HUMAN]	18.03	39	4	5	33	0	0	0	0	2.05175e+07	0	0	0	0	1.16179e+07	0	9.88838e+06	1.58188e+07	1.16911e+07	1.31565e+07	0	1.49967e+07	0	3.43867e+07	4.97267e+07	2.54604e+07	1.60515e+07	13383748	2.67868e+07	0	0	0	0	0	0	0	0	0	0	0	0	0	0	0	0	0	0	0
A0A0C4DGC2	Glial cell line-derived neurotrophic factor (Fragment) OS=Homo sapiens GN=GDNF PE=4 SV=1 - [A0A0C4DGC2_HUMAN]	18.03	1	1	1	1	0	0	0	0	0	0	0	0	0	0	0	0	0	0	0	0	0	0	0	0	0	0	0	0	0	0	0	0	0	0	0	0	0	0	0	0	0	0	0	0	0	0	0
F5XVB6	von Willebrand factor OS=Macaca mulatta GN=VWF PE=2 SV=1 - [F5XVB6_MACMU]	18.02	15	30	30	336	0	0	0	0	0	0	0	0	0	0	0	0	0	0	0	0	0	0	8.46355e+07	1.2626e+08	9.92128e+07	0	0	0	0	0	0	0	0	0	0	0	0	0	0	0	0	0	0	0	0	0	0
P55072;H9EPW4	Transitional endoplasmic reticulum ATPase OS=Homo sapiens GN=VCP PE=1 SV=4 - [TERA_HUMAN]	17.99	8	10	10	208	4.86916e+07	3.77893e+07	2.77745e+07	2.81175e+07	2.89854e+07	3.61606e+07	2.90242e+07	2.77129e+07	2.43306e+07	1.9528e+07	1.27105e+07	1.25227e+07	1.7639e+07	1.739e+07	1.74034e+07	1.4328e+07	1.54148e+07	1.03897e+07	1.80771e+07	3.39841e+07	1.77553e+07	1.5226e+07	1.35085e+07	2.07351e+07	0	0	0	0	0	0	0	0	0	0	0	0	0	0	0	0	0	0	0
P19652	Alpha-1-acid glycoprotein 2 OS=Homo sapiens GN=ORM2 PE=1 SV=2 - [A1AG2_HUMAN]	17.91	1	3	4	17	0	0	0	0	0	0	0	0	0	0	0	0	0	0	0	0	0	0	0	0	0	0	0	0	0	0	0	0	0	0	0	0	0	0	0	0	1.91093e+07	3.68627e+07	3.68398e+07	0	0	0	0
P61006;F7AVY7	Ras-related protein Rab-8A OS=Homo sapiens GN=RAB8A PE=1 SV=1 - [RAB8A_HUMAN]	17.87	118	2	4	42	0	0	0	0	0	0	0	0	0	2.00281e+06	2.11144e+06	0	1.25651e+07	0	903727	0	2.26747e+06	1.62385e+06	4.36197e+06	3.00989e+06	3.72107e+07	0	36452264	4.05383e+06	0	0	0	0	0	0	0	0	0	0	0	0	0	0	0	0	0	0	0
Q148J6;H9FNE6	Actin-related protein 2/3 complex subunit 4 OS=Bos taurus GN=ARPC4 PE=1 SV=3 - [ARPC4_BOVIN]	17.86	11	2	2	13	0	0	0	0	0	0	0	0	13550173	5.27102e+06	0	0	0	0	0	7.96046e+06	7.26718e+06	0	1.9919e+07	3.77463e+07	2.21723e+07	0	8.80203e+06	16432733	0	0	0	0	0	0	0	0	0	0	0	0	0	0	0	0	0	0	0
P02253	Histone H1.2 OS=Bos taurus GN=HIST1H1C PE=1 SV=2 - [H12_BOVIN]	17.84	14	1	6	77	1.18054e+08	86212999	1.06032e+08	0	2.13974e+07	25110458	7.91354e+07	0	5.69741e+07	1.4752e+07	1.08268e+07	0	9.57818e+07	7.05375e+07	1.02958e+08	1.13341e+08	1.13712e+08	3.03956e+07	0	0	0	0	2.10301e+07	3.28563e+07	2.27494e+08	3.07783e+08	2.28893e+08	0	0	0	0	0	0	2.63985e+08	2.51691e+08	2.12677e+08	0	0	0	0	5.56247e+07	0	0
P13645	Keratin, type I cytoskeletal 10 OS=Homo sapiens GN=KRT10 PE=1 SV=6 - [K1C10_HUMAN]	17.81	4	7	7	76	0	0	0	0	0	0	0	0	0	0	0	0	0	0	0	0	0	0	0	0	0	0	0	0	0	0	0	0	0	0	0	0	0	0	0	7.32353e+07	0	1.24802e+07	0	0	0	0	1.16092e+07
A6QL81	DKK3 protein OS=Bos taurus GN=DKK3 PE=2 SV=1 - [A6QL81_BOVIN]	17.77	1	5	5	22	0	0	0	0	0	0	0	0	0	0	0	0	0	0	0	0	0	0	0	0	0	0	0	0	0	0	0	0	0	0	0	0	0	0	0	0	0	0	0	0	0	0	0
P01717	Ig lambda chain V-IV region Hil OS=Homo sapiens PE=1 SV=1 - [LV403_HUMAN]	17.76	1	1	1	63	0	0	0	6.20553e+07	5.64499e+07	7.86663e+07	0	0	0	0	0	0	1.80494e+07	1.7484e+07	1.5268e+07	0	0	0	0	0	0	0	0	0	0	0	0	0	0	0	0	0	0	0	0	0	72583138	7.47683e+07	6.69734e+07	0	0	0	4.27019e+07
A6QM09	Putative uncharacterized protein OS=Bos taurus PE=2 SV=1 - [A6QM09_BOVIN]	17.67	10	5	5	70	0	0	0	0	0	0	0	0	0	0	0	0	0	0	0	0	0	0	0	0	0	0	0	0	0	0	0	0	0	0	0	0	0	0	0	0	0	0	0	1.99092e+07	4.459e+07	1.99417e+07	0
P09630-2	Isoform 2 of Homeobox protein Hox-C6 OS=Homo sapiens GN=HOXC6 - [HXC6_HUMAN]	17.65	2	1	1	1	0	0	0	0	0	0	0	0	0	0	0	0	0	0	0	0	0	0	0	0	0	0	0	0	0	0	0	0	0	0	0	0	0	0	0	0	0	0	0	0	0	0	0
F7C5M5	Tropomodulin-3 OS=Macaca mulatta GN=TMOD3 PE=2 SV=1 - [F7C5M5_MACMU]	17.61	4	4	4	66	0	0	0	0	0	0	0	0	0	0	0	0	0	0	0	0	0	0	0	1.90429e+07	1.22604e+07	0	0	0	0	0	0	0	0	0	0	0	0	0	0	0	0	0	0	0	0	0	0
F7DGV0	Uncharacterized protein OS=Macaca mulatta PE=4 SV=2 - [F7DGV0_MACMU]	17.52	4	1	1	10	0	0	0	0	0	0	0	0	0	0	0	0	0	0	0	0	0	0	0	0	0	0	0	0	0	0	0	0	0	0	0	0	0	0	0	0	0	0	0	0	0	0	0
C9K4Y3	MHC class I antigen (Fragment) OS=Macaca mulatta GN=Mamu-A PE=2 SV=1 - [C9K4Y3_MACMU]	17.49	89	0	3	48	0	0	0	0	0	0	0	0	0	0	0	0	0	0	0	0	0	0	8.63126e+07	1.14259e+08	7.46087e+07	0	0	0	0	0	0	0	0	0	0	0	0	0	0	0	0	0	0	0	0	0	0
P17987	T-complex protein 1 subunit alpha OS=Homo sapiens GN=TCP1 PE=1 SV=1 - [TCPA_HUMAN]	17.45	14	5	5	49	7.99141e+07	5.55443e+07	46839882	2.9552e+07	2.86271e+07	3.38371e+07	4.13176e+07	6.66856e+07	7.44342e+07	3.37419e+07	2.33729e+07	2.63215e+07	3.65737e+07	2.13055e+07	1.75506e+07	2.61998e+07	3.18637e+07	2.10242e+07	11434062	1.85889e+07	12541226	1.98282e+07	1.62406e+07	2.73896e+07	0	0	0	0	0	0	0	0	0	0	0	0	0	0	0	0	0	0	0
Q56JX6;F7AA98	40S ribosomal protein S28 OS=Bos taurus GN=RPS28 PE=3 SV=1 - [RS28_BOVIN]	17.39	3	1	1	4	0	0	0	0	0	0	0	0	0	0	0	0	0	0	0	0	2.04854e+07	0	3.20101e+07	0	0	2.94232e+07	5.94117e+07	0	0	0	0	0	0	0	0	0	0	0	0	0	0	0	0	0	0	0	0
Q16555-2	Isoform 2 of Dihydropyrimidinase-related protein 2 OS=Homo sapiens GN=DPYSL2 - [DPYL2_HUMAN]	17.35	8	5	5	30	1.72058e+07	0	2.32189e+07	1.77184e+07	0	0	1.59402e+07	0	0	7.81646e+06	0	4.36598e+06	0	0	0	0	6.61711e+06	0	0	0	0	1.69318e+07	9.81626e+06	2.21871e+07	0	0	0	0	0	0	0	0	0	0	0	0	0	0	0	0	0	0	0
H9FVR0	Platelet endothelial cell adhesion molecule OS=Macaca mulatta GN=PECAM1 PE=2 SV=1 - [H9FVR0_MACMU]	17.34	9	8	8	79	0	0	0	0	0	0	0	0	0	0	0	0	0	0	0	0	0	0	3.78138e+07	5.67889e+07	3.95863e+07	0	0	0	0	0	0	0	0	0	0	0	0	0	0	0	0	0	0	0	0	0	0
O60888-3	Isoform C of Protein CutA OS=Homo sapiens GN=CUTA - [CUTA_HUMAN]	17.31	3	1	1	9	0	0	0	0	0	0	0	0	0	0	0	0	0	0	0	0	0	0	0	0	0	0	0	1.25478e+07	0	0	0	0	0	0	0	0	0	0	0	0	0	0	0	0	0	0	0
B1AK85	F-actin-capping protein subunit beta OS=Homo sapiens GN=CAPZB PE=1 SV=1 - [B1AK85_HUMAN]	17.31	13	2	2	34	0	1.75985e+07	0	0	0	0	0	2.38608e+07	2.36129e+07	7.47089e+06	6.19303e+06	3.49031e+06	1.37376e+07	1.01611e+07	1.39082e+07	3.57873e+06	9.17428e+06	4.08209e+06	1.7955e+07	2.67822e+07	1.86637e+07	1.51748e+07	1.17077e+07	1.66864e+07	0	0	0	0	0	0	0	0	0	0	0	0	0	0	0	0	0	0	0
P05026-2	Isoform 2 of Sodium/potassium-transporting ATPase subunit beta-1 OS=Homo sapiens GN=ATP1B1 - [AT1B1_HUMAN]	17.28	5	3	3	32	0	0	0	0	0	0	20563551	1.68519e+07	1.97425e+07	0	0	0	0	0	0	0	0	0	2.76697e+07	2.5854e+07	0	4.60529e+07	2.03406e+07	4.61614e+07	0	0	0	0	0	0	0	0	0	0	0	0	0	0	0	0	0	0	0
P53712	Integrin beta-1 OS=Bos taurus GN=ITGB1 PE=1 SV=3 - [ITB1_BOVIN]	17.17	4	1	11	126	29960321	0	4.14789e+07	0	2.99571e+07	0	2.68026e+07	3.62787e+07	4.4947e+07	2.32499e+07	2.31657e+07	1.55029e+07	1.69996e+07	1.80305e+07	2.53124e+07	1.57891e+07	1.93561e+07	1.34719e+07	5.83062e+07	7.46579e+07	5.69309e+07	2.05835e+07	4.63518e+07	6.21094e+07	0	0	0	0	0	0	0	0	0	0	0	0	0	0	0	0	0	0	0
Q5E9A3;G7NA92	Poly(rC)-binding protein 1 OS=Bos taurus GN=PCBP1 PE=2 SV=1 - [PCBP1_BOVIN]	17.13	28	2	4	25	81981532	0	9.81777e+06	0	2.90966e+07	3.69611e+07	0	1.94238e+07	0	0	0	1.37563e+07	0	2.84255e+07	0	0	6.2879e+06	1.37895e+07	1.29705e+07	1.75867e+07	1.96683e+07	1.77006e+07	6.6144e+06	3.58097e+07	0	0	0	0	0	0	0	0	0	0	0	0	0	0	0	0	0	0	0
A5D987	Ubiquitin-conjugating enzyme E2N-like OS=Bos taurus GN=UBE2N PE=2 SV=1 - [A5D987_BOVIN]	17.11	10	2	2	6	3.24315e+07	0	1.26502e+07	0	0	0	0	0	0	0	0	4610820	0	0	0	0	0	0	3.68022e+06	0	0	0	0	1.01619e+07	0	0	0	0	0	0	0	0	0	0	0	0	0	0	0	0	0	0	0
P50395	Rab GDP dissociation inhibitor beta OS=Homo sapiens GN=GDI2 PE=1 SV=2 - [GDIB_HUMAN]	17.08	10	5	5	40	0	0	0	0	0	1.46227e+07	1.34989e+07	1.23157e+07	1.68361e+07	9.46919e+06	0	0	8.14443e+06	8.59653e+06	7.9203e+06	9.42554e+06	6.4589e+06	0	0	0	0	7.31021e+06	0	8.26965e+06	0	0	0	0	0	0	0	0	0	0	0	0	0	0	0	0	0	0	0
E5RFU6	WASH complex subunit strumpellin (Fragment) OS=Homo sapiens GN=KIAA0196 PE=1 SV=5 - [E5RFU6_HUMAN]	17.07	3	1	1	1	0	0	0	0	0	0	0	0	0	0	0	0	1.27613e+06	0	0	0	0	0	0	0	0	0	0	0	0	0	0	0	0	0	0	0	0	0	0	0	0	0	0	0	0	0	0
Q12931-2	Isoform 2 of Heat shock protein 75 kDa, mitochondrial OS=Homo sapiens GN=TRAP1 - [TRAP1_HUMAN]	17.05	13	5	6	61	0	8.42786e+08	3.62673e+08	1.73292e+07	6.00777e+08	569853212	712714044	3.13689e+08	3.41361e+08	1.78285e+08	2.38601e+08	2.65133e+08	1.3434e+08	0	3.51461e+08	1.51493e+08	1.81575e+08	2.31004e+08	217499038	4.34448e+08	2.96321e+08	5.04747e+08	4.22459e+08	7.03166e+08	0	0	0	0	0	0	0	0	0	0	0	0	0	0	0	0	0	0	0
B5MD47	Septin-2 (Fragment) OS=Homo sapiens GN=SEPT2 PE=1 SV=1 - [B5MD47_HUMAN]	17.02	14	1	1	2	0	0	0	0	0	0	0	0	0	3503840	0	0	0	0	0	4.53642e+06	0	0	0	0	0	0	0	0	0	0	0	0	0	0	0	0	0	0	0	0	0	0	0	0	0	0	0
H9EYW0	Reticulon-4 isoform B (Fragment) OS=Macaca mulatta GN=RTN4 PE=2 SV=1 - [H9EYW0_MACMU]	17.01	4	1	1	4	0	0	0	0	0	0	0	0	0	0	0	0	0	0	0	0	0	0	0	0	0	0	0	0	0	0	0	0	0	0	0	0	0	0	0	0	0	0	0	0	0	0	0
V5NSD8	MHC class I antigen OS=Macaca mulatta GN=Mamu-B PE=2 SV=1 - [V5NSD8_MACMU]	16.99	115	0	4	46	0	0	0	0	0	0	0	0	0	0	0	0	0	0	0	0	0	0	1.49325e+08	1.51106e+08	6.63758e+07	0	0	0	0	0	0	0	0	0	0	0	0	0	0	0	0	0	0	0	0	0	0
F6ZXX7	ATPase inhibitor, mitochondrial isoform 1 OS=Macaca mulatta GN=ATPIF1 PE=2 SV=1 - [F6ZXX7_MACMU]	16.98	3	2	2	2	0	0	0	0	0	0	0	0	0	0	0	0	0	0	0	0	0	0	0	0	0	0	0	0	0	0	0	0	0	0	0	0	0	0	0	0	0	0	0	0	0	0	0
P61956-2	Isoform 2 of Small ubiquitin-related modifier 2 OS=Homo sapiens GN=SUMO2 - [SUMO2_HUMAN]	16.9	10	1	1	7	0	0	0	0	0	0	0	0	0	0	6.19185e+06	0	1.09133e+07	0	0	0	0	0	0	0	0	0	0	0	0	0	0	0	0	0	0	0	0	0	0	0	0	0	0	0	0	0	0
H9FVS9	ATP synthase subunit e, mitochondrial OS=Macaca mulatta GN=ATP5I PE=2 SV=1 - [H9FVS9_MACMU]	16.9	1	1	1	2	0	0	0	0	0	0	0	0	0	0	0	0	0	0	0	0	0	0	0	0	0	0	0	0	0	0	0	0	0	0	0	0	0	0	0	0	0	0	0	0	0	0	0
F8VXH9	Poly(rC)-binding protein 2 (Fragment) OS=Homo sapiens GN=PCBP2 PE=1 SV=1 - [F8VXH9_HUMAN]	16.88	40	1	2	19	81981532	0	0	0	2.90966e+07	3.69611e+07	0	0	0	2.18033e+07	0	2.18458e+07	0	2.84255e+07	1.54327e+07	0	1.44138e+07	1.37895e+07	1.29705e+07	1.75867e+07	1.96683e+07	1.77006e+07	0	3.58097e+07	0	0	0	0	0	0	0	0	0	0	0	0	0	0	0	0	0	0	0
F5H7F6	Microsomal glutathione S-transferase 1 (Fragment) OS=Homo sapiens GN=MGST1 PE=1 SV=1 - [F5H7F6_HUMAN]	16.88	4	1	1	2	0	0	0	1.79758e+07	0	1.67464e+07	0	0	0	0	0	0	0	0	0	0	0	0	0	0	0	0	0	0	0	0	0	0	0	0	0	0	0	0	0	0	0	0	0	0	0	0	0
Q9TS76	PA700 subunit P58=ATP-dependent 20 S proteasome activator (Fragments) OS=Bos taurus PE=1 SV=1 - [Q9TS76_BOVIN]	16.85	4	1	1	4	0	0	0	0	0	0	1.04734e+07	10422527	8.60494e+06	0	0	0	0	0	0	0	0	0	0	0	0	0	0	0	0	0	0	0	0	0	0	0	0	0	0	0	0	0	0	0	0	0	0
I0FIM4	Adenylyl cyclase-associated protein OS=Macaca mulatta GN=CAP1 PE=2 SV=1 - [I0FIM4_MACMU]	16.84	7	2	5	30	0	0	0	0	0	0	0	0	0	0	0	0	0	0	0	0	0	0	1.51381e+07	0	1.86834e+07	0	0	0	0	0	0	0	0	0	0	0	0	0	0	0	0	0	0	0	0	0	0
P01596	Ig kappa chain V-I region CAR OS=Homo sapiens PE=1 SV=1 - [KV104_HUMAN]	16.82	2	1	1	12	0	0	0	0	0	0	0	0	0	0	0	0	0	0	0	0	0	0	0	0	0	0	0	0	0	0	0	0	0	0	0	0	0	0	0	0	6.58943e+07	5.10765e+07	2.52614e+07	0	0	0	1.92668e+07
P56537-2	Isoform 2 of Eukaryotic translation initiation factor 6 OS=Homo sapiens GN=EIF6 - [IF6_HUMAN]	16.81	5	2	2	33	2.58571e+07	1.94153e+07	1.96661e+07	0	0	0	1.44239e+07	1.34676e+07	1.60093e+07	0	0	0	0	0	0	0	1.09426e+07	6.80703e+06	0	1.32871e+07	1.08691e+07	1.1858e+07	7.91844e+06	1.62944e+07	0	0	0	0	0	0	0	0	0	0	0	0	0	0	0	0	0	0	0
A5PJJ1	KRT33A protein OS=Bos taurus GN=KRT33A PE=2 SV=1 - [A5PJJ1_BOVIN]	16.71	6	1	6	16	0	0	0	0	0	0	0	0	0	0	0	0	0	0	0	0	0	0	0	0	0	0	0	0	0	0	0	0	0	0	0	0	0	0	0	0	0	0	0	0	0	0	0
P50991-2	Isoform 2 of T-complex protein 1 subunit delta OS=Homo sapiens GN=CCT4 - [TCPD_HUMAN]	16.7	9	5	5	32	7.57452e+07	0	6.6522e+07	5.29842e+07	3.87681e+07	6.87778e+07	0	0	8.77314e+06	0	0	0	0	0	0	0	0	0	2.35826e+07	3.99008e+07	2.54183e+07	3.07065e+07	2.54624e+07	3.6636e+07	0	0	0	0	0	0	0	0	0	0	0	0	0	0	0	0	0	0	0
P04259	Keratin, type II cytoskeletal 6B OS=Homo sapiens GN=KRT6B PE=1 SV=5 - [K2C6B_HUMAN]	16.67	27	2	9	43	0	0	0	0	0	0	0	0	0	0	0	0	6.56403e+06	0	0	4.13291e+06	0	5.42438e+06	0	0	0	0	0	0	0	0	0	0	0	0	0	0	0	0	0	3.80162e+07	1.76386e+07	3.58673e+07	0	0	0	0	3.68764e+07
A0A0A0MPA4	Uncharacterized protein OS=Bos taurus PE=4 SV=1 - [A0A0A0MPA4_BOVIN]	16.67	17	2	2	24	0	0	0	0	20722815	0	0	0	3.38803e+07	1.92897e+07	14501099	0	0	1.38463e+07	0	1.83174e+07	1.38032e+07	11524154	1.07105e+07	0	0	31107906	1.61981e+07	58019216	5.68184e+07	0	0	0	0	0	0	0	0	0	0	0	0	0	0	0	0	0	0
A1XED5	RPS5 (Fragment) OS=Bos taurus PE=2 SV=1 - [A1XED5_BOVIN]	16.67	7	3	3	76	4.24312e+08	0	0	1.56987e+07	2.87251e+07	0	1.30257e+08	1.47251e+08	0	8.44696e+07	6.05174e+07	7.46936e+07	5.00904e+07	5.13613e+07	4.81115e+07	5.1058e+07	6.62566e+07	45716970	4.14612e+07	6.1221e+07	2.59466e+07	96973086	6.01238e+07	4.54838e+07	105001258	1.17453e+08	4.27202e+07	0	0	0	0	0	0	8.36778e+07	3.78495e+07	3.16605e+07	0	0	0	0	0	0	0
G5E968	Chromogranin A (Parathyroid secretory protein 1), isoform CRA_b OS=Homo sapiens GN=CHGA PE=1 SV=1 - [G5E968_HUMAN]	16.67	2	1	2	2	0	0	0	0	0	0	0	0	0	0	0	0	0	0	0	0	0	0	0	0	0	0	0	0	0	0	0	0	0	0	0	0	0	0	0	0	1.5597e+06	0	0	0	0	0	0
P05204	Non-histone chromosomal protein HMG-17 OS=Homo sapiens GN=HMGN2 PE=1 SV=3 - [HMGN2_HUMAN]	16.67	1	1	1	3	0	0	0	0	0	0	0	0	0	0	0	0	0	0	0	0	0	0	0	0	0	0	0	0	0	0	0	0	0	0	0	0	0	0	0	0	0	0	0	0	0	0	0
Q5E9Z2	Hyaluronan-binding protein 2 OS=Bos taurus GN=HABP2 PE=2 SV=1 - [HABP2_BOVIN]	16.67	3	6	10	78	0	0	0	0	0	3.02148e+07	0	25386983	2.69836e+07	0	0	0	0	0	0	0	0	0	0	0	0	0	0	0	0	0	0	0	0	0	0	0	0	0	0	0	0	0	0	0	0	0	0
P01714	Ig lambda chain V-III region SH OS=Homo sapiens PE=1 SV=1 - [LV301_HUMAN]	16.67	1	1	1	11	0	0	0	0	0	0	0	0	0	0	0	0	0	0	0	0	0	0	0	0	0	0	0	0	0	0	0	0	0	0	0	0	0	0	0	0	2.927e+07	3.17116e+07	0	0	0	0	0
A0A1D5R4A2	Uncharacterized protein OS=Macaca mulatta GN=ILK PE=4 SV=1 - [A0A1D5R4A2_MACMU]	16.62	8	4	4	12	0	0	0	0	0	0	0	0	0	0	0	0	0	0	0	0	0	0	1.03417e+07	1.55278e+07	1.09758e+07	0	0	0	0	0	0	0	0	0	0	0	0	0	0	0	0	0	0	0	0	0	0
P16152	Carbonyl reductase [NADPH] 1 OS=Homo sapiens GN=CBR1 PE=1 SV=3 - [CBR1_HUMAN]	16.61	5	2	2	31	2.75162e+07	1.97471e+07	16880807	0	0	0	0	1.53797e+07	2.174e+07	0	0	0	0	0	0	0	0	0	0	0	0	15890750	1.00122e+07	1.98526e+07	0	0	0	0	0	0	0	0	0	0	0	0	0	0	0	0	0	0	0
H9FBZ1	Transforming growth factor beta-1 (Fragment) OS=Macaca mulatta GN=TGFB1 PE=2 SV=1 - [H9FBZ1_MACMU]	16.58	6	3	3	8	0	0	0	0	0	0	0	0	0	0	0	0	0	0	0	0	0	0	0	2.72585e+07	0	0	0	0	0	0	0	0	0	0	0	0	0	0	0	0	0	0	0	0	0	0	0
A3FEZ5	MHC class 1 protein OS=Macaca mulatta GN=Mamu-B PE=2 SV=1 - [A3FEZ5_MACMU]	16.57	150	0	4	16	0	0	0	0	0	0	0	0	0	0	0	0	0	0	0	0	0	0	1.53157e+08	1.57494e+08	1.1863e+06	0	0	0	0	0	0	0	0	0	0	0	0	0	0	0	0	0	0	0	0	0	0
E7EMF1	Integrin alpha-2 OS=Homo sapiens GN=ITGA2 PE=1 SV=1 - [E7EMF1_HUMAN]	16.56	6	3	7	73	0	0	0	0	0	0	0	0	0	0	0	0	0	0	0	0	0	0	3.80177e+07	6.14846e+07	3.80012e+07	1.72983e+07	1.35038e+07	2.2788e+07	0	0	0	0	0	0	0	0	0	0	0	0	0	0	0	0	0	0	0
B7XC36	MHC class I antigen (Fragment) OS=Macaca mulatta GN=Mamu-A PE=2 SV=1 - [B7XC36_MACMU]	16.51	105	0	3	13	0	0	0	0	0	0	0	0	0	0	0	0	0	0	0	0	0	0	4.81256e+07	5.39347e+07	4.0535e+07	0	0	0	0	0	0	0	0	0	0	0	0	0	0	0	0	0	0	0	0	0	0
Q2TBQ1	Coagulation factor XIII, B polypeptide OS=Bos taurus GN=F13B PE=2 SV=1 - [Q2TBQ1_BOVIN]	16.49	1	7	7	32	0	0	0	0	0	0	0	0	0	0	0	0	0	0	0	0	0	0	0	0	0	0	0	0	0	0	0	0	0	0	0	0	0	0	0	0	0	0	0	0	1.17581e+06	0	0
G7N5L6	Tetraspanin (Fragment) OS=Macaca mulatta GN=EGK_03266 PE=3 SV=1 - [G7N5L6_MACMU]	16.43	3	1	2	174	0	0	0	0	0	0	0	0	0	0	0	0	0	0	0	0	0	0	5.13464e+08	1.73756e+09	4.89217e+08	0	0	0	0	0	0	0	0	0	0	0	0	0	0	0	0	0	0	0	0	0	0
P02763	Alpha-1-acid glycoprotein 1 OS=Homo sapiens GN=ORM1 PE=1 SV=1 - [A1AG1_HUMAN]	16.42	1	2	3	15	0	0	0	0	0	0	0	0	0	0	0	0	0	0	0	0	0	0	0	0	0	0	0	0	0	0	0	0	0	0	0	0	0	0	0	0	33743027	6.90154e+07	0	0	0	0	0
O60701	UDP-glucose 6-dehydrogenase OS=Homo sapiens GN=UGDH PE=1 SV=1 - [UGDH_HUMAN]	16.4	12	5	5	64	2.10106e+07	1.75269e+07	2.02269e+07	1.47066e+07	1.68251e+07	2.0977e+07	1.76752e+07	2.00903e+07	3.03944e+07	0	0	5.99367e+06	0	0	0	0	0	0	0	2.01631e+07	1.6149e+07	1.66895e+07	1.53734e+07	2.82295e+07	0	0	0	0	0	0	0	0	0	0	0	0	0	0	0	0	0	0	0
K7EM16	Vasodilator-stimulated phosphoprotein (Fragment) OS=Homo sapiens GN=VASP PE=1 SV=1 - [K7EM16_HUMAN]	16.39	2	1	2	12	0	0	0	886378	0	0	0	0	0	1.02766e+06	0	0	0	0	0	0	0	0	1.20702e+07	1.00682e+07	1.0997e+07	2.28601e+06	2.4193e+06	0	0	0	0	0	0	0	0	0	0	0	0	0	0	0	0	0	0	0	0
P08754;F6VL43	Guanine nucleotide-binding protein G(k) subunit alpha OS=Homo sapiens GN=GNAI3 PE=1 SV=3 - [GNAI3_HUMAN]	16.38	27	2	3	53	4.91641e+07	4.61305e+07	3.60359e+07	3.35931e+07	2.78103e+07	3.46471e+07	4.48442e+07	2.97211e+07	3.92248e+07	1.99801e+07	1.33012e+07	1.41937e+07	2.31928e+07	0	0	2.01377e+07	2.26644e+07	1.16101e+07	2.25634e+07	38453095	27857143	3.33868e+07	2.23802e+07	2.12899e+07	0	0	0	0	0	0	0	0	0	0	0	0	0	0	0	0	0	0	0
Q09666	Neuroblast differentiation-associated protein AHNAK OS=Homo sapiens GN=AHNAK PE=1 SV=2 - [AHNK_HUMAN]	16.3	11	38	40	366	3.73276e+07	1.75053e+07	2.88791e+07	2.78432e+07	2.53978e+07	2.75137e+07	3.12515e+07	1.66592e+07	2.13016e+07	8.17829e+06	1.29895e+07	1.19507e+07	8.7181e+06	6.58648e+06	1.45864e+07	8.61936e+06	1.98423e+07	6.74391e+06	1.62757e+07	1.74869e+07	1.91347e+07	2.19294e+07	1.77597e+07	3.97942e+07	0	0	0	0	0	0	0	0	0	0	0	0	0	1.40608e+08	0	0	0	0	0
B6D1Y9	MHC class I antigen OS=Macaca mulatta GN=Mamu-B PE=2 SV=1 - [B6D1Y9_MACMU]	16.3	155	0	4	48	0	0	0	0	0	0	0	0	0	0	0	0	0	0	0	0	0	0	4.95191e+07	8.70376e+07	6.10174e+07	0	0	0	0	0	0	0	0	0	0	0	0	0	0	0	0	0	0	0	0	0	0
P54577	Tyrosine--tRNA ligase, cytoplasmic OS=Homo sapiens GN=YARS PE=1 SV=4 - [SYYC_HUMAN]	16.29	6	6	6	55	2.99335e+07	1.38714e+07	0	0	0	3.33272e+07	2.54918e+07	2.26077e+07	2.59532e+07	6.35927e+06	0	5.44503e+06	9.05028e+06	7.20721e+06	7.92392e+06	6.20448e+06	5.27614e+06	4.66155e+06	1.14682e+07	1.4713e+07	9735252	1.96537e+07	1.17307e+07	2.1993e+07	0	0	0	0	0	0	0	0	0	0	0	0	0	0	0	0	0	0	0
C9J9W2	LIM and SH3 domain protein 1 (Fragment) OS=Homo sapiens GN=LASP1 PE=1 SV=1 - [C9J9W2_HUMAN]	16.27	6	2	2	11	0	0	0	0	0	0	0	0	0	0	0	0	0	0	0	0	0	0	9.63717e+06	1.33333e+07	0	0	0	1.19895e+07	0	0	0	0	0	0	0	0	0	0	0	0	0	0	0	0	0	0	0
Q05717	Insulin-like growth factor-binding protein 5 OS=Bos taurus GN=IGFBP5 PE=2 SV=2 - [IBP5_BOVIN]	16.24	1	2	3	11	0	0	0	0	0	0	0	0	0	0	0	0	0	0	0	0	0	0	0	0	0	0	0	0	0	0	0	0	0	0	0	0	0	0	0	0	0	0	0	0	0	0	0
F7C9A4	Hemopexin OS=Macaca mulatta GN=HPX PE=3 SV=1 - [F7C9A4_MACMU]	16.23	2	2	3	11	0	0	0	0	0	0	0	0	0	0	0	0	0	0	0	0	0	0	0	0	0	0	0	0	0	0	0	0	0	0	0	0	0	0	0	0	0	0	0	0	0	0	0
P27824	Calnexin OS=Homo sapiens GN=CANX PE=1 SV=2 - [CALX_HUMAN]	16.22	17	7	7	77	9.15586e+07	3.70119e+07	6.18419e+06	5.37552e+07	9.31613e+06	4.03284e+06	5.1063e+07	3.72018e+07	3.44793e+07	1.39171e+07	1.097e+07	2.28881e+07	1.36388e+07	1.98703e+07	1.17185e+07	1.47017e+07	1.35876e+07	8.12398e+06	2.02553e+07	4.09992e+07	3.4446e+07	0	0	3.73785e+06	0	0	0	0	1.3844e+07	0	0	0	0	0	1.35991e+07	0	0	0	0	0	0	0	0
P80748	Ig lambda chain V-III region LOI OS=Homo sapiens PE=1 SV=1 - [LV302_HUMAN]	16.22	1	1	1	1	0	0	0	0	0	0	0	0	0	0	0	0	0	0	0	0	0	0	0	0	0	0	0	0	0	0	0	0	0	0	0	0	0	0	0	0	0	0	0	0	0	0	0
Q16543	Hsp90 co-chaperone Cdc37 OS=Homo sapiens GN=CDC37 PE=1 SV=1 - [CDC37_HUMAN]	16.14	7	4	4	49	2.71638e+07	2.03522e+07	1.69326e+07	0	9601325	0	1.54721e+07	1.78617e+07	2.1993e+07	1.398e+07	6.55108e+06	6.87831e+06	1.25064e+07	1.30248e+07	1.15301e+07	9.57043e+06	1.21335e+07	6.25239e+06	0	0	0	0	0	0	0	0	0	0	0	0	0	0	0	0	0	0	0	0	0	0	0	0	0
O43399-2	Isoform 2 of Tumor protein D54 OS=Homo sapiens GN=TPD52L2 - [TPD54_HUMAN]	16.13	11	2	2	22	3.14861e+07	2.3777e+07	2.01615e+07	0	0	0	0	0	0	1.03145e+07	6.7593e+06	0	0	0	0	0	0	0	0	0	0	1.35475e+07	1.37731e+07	2.12443e+07	0	0	0	0	0	0	0	0	0	0	0	0	0	0	0	0	0	0	0
E1B983	Uncharacterized protein OS=Bos taurus PE=3 SV=2 - [E1B983_BOVIN]	16.13	11	2	2	4	0	0	0	0	0	0	0	0	0	0	0	0	1.30348e+06	0	1.44137e+06	0	0	0	0	0	0	0	0	0	0	0	0	0	0	0	0	0	0	0	0	0	0	0	0	0	0	0	0
P63092-3;I2CUJ2	Isoform 3 of Guanine nucleotide-binding protein G(s) subunit alpha isoforms short OS=Homo sapiens GN=GNAS - [GNAS2_HUMAN]	16.09	44	3	4	28	0	0	0	9.57953e+06	0	0	0	0	9.68207e+06	0	0	7.41749e+06	0	0	9.34238e+06	5.47232e+06	7.50134e+06	0	6339682	1.41613e+07	1.10751e+07	7.45512e+06	9.99085e+06	1.15342e+07	0	0	0	0	0	0	0	0	0	0	0	0	0	0	0	0	0	0	0
F6XAG6	Uncharacterized protein OS=Macaca mulatta PE=4 SV=2 - [F6XAG6_MACMU]	16.08	4	4	4	48	0	0	0	0	0	0	0	0	0	0	0	0	0	0	0	0	0	0	0	0	0	0	0	0	0	0	0	0	0	0	0	0	0	0	0	0	0	0	0	0	0	0	0
P15880;G7NQT9;A0A0D9RFM7	40S ribosomal protein S2 OS=Homo sapiens GN=RPS2 PE=1 SV=2 - [RS2_HUMAN]	16.04	41	4	4	32	5.64043e+07	0	0	0	3.52067e+07	4.17708e+07	4.85754e+07	4.27626e+07	5.88444e+07	7.25899e+06	0	0	0	0	7.98781e+06	0	1.32185e+07	4.72183e+06	1.141e+07	15364156	1.55771e+07	1.88223e+07	1.79226e+07	0	168041555	1.59547e+08	7.74132e+07	0	0	0	1.3178e+08	0	0	0	2.34555e+08	0	0	0	0	0	0	0	0
H0YCP4	Target of Nesh-SH3 (Fragment) OS=Homo sapiens GN=ABI3BP PE=4 SV=1 - [H0YCP4_HUMAN]	16	1	1	1	1	0	0	0	0	0	0	3.2861e+06	0	0	0	0	0	0	0	0	0	0	0	0	0	0	0	0	0	0	0	0	0	0	0	0	0	0	0	0	0	0	0	0	0	0	0	0
P53396	ATP-citrate synthase OS=Homo sapiens GN=ACLY PE=1 SV=3 - [ACLY_HUMAN]	15.99	13	12	12	132	5.9674e+07	3.67902e+07	3.88087e+07	2.93828e+06	2.48941e+07	3.31711e+07	3.4589e+07	32877181	3.27498e+07	17103724	1.19099e+07	1.35049e+07	1.95117e+07	1.75801e+07	1.44886e+07	1.41359e+07	1.54805e+07	1.22151e+07	1.76947e+07	2.11784e+07	1.19015e+07	2.44579e+07	1.83943e+07	3.5631e+07	0	0	0	0	0	0	0	0	0	0	0	0	0	0	0	0	0	0	0
P61019-2;A0A1D5RFD0	Isoform 2 of Ras-related protein Rab-2A OS=Homo sapiens GN=RAB2A - [RAB2A_HUMAN]	15.96	5	2	2	25	2.89207e+07	2.85884e+07	1.96888e+07	0	0	0	0	0	0	0	6.85408e+06	1.02965e+07	1.3385e+07	0	1.11288e+07	1.01516e+07	0	6.46688e+06	7.58626e+06	1.4542e+07	0	1.94812e+07	8.26081e+06	2.29344e+07	0	0	0	0	0	0	0	0	0	0	0	0	0	0	0	0	0	0	0
F1MAV0	Fibrinogen beta chain OS=Bos taurus GN=FGB PE=4 SV=2 - [F1MAV0_BOVIN]	15.96	3	3	5	12	0	0	0	0	0	0	0	0	0	0	0	0	0	0	0	0	0	0	7.91556e+07	8.63331e+07	3.86437e+07	0	0	0	0	0	0	0	0	0	0	0	0	0	0	0	0	0	0	0	5.87518e+06	0	0
J3KSH8	Hematological and neurological-expressed 1 protein (Fragment) OS=Homo sapiens GN=HN1 PE=1 SV=5 - [J3KSH8_HUMAN]	15.96	5	1	1	1	0	0	0	0	0	0	0	0	0	0	0	0	0	0	0	0	0	0	0	0	0	0	0	0	0	0	0	0	0	0	0	0	0	0	0	0	0	0	0	0	0	0	0
A0N066	Antithrombin III OS=Macaca mulatta PE=2 SV=1 - [A0N066_MACMU]	15.95	4	2	4	15	0	0	0	0	0	0	0	0	0	0	0	0	0	0	0	0	0	0	0	0	0	0	0	0	0	0	0	0	0	0	0	0	0	0	0	0	0	0	0	0	0	0	0
W8JFR7	MHC class II antigen (Fragment) OS=Macaca mulatta GN=Mamu-DPB PE=2 SV=1 - [W8JFR7_MACMU]	15.91	3	1	1	1	0	0	0	0	0	0	0	0	0	0	0	0	0	0	0	0	0	0	0	0	0	0	0	0	0	0	0	0	0	0	0	0	0	0	0	0	0	0	0	0	0	0	0
F7GPN6	Uncharacterized protein OS=Macaca mulatta GN=STX7 PE=3 SV=1 - [F7GPN6_MACMU]	15.9	4	3	3	24	0	0	0	0	0	0	0	0	0	0	0	0	0	0	0	0	0	0	5.30485e+06	5.50465e+06	0	0	0	0	0	0	0	0	0	0	0	0	0	0	0	0	0	0	0	0	0	0	0
B5B3R8	Alpha S1 casein OS=Bos taurus GN=CSN1S1 PE=2 SV=1 - [B5B3R8_BOVIN]	15.89	2	2	2	4	0	0	0	0	0	0	0	0	0	0	0	0	7.38756e+06	0	0	0	0	0	0	0	0	0	0	0	0	0	0	0	0	0	0	0	0	0	0	0	0	0	0	0	0	0	0
Q3MHN2	Complement component C9 OS=Bos taurus GN=C9 PE=2 SV=1 - [CO9_BOVIN]	15.88	2	5	7	91	0	0	0	0	4.5503e+07	0	0	0	0	0	0	0	0	0	0	0	0	0	19545172	1.80105e+07	2.27818e+07	0	0	0	0	0	0	1.2976e+08	103012843	1.10679e+08	0	0	0	0	0	0	0	0	0	7.79775e+06	1.41994e+07	7.46087e+06	0
F7FUB7	Uncharacterized protein OS=Macaca mulatta GN=CD5L PE=4 SV=2 - [F7FUB7_MACMU]	15.85	2	1	3	19	0	0	0	0	0	0	0	0	0	0	0	0	0	0	0	0	0	0	0	0	0	0	0	0	0	0	0	0	0	0	0	0	0	0	0	0	0	0	0	0	0	0	0
P52895-2	Isoform 2 of Aldo-keto reductase family 1 member C2 OS=Homo sapiens GN=AKR1C2 - [AK1C2_HUMAN]	15.83	6	1	1	9	0	0	0	0	0	0	1.86711e+07	1.72963e+07	0	1.33913e+07	0	0	0	0	0	0	8.55926e+06	0	0	0	0	4.80101e+06	1.0963e+07	2.54256e+07	0	0	0	0	0	0	0	0	0	0	0	0	0	0	0	0	0	0	0
P34932	Heat shock 70 kDa protein 4 OS=Homo sapiens GN=HSPA4 PE=1 SV=4 - [HSP74_HUMAN]	15.83	10	8	8	46	1.6962e+07	1.73915e+07	0	0	0	0	1.65715e+07	1.68353e+07	2.18851e+07	7.74803e+06	0	0	0	0	0	6.54412e+06	7.7789e+06	3.76181e+06	0	1.08007e+07	0	1.18415e+07	6.14608e+06	1.26959e+07	0	0	0	0	0	0	0	0	0	0	0	0	0	0	0	0	0	0	0
F7HJP2	Uncharacterized protein OS=Macaca mulatta GN=SPTA1 PE=4 SV=2 - [F7HJP2_MACMU]	15.83	7	24	24	188	0	0	0	0	0	0	0	0	0	0	0	0	0	0	0	0	0	0	1.41384e+07	1.28935e+07	1.49309e+07	0	0	0	0	0	0	0	0	0	0	0	0	0	0	0	0	0	0	0	0	0	0
P50914	60S ribosomal protein L14 OS=Homo sapiens GN=RPL14 PE=1 SV=4 - [RL14_HUMAN]	15.81	13	3	3	27	3.26807e+08	0	0	0	0	8.8786e+07	1.06417e+08	0	73099112	1.92388e+06	1.61334e+07	3.17095e+07	0	0	0	0	3.88384e+07	0	52487434	5.94071e+07	4.80344e+07	105004253	72047823	3.47516e+06	0	0	0	0	0	0	0	0	0	2.0472e+08	1.78279e+08	2.45843e+08	0	0	0	0	0	0	0
A0A1D5QYD0	Uncharacterized protein OS=Macaca mulatta GN=ITIH4 PE=4 SV=1 - [A0A1D5QYD0_MACMU]	15.81	5	8	9	40	0	0	0	0	0	0	0	0	0	0	0	0	0	0	0	0	0	0	0	0	0	0	0	0	0	0	0	0	0	0	0	0	0	0	0	0	0	0	0	0	0	0	0
A1L5B7	SERPINE1 mRNA binding protein 1 OS=Bos taurus GN=SERBP1 PE=1 SV=1 - [A1L5B7_BOVIN]	15.8	11	4	4	96	1.26132e+07	2.79921e+07	1.04305e+07	4.63417e+06	0	1.29107e+07	6.76053e+06	6.25092e+06	1.54403e+07	3.53276e+06	4.72543e+06	4.08279e+06	6.03102e+06	5.37347e+06	6.88896e+06	5.17689e+06	5.96948e+06	3.27722e+06	0	2.37768e+06	2.03728e+06	9.32536e+06	8.74858e+06	1.21147e+07	0	0	0	0	0	0	0	0	0	0	0	0	0	0	0	0	0	0	0
Q01518	Adenylyl cyclase-associated protein 1 OS=Homo sapiens GN=CAP1 PE=1 SV=5 - [CAP1_HUMAN]	15.79	13	1	5	69	2.2781e+07	2.11825e+07	1.86743e+07	15318627	0	1.97449e+07	1.13846e+07	2.50358e+07	3.15669e+07	1.07629e+07	0	1.84263e+06	1.22826e+07	1.2298e+07	9.52408e+06	7.49801e+06	1.04501e+07	0	1.51381e+07	0	1.86834e+07	1.32794e+07	1.25168e+07	1.5991e+07	0	0	0	0	0	0	0	0	0	0	0	0	0	0	0	0	0	0	0
P43121	Cell surface glycoprotein MUC18 OS=Homo sapiens GN=MCAM PE=1 SV=2 - [MUC18_HUMAN]	15.79	8	6	6	58	0	21012756	2.09893e+07	0	0	1.8769e+07	1.91787e+07	1.40521e+07	18334086	0	0	1.21722e+07	0	0	0	1.23288e+07	0	9177227	1.17644e+07	3.42784e+07	1.8912e+07	2.42836e+07	2.1249e+07	2.86293e+07	0	0	0	0	0	0	0	0	0	0	0	0	0	0	0	0	0	0	0
P01625	Ig kappa chain V-IV region Len OS=Homo sapiens PE=1 SV=2 - [KV402_HUMAN]	15.79	1	1	1	54	0	0	0	0	0	0	0	0	0	0	0	0	0	0	0	0	0	0	0	0	0	0	0	0	0	0	0	1.49661e+08	1.29605e+08	143984423	0	0	0	0	0	0	1.08827e+08	1.10133e+08	1.0348e+08	0	0	0	7.74903e+07
P19338	Nucleolin OS=Homo sapiens GN=NCL PE=1 SV=3 - [NUCL_HUMAN]	15.77	7	7	7	83	7.64226e+07	6.30203e+07	3.07815e+07	0	0	0	0	1.88434e+07	2.10972e+07	1.68191e+07	8.98422e+06	1.31067e+07	1.33043e+07	1.11704e+07	1.2555e+07	9.05025e+06	1.33858e+07	7.30504e+06	0	0	0	1.00545e+07	5.59744e+06	6.44886e+06	0	0	0	0	0	0	0	0	0	0	0	0	0	0	0	0	0	0	0
P12277	Creatine kinase B-type OS=Homo sapiens GN=CKB PE=1 SV=1 - [KCRB_HUMAN]	15.75	4	3	3	19	1.39213e+07	0	1.54516e+07	0	0	0	1.94662e+07	0	0	7.67132e+06	5.36744e+06	5.41617e+06	0	6.50039e+06	6.49148e+06	0	0	4.9848e+06	0	0	0	1.57425e+07	0	9.21687e+06	0	0	0	0	0	0	0	0	0	0	0	0	0	0	0	0	0	0	0
P18621-2	Isoform 2 of 60S ribosomal protein L17 OS=Homo sapiens GN=RPL17 - [RL17_HUMAN]	15.75	25	2	2	12	106120145	0	6.75812e+07	1.06362e+07	0	0	2.1186e+07	1.1164e+07	0	0	0	0	0	0	0	0	0	0	0	0	0	0	0	1.49179e+07	0	0	0	0	0	0	0	0	0	0	0	0	0	0	0	0	0	0	0
P02743	Serum amyloid P-component OS=Homo sapiens GN=APCS PE=1 SV=2 - [SAMP_HUMAN]	15.7	3	3	3	15	0	0	0	0	0	0	0	0	0	0	0	0	0	0	0	0	0	0	0	0	0	0	0	0	0	0	0	0	0	0	0	0	0	0	0	0	5.15462e+07	3.10586e+07	0	0	0	0	0
Q14624	Inter-alpha-trypsin inhibitor heavy chain H4 OS=Homo sapiens GN=ITIH4 PE=1 SV=4 - [ITIH4_HUMAN]	15.7	6	11	12	61	0	0	0	0	0	0	0	0	0	0	0	0	0	0	0	0	0	0	0	0	0	0	0	0	0	0	0	0	0	0	0	0	0	0	0	0	0	0	0	0	0	0	0
A0A087X183	La-related protein 4B (Fragment) OS=Homo sapiens GN=LARP4B PE=1 SV=1 - [A0A087X183_HUMAN]	15.69	5	1	1	1	0	0	0	0	0	0	0	0	0	0	0	0	0	0	0	0	0	0	1.35659e+07	0	0	0	0	0	0	0	0	0	0	0	0	0	0	0	0	0	0	0	0	0	0	0	0
F8W1K5	Protein canopy homolog 2 (Fragment) OS=Homo sapiens GN=CNPY2 PE=1 SV=1 - [F8W1K5_HUMAN]	15.69	5	1	1	2	0	0	1.47709e+07	0	0	0	0	0	0	0	0	0	0	0	0	0	0	0	0	0	0	0	0	0	0	0	0	0	0	0	0	0	0	0	0	0	0	0	0	0	0	0	0
E7EQB2	Lactotransferrin (Fragment) OS=Homo sapiens GN=LTF PE=1 SV=1 - [E7EQB2_HUMAN]	15.66	5	8	8	33	0	0	0	0	0	0	0	0	0	0	0	0	0	0	0	0	0	0	0	0	0	0	0	0	0	0	0	0	0	0	0	0	0	0	0	0	0	0	0	0	0	0	0
Q15758-3	Isoform 3 of Neutral amino acid transporter B(0) OS=Homo sapiens GN=SLC1A5 - [AAAT_HUMAN]	15.65	8	6	6	197	2.18014e+08	3.01382e+07	2.58492e+07	1.21916e+08	1.27215e+08	1.44674e+08	1.76713e+08	1.49419e+08	2.09153e+08	1.47461e+08	1.47637e+08	1.30945e+08	2.78336e+08	1.39455e+08	1.69115e+08	2.01576e+08	2.24642e+08	9.91722e+07	7.67232e+07	9.86855e+07	7.77757e+07	9.15964e+07	6.57999e+07	1.99843e+08	0	0	0	0	0	0	0	0	0	0	0	0	0	0	0	0	0	0	0
P28800	Alpha-2-antiplasmin OS=Bos taurus GN=SERPINF2 PE=1 SV=2 - [A2AP_BOVIN]	15.65	1	6	6	74	0	0	0	0	0	0	0	0	0	0	0	0	0	0	0	0	0	0	0	0	0	0	0	0	0	0	0	0	0	0	0	0	0	0	0	0	0	0	0	5.65559e+06	1.05773e+07	7.21114e+06	0
O46375	Transthyretin OS=Bos taurus GN=TTR PE=1 SV=1 - [TTHY_BOVIN]	15.65	1	2	2	8	0	0	0	0	0	0	0	0	0	0	0	0	0	0	0	0	0	0	0	0	0	0	0	0	0	0	0	0	0	0	0	0	0	0	0	0	0	0	0	0	0	0	0
Q9UGM3-7	Isoform 7 of Deleted in malignant brain tumors 1 protein OS=Homo sapiens GN=DMBT1 - [DMBT1_HUMAN]	15.64	9	2	3	18	0	0	0	0	0	0	0	0	0	0	0	0	0	0	0	0	0	0	0	0	0	0	0	0	0	0	0	0	0	0	0	0	0	0	0	0	0	0	0	0	0	0	0
Q13790	Apolipoprotein F OS=Homo sapiens GN=APOF PE=1 SV=2 - [APOF_HUMAN]	15.64	1	3	3	88	0	0	0	0	0	0	0	0	0	0	0	0	0	0	0	0	0	0	0	0	0	0	0	0	0	0	0	0	0	0	0	0	0	0	0	0	123779402	5.70529e+07	8.97247e+07	0	0	0	10925794
E9PPZ7	FACT complex subunit SSRP1 (Fragment) OS=Homo sapiens GN=SSRP1 PE=1 SV=1 - [E9PPZ7_HUMAN]	15.58	5	1	1	3	0	0	0	0	0	0	0	1.14824e+07	1.20572e+07	0	0	0	0	0	0	0	0	0	0	0	0	5.31204e+06	0	0	0	0	0	0	0	0	0	0	0	0	0	0	0	0	0	0	0	0	0
G3X7S2	Heat shock protein beta-1 OS=Bos taurus GN=HSPB1 PE=1 SV=1 - [G3X7S2_BOVIN]	15.58	7	1	2	16	0	0	0	0	4.04205e+07	0	4.78277e+07	3.67362e+07	0	0	0	0	0	0	0	0	0	0	2.33164e+07	2.6803e+07	1.51933e+07	2.54622e+07	0	37797867	0	0	0	0	0	0	0	0	0	0	0	0	0	0	0	0	0	0	0
B0YJC4	Vimentin OS=Homo sapiens GN=VIM PE=1 SV=1 - [B0YJC4_HUMAN]	15.55	5	5	6	38	0	0	0	1.81617e+07	1.01229e+07	1.45579e+07	1.14573e+07	0	0	1.05658e+07	4.07116e+06	0	9.38161e+06	7.55408e+06	0	6.04184e+06	4905886	1.09626e+07	0	0	0	6.67145e+06	6.57898e+06	1.23552e+07	0	0	0	0	0	0	0	0	0	0	0	0	0	0	0	0	0	0	0
O14791-3	Isoform 3 of Apolipoprotein L1 OS=Homo sapiens GN=APOL1 - [APOL1_HUMAN]	15.53	3	4	4	72	0	0	0	0	0	0	0	0	0	0	0	0	0	0	0	0	0	0	0	0	0	0	0	0	0	0	0	0	0	0	0	0	0	0	0	0	9.49498e+07	5.4893e+07	2.82731e+07	0	0	0	3.00555e+07
Q5NTB3	Coagulation factor XI OS=Bos taurus GN=F11 PE=1 SV=1 - [FA11_BOVIN]	15.52	6	6	10	69	0	0	0	0	0	0	0	0	0	0	0	0	0	0	0	0	0	0	0	0	0	0	0	0	0	0	0	0	0	0	0	0	0	0	0	0	0	0	0	0	0	0	0
P48047	ATP synthase subunit O, mitochondrial OS=Homo sapiens GN=ATP5O PE=1 SV=1 - [ATPO_HUMAN]	15.49	5	2	2	7	2.30139e+07	2.60433e+07	1.44438e+07	0	0	1.93137e+07	1.87486e+07	1.96226e+07	0	0	0	0	0	0	0	0	0	0	1.33017e+07	0	0	0	0	0	0	0	0	0	0	0	0	0	0	0	0	0	0	0	0	0	0	0	0
A0MK02	Chemokine ligand 5 (Fragment) OS=Macaca mulatta GN=CCL5 PE=2 SV=1 - [A0MK02_MACMU]	15.49	10	1	1	4	0	0	0	0	0	0	0	0	0	0	0	0	0	0	0	0	0	0	1.73502e+07	1.3489e+07	16538836	0	0	0	0	0	0	0	0	0	0	0	0	0	0	0	0	0	0	0	0	0	0
A0A1D5QXE4	Uncharacterized protein OS=Macaca mulatta GN=CAPZA1 PE=3 SV=1 - [A0A1D5QXE4_MACMU]	15.47	15	1	3	9	0	0	0	0	0	0	0	0	0	0	0	0	0	0	0	0	0	0	1.73849e+07	0	0	0	0	0	0	0	0	0	0	0	0	0	0	0	0	0	0	0	0	0	0	0	0
A1L578	Polymerase I and transcript release factor OS=Bos taurus GN=PTRF PE=1 SV=1 - [A1L578_BOVIN]	15.42	4	2	2	5	2.04367e+07	0	7.10539e+06	0	0	0	0	1.73421e+07	0	0	0	0	0	0	0	0	0	0	0	0	0	0	0	0	0	0	0	0	0	0	0	0	0	0	0	0	0	0	0	0	0	0	0
C9J0J7	Profilin-2 OS=Homo sapiens GN=PFN2 PE=1 SV=1 - [C9J0J7_HUMAN]	15.38	7	1	1	8	0	0	0	0	0	0	0	0	0	0	0	0	0	0	0	0	0	0	0	0	0	7.63518e+06	0	14078576	0	0	0	0	0	0	0	0	0	0	0	0	0	0	0	0	0	0	0
G7NDL6	Catalase OS=Macaca mulatta GN=CAT PE=2 SV=1 - [G7NDL6_MACMU]	15.37	3	4	4	18	0	0	0	0	0	0	0	0	0	0	0	0	0	0	0	0	0	0	0	0	0	0	0	0	0	0	0	0	0	0	0	0	0	0	0	0	0	0	0	0	0	0	0
A0A0D9RED0	Tetraspanin OS=Chlorocebus sabaeus OX=60711 GN=CD9 PE=3 SV=1 - [A0A0D9RED0_CHLSB]	15.35	2	1	2	3	0	0	0	0	0	0	0	0	0	0	0	0	0	0	0	0	0	0	0	0	0	0	0	0	0	0	0	0	8.14399e+07	6.21444e+07	0	0	0	0	0	0	0	0	0	0	0	0	0
D2CK88	MHC class I antigen OS=Macaca mulatta GN=Mamu-B PE=2 SV=1 - [D2CK88_MACMU]	15.32	172	0	4	44	0	0	0	0	0	0	0	0	0	0	0	0	0	0	0	0	0	0	9.06608e+07	1.47602e+08	98181649	0	0	0	0	0	0	0	0	0	0	0	0	0	0	0	0	0	0	0	0	0	0
F6SEN6	Alpha-1-antitrypsin OS=Macaca mulatta GN=SERPINA1 PE=2 SV=1 - [F6SEN6_MACMU]	15.31	2	4	4	19	0	0	0	0	0	0	0	0	0	0	0	0	0	0	0	0	0	0	0	0	0	0	0	0	0	0	0	0	0	0	0	0	0	0	0	0	0	0	0	0	0	0	0
A0A1D5RBQ9	Uncharacterized protein OS=Macaca mulatta PE=4 SV=1 - [A0A1D5RBQ9_MACMU]	15.25	1	1	1	7	0	0	0	0	0	0	0	0	0	0	0	0	0	0	0	0	0	0	0	0	0	0	0	0	0	0	0	0	0	0	0	0	0	0	0	0	0	0	0	0	0	0	0
A0A1D5QQ04	Uncharacterized protein OS=Macaca mulatta GN=IGKC PE=4 SV=1 - [A0A1D5QQ04_MACMU]	15.24	1	1	1	24	0	0	0	0	0	0	0	0	0	0	0	0	0	0	0	0	0	0	2.70618e+07	4.25653e+07	29078924	0	0	0	0	0	0	0	0	0	0	0	0	0	0	0	0	0	0	0	0	0	0
P35998-2	Isoform 2 of 26S protease regulatory subunit 7 OS=Homo sapiens GN=PSMC2 - [PRS7_HUMAN]	15.2	3	2	3	35	2.01749e+07	1.23202e+07	9.28681e+06	6.33818e+06	7.34703e+06	9.56179e+06	7.91085e+06	2.68327e+07	7.33504e+06	0	0	0	0	0	0	0	0	0	2.11351e+06	2.66542e+06	0	4.43828e+06	4.09868e+06	5.62415e+06	0	0	0	0	0	0	0	0	0	0	0	0	0	0	0	0	0	0	0
Q3T0Z8	Small nuclear ribonucleoprotein F OS=Bos taurus GN=SNRPF PE=3 SV=2 - [RUXF_BOVIN]	15.12	1	1	1	4	0	0	0	0	0	0	0	0	0	0	0	0	0	0	0	0	0	0	0	0	0	7.45691e+06	7.7136e+06	1.22316e+07	0	0	0	0	0	0	0	0	0	0	0	0	0	0	0	0	0	0	0
P05023	Sodium/potassium-transporting ATPase subunit alpha-1 OS=Homo sapiens GN=ATP1A1 PE=1 SV=1 - [AT1A1_HUMAN]	15.05	43	11	11	247	8.05457e+07	7.02622e+07	5.0147e+07	4.93582e+07	4.06222e+07	7.91899e+07	7.03436e+07	4.96988e+07	5.90133e+07	4.33024e+07	4.3625e+07	4.00609e+07	5.06943e+07	4.52743e+07	5.38737e+07	4.10883e+07	4.50835e+07	3.20454e+07	3.9052e+07	6.13442e+07	5.01285e+07	7.43865e+07	6.03723e+07	8.75268e+07	0	0	0	0	0	0	0	0	0	0	0	0	0	0	0	0	0	0	0
Q3T0M7	Ran-specific GTPase-activating protein OS=Bos taurus GN=RANBP1 PE=2 SV=1 - [RANG_BOVIN]	15.05	11	3	3	14	0	0	0	0	2.50067e+07	0	3.01285e+07	3.1647e+07	0	2.30301e+07	0	9.97508e+06	0	1.89679e+07	0	2.23365e+07	0	0	0	0	0	0	0	0	0	0	0	0	0	0	0	0	0	0	0	0	0	0	0	0	0	0	0
A1XEB2	Cytokeratin 18 (Fragment) OS=Bos taurus PE=2 SV=1 - [A1XEB2_BOVIN]	14.97	5	1	2	4	4.11914e+07	0	0	0	0	0	0	2.61209e+07	0	0	0	0	0	0	0	0	0	0	0	0	0	0	0	0	0	0	0	0	0	0	0	0	0	0	0	0	0	0	0	0	0	0	0
F1N7I3	Parathymosin OS=Bos taurus GN=PTMS PE=4 SV=1 - [F1N7I3_BOVIN]	14.94	3	1	1	2	0	0	0	0	0	0	0	0	0	0	0	0	748666	0	0	0	647009	0	0	0	0	0	0	0	0	0	0	0	0	0	0	0	0	0	0	0	0	0	0	0	0	0	0
F1MLV1	26S protease regulatory subunit 10B OS=Bos taurus GN=PSMC6 PE=3 SV=2 - [F1MLV1_BOVIN]	14.91	8	4	4	9	2.616e+07	2.30331e+07	2.16512e+07	0	0	0	1.87247e+07	1.82698e+07	2.37071e+07	0	0	3.95934e+06	0	0	0	0	0	0	0	0	0	0	0	0	0	0	0	0	0	0	0	0	0	0	0	0	0	0	0	0	0	0	0
Q6NUN0-2	Isoform 2 of Acyl-coenzyme A synthetase ACSM5, mitochondrial OS=Homo sapiens GN=ACSM5 - [ACSM5_HUMAN]	14.9	2	1	1	1	0	0	0	0	0	0	0	0	0	0	0	0	0	0	0	0	0	0	0	0	0	0	0	0	0	0	0	0	0	0	0	0	0	0	0	0	0	0	0	0	0	0	0
C9K025	60S ribosomal protein L35a (Fragment) OS=Homo sapiens GN=RPL35A PE=1 SV=1 - [C9K025_HUMAN]	14.89	4	2	2	3	533313	0	0	0	0	0	0	0	0	0	0	0	0	0	0	0	0	0	0	0	0	0	2.05388e+06	0	0	0	0	0	0	0	0	0	0	0	0	0	0	0	0	0	0	0	0
Q8TB33	Putative uncharacterized protein encoded by LINC01560 OS=Homo sapiens GN=LINC01560 PE=4 SV=2 - [CX024_HUMAN]	14.89	1	1	1	2	0	0	0	0	0	0	0	0	0	0	0	0	0	0	0	0	0	0	0	0	0	2.8928e+06	0	7.81511e+06	0	0	0	0	0	0	0	0	0	0	0	0	0	0	0	0	0	0	0
E7EQR4	Ezrin OS=Homo sapiens GN=EZR PE=1 SV=3 - [E7EQR4_HUMAN]	14.85	11	2	7	73	1.72461e+07	1.46356e+06	1.07431e+07	0	42465009	3.1367e+07	1.67922e+07	2.32886e+07	2.90487e+07	2.27085e+07	1.1625e+07	1.55497e+07	2.09196e+07	0	1.94313e+07	9.04519e+06	1.11887e+07	1.20384e+07	2.10679e+07	0	4.725e+06	2.89059e+07	1.50562e+07	3.11226e+07	0	0	0	0	0	0	0	0	0	0	0	0	0	0	0	0	0	0	0
A0A0A0MSV6	Complement C1q subcomponent subunit B (Fragment) OS=Homo sapiens GN=C1QB PE=1 SV=3 - [A0A0A0MSV6_HUMAN]	14.85	3	3	3	15	0	0	0	4.45162e+07	4.69518e+07	5.92854e+07	0	0	0	0	0	0	0	0	0	0	0	0	0	0	0	0	0	0	0	0	0	0	0	0	0	0	0	0	0	0	0	1.9745e+07	1.82849e+07	0	0	0	0
A0A077KSH2	Osteopontin OS=Bos taurus GN=OST PE=2 SV=1 - [A0A077KSH2_BOVIN]	14.77	4	1	1	4	0	0	0	0	0	0	0	0	0	0	0	0	0	0	0	0	0	0	0	0	0	0	0	0	0	0	0	0	0	0	0	0	0	0	0	0	0	0	0	0	0	0	0
A0A1D5REH6	Anion exchange protein OS=Macaca mulatta GN=SLC4A1 PE=3 SV=1 - [A0A1D5REH6_MACMU]	14.77	4	4	7	44	0	0	0	0	0	0	0	0	0	0	0	0	0	0	0	0	0	0	3.65172e+07	5.93913e+07	4.53376e+07	0	0	0	0	0	0	0	0	0	0	0	0	0	0	0	0	0	0	0	0	0	0
G7NI37	Uncharacterized protein OS=Macaca mulatta GN=EGK_08059 PE=4 SV=1 - [G7NI37_MACMU]	14.75	4	1	6	21	0	0	0	0	0	0	0	0	0	0	0	0	0	0	0	0	0	0	1.40735e+07	3.97052e+07	1.88293e+07	0	0	0	0	0	0	0	0	0	0	0	0	0	0	0	0	0	0	0	0	0	0
Q05059	Envelope glycoprotein D OS=Human herpesvirus 1 (strain F) OX=10304 GN=gD PE=1 SV=1 - [GD_HHV1F]	14.72	1	3	3	83	0	0	0	0	0	0	0	0	0	0	0	0	0	0	0	0	0	0	0	0	0	0	0	0	3.52789e+08	3.68494e+08	3.55744e+08	8.46225e+08	6.45614e+08	6.3463e+08	4.00077e+08	5.93211e+08	4.14341e+08	4.2162e+08	3.66504e+08	4.04754e+08	0	0	0	0	0	0	0
E5RIT4	Eukaryotic translation initiation factor 3 subunit E (Fragment) OS=Homo sapiens GN=EIF3E PE=1 SV=1 - [E5RIT4_HUMAN]	14.67	4	1	1	1	0	0	1.0393e+07	0	0	0	0	0	0	0	0	0	0	0	0	0	0	0	0	0	0	0	0	0	0	0	0	0	0	0	0	0	0	0	0	0	0	0	0	0	0	0	0
H0YH80	Heterogeneous nuclear ribonucleoprotein A1 (Fragment) OS=Homo sapiens GN=HNRNPA1 PE=1 SV=1 - [H0YH80_HUMAN]	14.66	15	2	2	34	1.747e+07	2.01947e+07	2.05949e+07	5.86695e+06	7.14062e+06	7.05346e+06	9.63098e+06	8.60534e+06	7.90453e+06	9.59197e+06	3.63545e+06	5788748	1.01778e+07	8.02028e+06	6.52099e+06	6.83694e+06	0	0	3.53025e+06	4.21297e+06	4.30495e+06	0	0	0	0	0	0	0	0	0	0	0	0	0	0	0	0	0	0	0	0	0	0
A0A1D5REU8	Uncharacterized protein OS=Macaca mulatta GN=DBNL PE=4 SV=1 - [A0A1D5REU8_MACMU]	14.63	10	3	3	12	0	0	0	0	0	0	0	0	0	0	0	0	0	0	0	0	0	0	0	0	0	0	0	0	0	0	0	0	0	0	0	0	0	0	0	0	0	0	0	0	0	0	0
A0A1D5RCB1	Uncharacterized protein OS=Macaca mulatta GN=LOC720309 PE=3 SV=1 - [A0A1D5RCB1_MACMU]	14.6	210	0	4	37	0	0	0	0	0	0	0	0	0	0	0	0	0	0	0	0	0	0	8.45162e+07	1.09927e+08	7.3384e+07	0	0	0	0	0	0	0	0	0	0	0	0	0	0	0	0	0	0	0	0	0	0
Q56JX8	40S ribosomal protein S13 OS=Bos taurus GN=RPS13 PE=2 SV=3 - [RS13_BOVIN]	14.57	5	2	2	26	72718235	4.0604e+07	0	0	0	0	0	0	0	1.09521e+07	0	6.20465e+06	0	0	0	0	0	0	0	0	0	9.61062e+06	1.2648e+07	2.46263e+07	7.71422e+07	8.64407e+07	9.91312e+07	0	0	0	0	0	0	73272714	0	8.40353e+07	0	0	0	0	0	0	0
Q9BGI3	Peroxiredoxin-2 OS=Bos taurus GN=PRDX2 PE=2 SV=1 - [PRDX2_BOVIN]	14.57	2	2	3	52	0	5.46665e+06	1.54008e+07	1.65679e+07	0	1.98416e+07	0	2.17368e+07	0	1.31247e+07	9.91842e+06	1.18895e+07	1.80039e+07	1.47697e+07	1.48126e+07	1.13976e+07	1.20091e+07	0	5.92664e+06	1.15266e+07	2.33187e+07	0	5.3691e+06	9.82695e+07	0	0	0	0	0	0	0	0	0	0	0	0	0	0	0	0	0	0	0
C9JWS9	Chromobox protein homolog 1 (Fragment) OS=Homo sapiens GN=CBX1 PE=1 SV=1 - [C9JWS9_HUMAN]	14.55	5	1	1	1	0	0	0	0	0	0	0	0	0	0	0	0	0	0	0	0	0	0	0	0	0	0	0	0	0	0	0	0	0	0	0	0	0	0	0	0	0	0	0	0	0	0	0
E2CXJ9	MHC class I antigen (Fragment) OS=Macaca mulatta GN=Mamu-A PE=2 SV=1 - [E2CXJ9_MACMU]	14.53	137	0	4	42	0	0	0	0	0	0	0	0	0	0	0	0	0	0	0	0	0	0	8.86173e+07	1.11123e+08	6.81407e+07	0	0	0	0	0	0	0	0	0	0	0	0	0	0	0	0	0	0	0	0	0	0
G7N8B4	Uncharacterized protein (Fragment) OS=Macaca mulatta GN=EGK_04537 PE=3 SV=1 - [G7N8B4_MACMU]	14.5	19	10	10	113	0	0	0	0	0	0	0	0	0	0	0	0	0	0	0	0	0	0	5.09433e+07	6.57891e+07	4.35494e+07	0	0	0	0	0	0	0	0	0	0	0	0	0	0	0	0	0	0	0	0	0	0
D6RAF8	Heterogeneous nuclear ribonucleoprotein D0 (Fragment) OS=Homo sapiens GN=HNRNPD PE=1 SV=1 - [D6RAF8_HUMAN]	14.48	11	2	2	26	0	0	1.9687e+07	867415	726328	0	0	681905	0	0	1.4078e+07	1.58849e+07	1.07035e+07	9.70539e+06	1.88494e+07	6.81118e+06	950790	1.15742e+07	0	0	0	0	1.11875e+07	17877676	0	0	0	0	0	0	0	0	0	0	0	0	0	0	0	0	0	0	0
G7N3R7	Sulfurtransferase OS=Macaca mulatta GN=EGK_03005 PE=4 SV=1 - [G7N3R7_MACMU]	14.48	7	2	2	7	0	0	0	0	0	0	0	0	0	0	0	0	0	0	0	0	0	0	1.07185e+07	1.32324e+07	6.48515e+06	0	0	0	0	0	0	0	0	0	0	0	0	0	0	0	0	0	0	0	0	0	0
G7MF05	Uncharacterized protein OS=Macaca mulatta GN=EGK_01828 PE=4 SV=1 - [G7MF05_MACMU]	14.44	2	2	3	17	0	0	0	0	0	0	0	0	0	0	0	0	0	0	0	0	0	0	0	0	0	0	0	0	0	0	0	0	0	0	0	0	0	0	0	0	0	0	0	0	0	0	0
Q5JT45	Utrophin (Fragment) OS=Homo sapiens GN=UTRN PE=1 SV=5 - [Q5JT45_HUMAN]	14.36	9	1	1	1	0	0	0	0	0	0	0	0	0	0	0	0	0	0	0	0	0	0	0	0	0	0	0	0	0	0	0	0	0	0	0	0	0	0	0	0	0	0	0	0	0	0	0
P49006;F6RIS3	MARCKS-related protein OS=Homo sapiens GN=MARCKSL1 PE=1 SV=2 - [MRP_HUMAN]	14.36	5	2	2	19	0	0	0	0	0	0	0	0	0	0	4.6303e+06	0	6.83403e+06	5.06967e+06	6.60991e+06	0	5.51642e+06	0	0	0	0	0	0	0	0	0	0	0	0	0	0	0	0	0	0	0	0	0	0	0	0	0	0
Q3SZR3	Alpha-1-acid glycoprotein OS=Bos taurus GN=ORM1 PE=2 SV=1 - [A1AG_BOVIN]	14.36	2	3	3	51	0	0	0	0	0	0	0	0	0	0	0	0	0	0	0	0	0	0	0	0	0	0	0	0	0	0	0	0	0	0	0	0	0	0	0	0	0	0	0	4.95912e+07	5.9451e+07	4.01383e+07	0
F7HR94	Uncharacterized protein OS=Macaca mulatta GN=VMO1 PE=4 SV=1 - [F7HR94_MACMU]	14.36	3	2	2	30	0	0	0	0	0	0	0	0	0	0	0	0	0	0	0	0	0	0	0	25904660	2.88974e+07	0	0	0	0	0	0	0	0	0	0	0	0	0	0	0	0	0	0	0	0	0	0
G3X7F3	Uncharacterized protein OS=Bos taurus PE=4 SV=1 - [G3X7F3_BOVIN]	14.35	1	1	6	26	0	0	0	0	0	0	0	0	0	0	0	0	0	0	0	0	0	0	0	0	0	0	0	0	0	0	0	0	0	0	0	0	0	0	0	0	0	0	0	0	0	0	0
P03423-2	Isoform Secreted glycoprotein G of Major surface glycoprotein G OS=Human respiratory syncytial virus A (strain A2) GN=G - [GLYC_HRSVA]	14.34	2	1	1	1	0	0	0	0	0	0	0	0	0	0	0	0	0	0	0	0	0	0	0	0	0	0	0	0	0	0	0	0	0	0	0	0	0	0	0	0	0	0	0	0	0	0	0
F8WC55	Transforming acidic coiled-coil-containing protein 3 OS=Homo sapiens GN=TACC3 PE=1 SV=1 - [F8WC55_HUMAN]	14.29	6	1	1	1	0	0	0	0	0	0	0	0	0	0	0	0	0	0	0	0	0	0	0	0	0	0	0	0	0	0	0	0	0	0	0	0	0	0	0	0	0	0	0	0	0	0	0
P31939-2	Isoform 2 of Bifunctional purine biosynthesis protein PURH OS=Homo sapiens GN=ATIC - [PUR9_HUMAN]	14.21	9	5	5	30	1.51129e+07	1.13508e+07	1.22353e+07	1.61614e+07	2.05375e+07	2.93874e+07	25887402	3.70986e+07	0	1.24166e+07	0	8.89364e+06	1.58704e+07	1.55995e+07	1.378e+07	1.34604e+07	1.55046e+07	0	1.02746e+07	0	0	8.82321e+06	6.81337e+06	1.52915e+07	0	0	0	0	0	0	0	0	0	0	0	0	0	0	0	0	0	0	0
Q9BWP8-8	Isoform 8 of Collectin-11 OS=Homo sapiens GN=COLEC11 - [COL11_HUMAN]	14.21	20	2	2	21	0	0	0	0	0	0	0	0	0	0	0	0	0	0	0	0	0	0	0	0	0	0	0	0	0	0	0	0	0	0	0	0	0	0	0	0	0	0	0	0	0	0	0
Q99714	3-hydroxyacyl-CoA dehydrogenase type-2 OS=Homo sapiens GN=HSD17B10 PE=1 SV=3 - [HCD2_HUMAN]	14.18	6	2	2	14	1.45153e+07	12878260	9.09326e+06	1.40019e+07	0	1.26477e+07	8.47283e+06	6.67909e+06	0	0	0	0	0	0	0	3.61174e+06	4.04099e+06	0	5.11311e+06	1.13296e+07	1.02681e+07	0	0	0	0	0	0	0	0	0	0	0	0	0	0	0	0	0	0	0	0	0	0
C9JRL4	Malate dehydrogenase, cytoplasmic (Fragment) OS=Homo sapiens GN=MDH1 PE=1 SV=5 - [C9JRL4_HUMAN]	14.17	6	1	1	23	0	0	0	0	0	1.55919e+07	0	1.27489e+07	0	9.52401e+06	7.07214e+06	8.094e+06	1.42913e+07	0	1.30157e+07	1.20693e+07	1.52552e+07	9.55845e+06	0	0	0	14525746	9.29835e+06	0	0	0	0	0	0	0	0	0	0	0	0	0	0	0	0	0	0	0	0
F7EJE1	Peptidyl-prolyl cis-trans isomerase OS=Macaca mulatta GN=PPIF PE=3 SV=2 - [F7EJE1_MACMU]	14.15	2	1	1	14	0	0	0	0	0	0	0	0	0	0	0	0	0	0	0	0	0	0	2.4738e+07	75732141	4.38833e+07	0	0	0	0	0	0	0	0	0	0	0	0	0	0	0	0	0	0	0	0	0	0
Q9BQB6-3	Isoform 3 of Vitamin K epoxide reductase complex subunit 1 OS=Homo sapiens GN=VKORC1 - [VKOR1_HUMAN]	14.13	7	1	1	1	0	0	0	0	0	0	0	1.03361e+07	0	0	0	0	0	0	0	0	0	0	0	0	0	0	0	0	0	0	0	0	0	0	0	0	0	0	0	0	0	0	0	0	0	0	0
B4E3S0	Coronin OS=Homo sapiens GN=CORO1C PE=1 SV=1 - [B4E3S0_HUMAN]	14.09	8	1	4	21	0	0	0	0	0	0	0	0	0	0	0	0	0	1.96738e+06	0	0	0	0	1.73501e+06	1.12011e+07	2972658	0	0	9.63169e+06	0	0	0	0	0	0	0	0	0	0	0	0	0	0	0	0	0	0	0
Q15485	Ficolin-2 OS=Homo sapiens GN=FCN2 PE=1 SV=2 - [FCN2_HUMAN]	14.06	2	3	3	9	0	0	0	0	0	0	0	0	0	0	0	0	0	0	0	0	0	0	0	0	0	0	0	0	0	0	0	0	0	0	0	0	0	0	0	0	1.56967e+07	0	0	0	0	0	2.59452e+07
B8ZZQ6	Prothymosin alpha OS=Homo sapiens GN=PTMA PE=1 SV=1 - [B8ZZQ6_HUMAN]	14.02	8	1	1	9	0	0	0	0	0	0	0	0	0	1.15854e+06	0	0	2.0503e+06	1.68606e+06	1.84609e+06	1.31329e+06	1.73058e+06	0	0	0	0	0	0	1.44851e+06	0	0	0	0	0	0	0	0	0	0	0	0	0	0	0	0	0	0	0
G7MSK4	Uncharacterized protein (Fragment) OS=Macaca mulatta GN=EGK_15575 PE=4 SV=1 - [G7MSK4_MACMU]	13.95	8	3	4	34	0	0	0	0	0	0	0	0	0	0	0	0	0	0	0	0	0	0	0	0	1.22031e+07	0	0	0	0	0	0	0	0	0	0	0	0	0	0	0	0	0	0	0	0	0	0
G7NDG8	Prothrombin OS=Macaca mulatta GN=EGK_06305 PE=3 SV=1 - [G7NDG8_MACMU]	13.87	2	3	5	42	0	0	0	0	0	0	0	0	0	0	0	0	0	0	0	0	0	0	0	0	0	0	0	0	0	0	0	0	0	0	0	0	0	0	0	0	0	0	0	0	0	0	0
R9QSM8	Alpha-2-macroglobulin OS=Bos taurus GN=A2M PE=2 SV=1 - [R9QSM8_BOVIN]	13.86	11	14	16	162	0	0	0	0	0	0	0	0	0	0	0	0	0	0	0	0	0	0	0	0	0	0	0	0	0	0	0	0	0	0	0	0	0	0	0	0	0	0	0	3.33721e+07	6.22841e+07	4.40973e+07	0
E5RIA0	Vinexin (Fragment) OS=Homo sapiens GN=SORBS3 PE=1 SV=1 - [E5RIA0_HUMAN]	13.83	4	1	1	1	0	0	0	0	0	0	0	0	0	0	0	0	0	0	0	0	0	0	0	0	0	0	0	0	0	0	0	0	0	0	0	0	0	0	0	0	0	0	0	0	0	0	0
X6RFL8	Ras-related protein Rab-14 (Fragment) OS=Homo sapiens GN=RAB14 PE=1 SV=1 - [X6RFL8_HUMAN]	13.81	111	1	2	9	0	0	0	0	0	0	0	0	0	0	0	0	22968754	0	0	0	0	0	0	0	7.03889e+07	0	36452264	0	0	0	0	0	0	0	0	0	0	0	0	0	0	0	0	0	0	0	0
A1XED9	40S ribosomal protein S26 (Fragment) OS=Bos taurus PE=2 SV=1 - [A1XED9_BOVIN]	13.76	3	1	1	13	4.80822e+06	0	694567	0	0	3.75394e+07	0	5.73529e+07	0	0	8.29576e+06	1.11372e+07	0	0	0	0	0	0	0	0	0	1.04571e+07	1.52427e+07	1.36323e+07	0	0	0	0	0	0	0	0	0	0	0	0	0	0	0	0	0	0	0
A0A1D5QPG2	Uncharacterized protein OS=Macaca mulatta GN=DNAJB14 PE=4 SV=1 - [A0A1D5QPG2_MACMU]	13.76	3	1	1	2	0	0	0	0	0	0	0	0	0	0	0	0	0	0	0	0	0	0	0	0	0	0	0	0	0	0	0	0	0	0	0	0	0	0	0	0	0	0	0	0	0	0	0
F1MWU9	Uncharacterized protein OS=Bos taurus GN=HSPA6 PE=1 SV=2 - [F1MWU9_BOVIN]	13.69	5	1	7	188	5.1119e+08	638437268	2.85381e+08	2.25314e+08	2.57112e+08	3.25971e+08	3.41594e+08	2.8779e+08	2.92535e+08	6.51706e+07	3.35786e+07	5.31735e+07	7.1434e+07	7.62874e+07	4.56524e+07	6.57208e+07	7.56525e+07	2.70086e+07	1.10642e+08	1.77666e+08	1.14735e+08	1.81133e+08	1.53422e+08	2.84236e+08	0	0	0	0	0	0	0	0	0	0	0	0	0	0	0	0	0	0	0
P25815;F6PWQ7	Protein S100-P OS=Homo sapiens GN=S100P PE=1 SV=2 - [S100P_HUMAN]	13.68	2	1	1	39	4.17343e+07	4.23937e+07	3.0659e+07	1.86104e+07	1.85198e+07	2.43454e+07	0	1.80933e+07	0	0	5.41212e+06	5.09395e+06	0	0	9.29523e+06	0	9.41058e+06	4.94135e+06	1.13156e+07	9.10616e+06	1.2034e+07	1.42028e+07	1.79578e+07	1.71637e+07	0	0	0	0	0	0	0	0	0	0	0	0	0	0	0	0	0	0	0
Q29RR0	Ras-related protein Rab-26 OS=Bos taurus GN=RAB26 PE=2 SV=1 - [RAB26_BOVIN]	13.67	112	1	2	8	0	0	0	0	0	0	0	0	0	0	0	0	22968754	0	0	0	0	0	0	0	7.03889e+07	0	36452264	0	0	0	0	0	0	0	0	0	0	0	0	0	0	0	0	0	0	0	0
F8W914	Reticulon OS=Homo sapiens GN=RTN4 PE=1 SV=1 - [F8W914_HUMAN]	13.62	4	2	2	23	5.18398e+07	0	3.135e+07	0	0	0	3.50671e+07	2.52401e+07	4.08798e+07	0	0	7.28031e+06	9.09058e+06	1.48385e+07	0	0	1.05146e+07	0	0	0	0	1.69037e+07	0	8.79498e+06	0	0	0	0	0	0	0	0	0	0	0	0	0	0	0	0	0	0	0
Q0VD04	Keratin 85 OS=Bos taurus GN=KRT85 PE=2 SV=1 - [Q0VD04_BOVIN]	13.61	4	1	7	14	0	0	0	0	0	0	0	0	0	0	0	0	0	0	0	0	0	0	0	0	0	0	0	0	0	0	0	0	0	0	0	0	0	0	0	0	0	0	0	0	0	0	0
Q9GLV5	Cathelicidin antimicrobial peptide OS=Macaca mulatta GN=CAMP PE=2 SV=1 - [CAMP_MACMU]	13.53	2	2	3	16	0	0	0	0	0	0	0	0	0	0	0	0	0	0	0	0	0	0	0	0	0	0	0	0	0	0	0	0	0	0	0	0	0	0	0	0	0	0	0	0	0	0	0
E5RFN4	Androglobin (Fragment) OS=Homo sapiens GN=ADGB PE=4 SV=1 - [E5RFN4_HUMAN]	13.48	3	1	1	1	0	0	0	0	0	0	0	0	0	0	0	0	0	0	0	0	0	0	0	0	0	0	0	0	0	0	0	0	0	0	0	0	0	0	0	0	0	0	0	0	0	0	0
B8Y9S9	Embryo-specific fibronectin 1 transcript variant OS=Bos taurus GN=FN1 PE=1 SV=1 - [B8Y9S9_BOVIN]	13.45	11	9	21	137	0	0	0	0	0	0	0	0	11101245	0	0	0	0	7.4893e+06	0	4.41847e+06	0	0	7.17108e+07	9.67005e+07	6.83349e+07	0	0	0	0	0	0	94650207	4.79444e+07	2.72072e+07	0	56779173	0	0	0	0	0	0	0	7.97118e+06	2.28409e+07	2.41145e+07	0
P49907	Selenoprotein P OS=Bos taurus GN=SELENOP PE=2 SV=2 - [SEPP1_BOVIN]	13.43	1	4	4	31	0	0	0	0	0	0	0	0	0	0	0	0	0	0	0	0	0	0	0	0	0	0	0	0	0	0	0	0	0	0	0	0	0	0	0	0	0	0	0	0	0	0	0
P02748	Complement component C9 OS=Homo sapiens GN=C9 PE=1 SV=2 - [CO9_HUMAN]	13.42	2	2	4	33	0	0	0	2.55748e+07	3.88941e+07	3.50763e+07	0	0	0	0	0	0	0	0	0	0	0	0	19545172	1.80105e+07	2.27818e+07	0	0	0	0	0	0	1.2976e+08	103012843	1.10679e+08	0	0	0	0	0	0	1.75888e+07	0	0	0	0	0	9.95331e+06
E9PLT2	Nucleolar transcription factor 1 (Fragment) OS=Homo sapiens GN=UBTF PE=1 SV=1 - [E9PLT2_HUMAN]	13.4	4	1	1	3	0	0	0	0	0	0	0	0	0	0	0	0	0	0	0	0	0	1.58258e+06	0	0	0	0	0	0	0	0	0	0	0	0	0	0	0	0	0	0	0	0	0	0	0	0	0
J3KRC5	tRNA-splicing endonuclease subunit Sen54 (Fragment) OS=Homo sapiens GN=TSEN54 PE=1 SV=1 - [J3KRC5_HUMAN]	13.38	1	1	1	1	0	0	0	0	0	0	0	0	0	0	0	0	0	0	0	0	0	0	0	0	0	0	0	0	0	0	0	0	0	0	0	0	0	0	0	0	0	0	0	0	0	0	0
H0Y4A4	G-protein-signaling modulator 2 (Fragment) OS=Homo sapiens GN=GPSM2 PE=1 SV=1 - [H0Y4A4_HUMAN]	13.36	2	1	1	1	0	0	0	0	0	0	0	0	0	0	0	0	0	0	0	0	0	0	0	0	0	0	0	0	0	0	0	0	0	0	0	0	0	0	0	0	0	0	0	0	0	0	0
P35247	Pulmonary surfactant-associated protein D OS=Homo sapiens GN=SFTPD PE=1 SV=3 - [SFTPD_HUMAN]	13.33	1	3	3	11	0	0	0	0	0	0	0	0	0	0	0	0	0	0	0	0	0	0	0	0	0	0	0	0	0	0	0	0	0	0	0	0	0	0	0	0	0	0	0	0	0	0	0
H0YL12	Electron transfer flavoprotein subunit alpha, mitochondrial (Fragment) OS=Homo sapiens GN=ETFA PE=1 SV=5 - [H0YL12_HUMAN]	13.33	9	1	2	18	0	0	9517697	0	1.64711e+07	2.03853e+07	1.39703e+07	1.43142e+07	1.42443e+07	0	0	0	7.54998e+06	7.92999e+06	7.54111e+06	5.96138e+06	0	3.10117e+06	1.29815e+07	0	0	0	0	8.88621e+06	0	0	0	0	0	0	0	0	0	0	0	0	0	0	0	0	0	0	0
A4IFT7	LOC617079 protein OS=Bos taurus GN=LOC617079 PE=2 SV=1 - [A4IFT7_BOVIN]	13.33	2	1	1	1	0	0	0	2.06012e+07	0	0	0	0	0	0	0	0	0	0	0	0	0	0	0	0	0	0	0	0	0	0	0	0	0	0	0	0	0	0	0	0	0	0	0	0	0	0	0
F7BU07	Uncharacterized protein OS=Macaca mulatta GN=LOC106995399 PE=3 SV=2 - [F7BU07_MACMU]	13.33	4	1	1	4	0	0	0	0	0	0	0	0	0	0	0	0	0	0	0	0	0	0	0	0	0	0	0	0	0	0	0	0	0	0	0	0	0	0	0	0	0	0	0	0	0	0	0
F1MWR8	T-complex protein 1 subunit eta OS=Bos taurus GN=CCT7 PE=3 SV=2 - [F1MWR8_BOVIN]	13.31	17	4	4	30	1.3214e+07	0	0	0	0	0	46213770	2.15288e+07	2.24458e+07	1.04929e+07	9.6675e+06	8.48249e+06	1.40841e+07	9.94913e+06	1.06702e+07	9.34102e+06	1.13187e+07	7.16344e+06	0	2.53542e+07	1.61953e+07	0	1.46764e+07	1.06724e+07	0	0	0	0	0	0	0	0	0	0	0	0	0	0	0	0	0	0	0
A5D7L1	CLEC11A protein OS=Bos taurus GN=CLEC11A PE=2 SV=1 - [A5D7L1_BOVIN]	13.27	1	4	4	21	0	0	0	0	0	0	0	0	0	0	0	0	0	0	0	0	0	0	0	0	0	0	0	0	0	0	0	0	0	0	0	0	0	0	0	0	0	0	0	0	0	0	0
O75955-2	Isoform 2 of Flotillin-1 OS=Homo sapiens GN=FLOT1 - [FLOT1_HUMAN]	13.19	8	4	4	22	0	0	864225	0	0	0	0	0	0	0	0	7.79029e+06	9.77503e+06	7.60968e+06	9.36668e+06	0	1.02391e+06	0	10859608	2.21534e+07	1.50743e+07	1.7117e+07	8.54226e+06	1.6466e+07	0	0	0	0	0	0	0	0	0	0	0	0	0	0	0	0	0	0	0
Q15181	Inorganic pyrophosphatase OS=Homo sapiens GN=PPA1 PE=1 SV=2 - [IPYR_HUMAN]	13.15	3	2	2	8	0	0	2.47921e+07	2.09719e+07	0	0	0	2.175e+07	2.28391e+07	1.48359e+07	0	0	0	0	0	0	0	0	0	0	0	2.50438e+07	0	0	0	0	0	0	0	0	0	0	0	0	0	0	0	0	0	0	0	0	0
A0A1D5RCR3	Uncharacterized protein OS=Macaca mulatta GN=CFP PE=4 SV=1 - [A0A1D5RCR3_MACMU]	13.13	3	4	4	32	0	0	0	0	0	0	0	0	0	0	0	0	0	0	0	0	0	0	3.63271e+07	9.18227e+07	7.55518e+07	0	0	0	0	0	0	0	0	0	0	0	0	0	0	0	0	0	0	0	0	0	0
D2CKA9	MHC class I antigen OS=Macaca mulatta GN=Mamu-B PE=2 SV=1 - [D2CKA9_MACMU]	13.09	96	0	3	22	0	0	0	0	0	0	0	0	0	0	0	0	0	0	0	0	0	0	5.38912e+07	2.13378e+08	5.87861e+07	0	0	0	0	0	0	0	0	0	0	0	0	0	0	0	0	0	0	0	0	0	0
J3QL05	Serine/arginine-rich-splicing factor 2 (Fragment) OS=Homo sapiens GN=SRSF2 PE=1 SV=1 - [J3QL05_HUMAN]	13.08	4	1	1	14	30984681	1.93519e+07	24259590	0	0	0	0	0	0	0	0	0	0	0	0	0	0	0	0	0	0	2.48059e+07	1.544e+07	2.62607e+07	0	0	0	0	0	0	0	0	0	0	0	0	0	0	0	0	0	0	0
H0YMX8	Protein amnionless (Fragment) OS=Homo sapiens GN=AMN PE=1 SV=1 - [H0YMX8_HUMAN]	13.08	2	1	1	8	0	0	0	0	0	0	0	0	0	0	0	0	0	0	0	0	0	0	0	0	0	0	0	0	0	0	0	0	0	0	0	0	0	0	0	0	0	0	3.52156e+07	0	0	0	37262142
A7MBG9	Eukaryotic translation initiation factor 4H OS=Bos taurus GN=WBSCR1 PE=2 SV=1 - [A7MBG9_BOVIN]	13.06	4	1	1	1	0	0	0	0	0	0	0	0	0	0	0	0	0	0	0	0	0	0	0	0	0	0	0	0	0	0	0	0	0	0	0	0	0	0	0	0	0	0	0	0	0	0	0
F8VSC4	Methionine aminopeptidase 2 (Fragment) OS=Homo sapiens GN=METAP2 PE=1 SV=1 - [F8VSC4_HUMAN]	13.04	10	1	1	1	0	0	0	0	0	0	0	0	0	0	0	0	0	0	0	0	0	0	0	0	0	0	0	0	0	0	0	0	0	0	0	0	0	0	0	0	0	0	0	0	0	0	0
E9PKH6	NADH dehydrogenase [ubiquinone] iron-sulfur protein 8, mitochondrial (Fragment) OS=Homo sapiens GN=NDUFS8 PE=1 SV=1 - [E9PKH6_HUMAN]	13.04	3	1	1	3	0	0	0	0	0	0	0	0	0	0	0	0	0	0	0	0	0	0	0	0	0	0	0	0	0	0	0	0	37506191	0	0	0	0	88056170	0	7.40399e+07	0	0	0	0	0	0	0
P48740	Mannan-binding lectin serine protease 1 OS=Homo sapiens GN=MASP1 PE=1 SV=3 - [MASP1_HUMAN]	13.02	11	6	7	39	0	0	0	0	0	0	0	0	0	0	0	0	0	0	0	0	0	0	0	0	0	0	0	0	0	0	0	0	0	0	0	0	0	0	0	0	2.64606e+06	0	0	0	0	0	1.72161e+07
Q9Y266	Nuclear migration protein nudC OS=Homo sapiens GN=NUDC PE=1 SV=1 - [NUDC_HUMAN]	12.99	4	3	4	13	0	0	0	0	0	7.72714e+06	0	0	0	0	0	7.33031e+06	0	0	0	0	0	0	0	0	0	0	5.08117e+06	9.75986e+06	0	0	0	0	0	0	0	0	0	0	0	0	0	0	0	0	0	0	0
P62913-2	Isoform 2 of 60S ribosomal protein L11 OS=Homo sapiens GN=RPL11 - [RL11_HUMAN]	12.99	8	2	2	30	2.85846e+08	2.06639e+08	0	0	0	0	1.42604e+08	1.23518e+08	0	3.29983e+07	3.84938e+07	4.6677e+07	4.6335e+07	0	0	0	5.32288e+07	0	2.7117e+07	8.7525e+07	5.13649e+07	92957887	5.2743e+07	8.5361e+07	0	0	0	0	0	0	0	0	0	0	0	0	0	0	0	0	0	0	0
G3N2D7	Uncharacterized protein OS=Bos taurus GN=LOC100297192 PE=4 SV=1 - [G3N2D7_BOVIN]	12.93	1	1	1	22	0	0	0	0	0	0	0	0	0	0	0	0	0	0	0	0	0	0	0	0	0	0	0	0	0	0	0	0	0	0	0	0	0	0	0	0	0	0	0	2.78156e+07	36846116	2.9638e+07	0
C9JTK6	Obg-like ATPase 1 (Fragment) OS=Homo sapiens GN=OLA1 PE=1 SV=1 - [C9JTK6_HUMAN]	12.93	6	1	1	1	0	0	0	0	0	0	0	0	0	0	0	0	0	0	0	0	0	0	0	0	0	0	0	0	0	0	0	0	0	0	0	0	0	0	0	0	0	0	0	0	0	0	0
P31948-3	Isoform 3 of Stress-induced-phosphoprotein 1 OS=Homo sapiens GN=STIP1 - [STIP1_HUMAN]	12.91	7	5	5	68	1.01352e+08	7.38516e+07	64768159	5.75266e+07	5.58761e+07	6.52383e+07	6.8223e+07	5.4995e+07	8.05684e+07	3.00545e+07	1.8704e+07	1.89147e+07	1.18066e+06	3.19834e+07	0	3.30031e+07	2.36142e+07	1.87747e+07	1.35026e+07	2.80149e+07	1.78903e+07	2.83452e+07	2.00294e+07	2.6188e+07	0	0	0	0	0	0	0	0	0	0	0	0	0	0	0	0	0	0	0
F5H3Z2	Zinc finger protein 140 OS=Homo sapiens GN=ZNF140 PE=4 SV=1 - [F5H3Z2_HUMAN]	12.87	1	1	1	2	480815	0	408305	0	0	0	0	0	0	0	0	0	0	0	0	0	0	0	0	0	0	0	0	0	0	0	0	0	0	0	0	0	0	0	0	0	0	0	0	0	0	0	0
A0A0A0MS98	Band 3 anion transport protein OS=Homo sapiens GN=SLC4A1 PE=1 SV=1 - [A0A0A0MS98_HUMAN]	12.84	3	1	4	21	0	0	0	0	0	0	0	0	0	0	0	0	0	0	0	0	0	0	1.37789e+07	2.68847e+07	2.54296e+07	0	0	0	0	0	0	0	0	0	0	0	0	0	0	0	0	2.80672e+07	0	0	0	0	0
Q8IV96	DDX6 protein OS=Homo sapiens GN=DDX6 PE=1 SV=1 - [Q8IV96_HUMAN]	12.83	2	1	1	4	0	0	0	0	0	0	0	0	0	0	0	0	0	0	0	0	0	0	0	0	0	0	0	0	0	0	0	0	0	0	0	0	0	0	0	0	0	0	0	0	0	0	0
A0A087WXC7	Zinc finger CCHC domain-containing protein 2 (Fragment) OS=Homo sapiens GN=ZCCHC2 PE=1 SV=1 - [A0A087WXC7_HUMAN]	12.82	2	1	1	1	0	0	0	0	0	0	0	0	0	0	0	0	0	0	0	0	0	0	0	0	0	0	0	0	0	0	0	0	0	0	0	0	0	0	0	0	0	0	0	0	0	0	0
K7ESA3	Synaptic vesicle membrane protein VAT-1 homolog (Fragment) OS=Homo sapiens GN=VAT1 PE=1 SV=1 - [K7ESA3_HUMAN]	12.8	7	1	1	13	0	0	0	0	0	0	0	1.86059e+07	2.01152e+07	0	0	0	0	0	0	0	0	7.82096e+06	0	0	0	1.3188e+07	0	2.58647e+07	0	0	0	0	0	0	0	0	0	0	0	0	0	0	0	0	0	0	0
P30273	High affinity immunoglobulin epsilon receptor subunit gamma OS=Homo sapiens GN=FCER1G PE=1 SV=1 - [FCERG_HUMAN]	12.79	1	1	1	2	0	0	0	0	0	0	0	0	0	0	0	0	0	0	0	0	0	0	0	2.47729e+07	0	0	0	0	0	0	0	0	0	0	0	0	0	0	0	0	0	0	0	0	0	0	0
G8JKX6	Tetraspanin OS=Bos taurus GN=CD9 PE=3 SV=1 - [G8JKX6_BOVIN]	12.75	2	1	1	3	0	0	0	0	0	0	0	0	0	0	0	0	0	0	0	0	0	0	0	0	0	0	0	0	0	0	0	0	0	0	0	0	0	0	0	0	0	0	0	0	0	0	0
P26639	Threonine--tRNA ligase, cytoplasmic OS=Homo sapiens GN=TARS PE=1 SV=3 - [SYTC_HUMAN]	12.72	13	6	6	140	4.94305e+07	3.20106e+07	3.66732e+07	2.59775e+07	2.3156e+07	2.98816e+07	2.86185e+07	3.55708e+07	3.9409e+07	1.94066e+07	1.62373e+07	1.01937e+07	2.56063e+07	2.42491e+07	1.503e+07	1.71812e+07	2.30609e+07	9.10429e+06	1.13469e+07	23581739	1.65863e+07	1.60119e+07	1.10015e+07	2.66586e+07	0	0	0	0	0	0	0	0	0	0	0	0	0	0	0	0	0	0	0
F7FPV8	Apolipoprotein(a) OS=Macaca mulatta GN=LPA PE=3 SV=2 - [F7FPV8_MACMU]	12.71	3	6	6	50	0	0	0	0	0	0	0	0	0	0	0	0	0	0	0	0	0	0	0	1.85475e+07	0	0	0	0	0	0	0	0	0	0	0	0	0	0	0	0	0	0	0	0	0	0	0
D8WRH9	MHC class I antigen (Fragment) OS=Macaca mulatta GN=Mamu-A PE=2 SV=1 - [D8WRH9_MACMU]	12.71	101	1	3	9	0	0	0	0	0	0	0	0	0	0	0	0	0	0	0	0	0	0	3.13518e+07	0	2.58731e+07	0	0	0	0	0	0	0	0	0	0	0	0	0	0	0	0	0	0	0	0	0	0
Q6IQ22	Ras-related protein Rab-12 OS=Homo sapiens GN=RAB12 PE=1 SV=3 - [RAB12_HUMAN]	12.7	110	1	2	7	0	0	0	0	0	0	0	0	0	0	0	0	22968754	0	0	0	0	0	0	0	7.03889e+07	0	36452264	0	0	0	0	0	0	0	0	0	0	0	0	0	0	0	0	0	0	0	0
Q12792-4	Isoform 4 of Twinfilin-1 OS=Homo sapiens GN=TWF1 - [TWF1_HUMAN]	12.7	5	2	2	2	1.52102e+07	0	0	0	0	0	0	0	0	0	0	0	0	0	0	0	0	0	0	0	0	0	0	0	0	0	0	0	0	0	0	0	0	0	0	0	0	0	0	0	0	0	0
M0R050	Exosome complex component RRP46 OS=Homo sapiens GN=EXOSC5 PE=1 SV=1 - [M0R050_HUMAN]	12.69	1	1	1	1	0	0	0	0	0	0	0	0	0	0	0	0	0	0	0	0	0	0	0	0	0	0	0	0	0	0	0	0	0	0	0	0	0	0	0	0	0	0	0	0	0	0	0
C9JXZ1	Sodium/potassium-transporting ATPase subunit beta-3 (Fragment) OS=Homo sapiens GN=ATP1B3 PE=1 SV=1 - [C9JXZ1_HUMAN]	12.61	4	1	1	1	0	0	0	0	0	0	0	0	0	0	0	0	9.18283e+06	0	0	0	0	0	0	0	0	0	0	0	0	0	0	0	0	0	0	0	0	0	0	0	0	0	0	0	0	0	0
Q9Y265;A0A1D5QQW6	RuvB-like 1 OS=Homo sapiens GN=RUVBL1 PE=1 SV=1 - [RUVB1_HUMAN]	12.5	8	4	4	29	1.94509e+07	0	0	0	0	0	1.65916e+07	9.12238e+06	0	3.95409e+06	0	0	3.85211e+06	0	3.64712e+06	0	2.97832e+06	0	2.16452e+06	1.76769e+06	0	6.88433e+06	5.70519e+06	6.40454e+06	0	0	0	0	0	0	0	0	0	0	0	0	0	0	0	0	0	0	0
A7E355	SYNCRIP protein (Fragment) OS=Bos taurus GN=SYNCRIP PE=2 SV=1 - [A7E355_BOVIN]	12.5	9	4	4	12	0	0	0	0	0	0	0	0	0	0	0	9.94553e+06	0	0	0	9.03262e+06	1.02317e+07	0	0	0	0	0	0	1.01816e+07	0	0	0	0	0	0	0	0	0	0	0	0	0	0	0	0	0	0	0
E9PD92	Glucose-6-phosphate 1-dehydrogenase (Fragment) OS=Homo sapiens GN=G6PD PE=1 SV=1 - [E9PD92_HUMAN]	12.5	8	1	2	4	0	0	0	0	0	0	0	0	1.84059e+07	6.15948e+06	0	0	0	0	0	5.214e+06	0	0	0	0	0	0	7.5687e+06	0	0	0	0	0	0	0	0	0	0	0	0	0	0	0	0	0	0	0	0
A0A087WYR0	Signal recognition particle 19 kDa protein OS=Homo sapiens GN=SRP19 PE=1 SV=1 - [A0A087WYR0_HUMAN]	12.5	2	1	1	8	0	0	0	0	0	0	0	0	0	0	0	0	0	0	0	0	0	0	0	0	0	0	1.99916e+06	0	0	0	0	0	0	0	0	0	0	0	0	0	0	0	0	0	0	0	0
P31930	Cytochrome b-c1 complex subunit 1, mitochondrial OS=Homo sapiens GN=UQCRC1 PE=1 SV=3 - [QCR1_HUMAN]	12.5	5	1	3	9	0	0	0	0	0	0	0	0	1.8105e+07	0	0	0	0	0	0	0	0	0	1.36515e+07	2.45891e+07	1.27988e+07	0	0	0	0	0	0	0	0	0	0	0	0	0	0	0	0	0	0	0	0	0	0
F6PJS7	Cytochrome b-c1 complex subunit 1, mitochondrial OS=Macaca mulatta GN=UQCRC1 PE=2 SV=2 - [F6PJS7_MACMU]	12.5	6	1	3	11	0	0	0	0	0	0	0	0	0	0	0	0	0	0	0	0	0	0	1.14386e+07	2.21094e+07	1.23013e+07	0	0	0	0	0	0	0	0	0	0	0	0	0	0	0	0	0	0	0	0	0	0
Q99598	Translin-associated protein X OS=Homo sapiens GN=TSNAX PE=1 SV=1 - [TSNAX_HUMAN]	12.41	1	1	2	20	0	0	0	2.19721e+08	0	0	3.92555e+08	7.83683e+07	1.38585e+08	0	0	0	1.4984e+06	1.58677e+06	0	0	0	0	0	287388863	13028886	0	0	5.33089e+08	0	0	0	0	0	0	0	0	0	0	0	0	0	0	0	0	0	0	0
O43776	Asparagine--tRNA ligase, cytoplasmic OS=Homo sapiens GN=NARS PE=1 SV=1 - [SYNC_HUMAN]	12.41	6	4	4	19	0	0	0	0	0	0	0	0	0	0	0	8.74084e+06	0	0	1.02761e+07	0	0	0	1.18643e+07	1.16727e+07	7.25626e+06	1.17143e+07	7.77287e+06	1.47005e+06	0	0	0	0	0	0	0	0	0	0	0	0	0	0	0	0	0	0	0
F6PTT2	ATP synthase subunit d, mitochondrial isoform b OS=Macaca mulatta GN=ATP5H PE=2 SV=1 - [F6PTT2_MACMU]	12.41	3	1	1	7	0	0	0	0	0	0	0	0	0	0	0	0	0	0	0	0	0	0	1.6331e+07	3.19654e+07	1.37557e+07	0	0	0	0	0	0	0	0	0	0	0	0	0	0	0	0	0	0	0	0	0	0
H9G1K3	AN1-type zinc finger protein 2A OS=Macaca mulatta GN=ZFAND2A PE=2 SV=1 - [H9G1K3_MACMU]	12.41	2	1	1	1	0	0	0	0	0	0	0	0	0	0	0	0	0	0	0	0	0	0	5.29764e+06	0	0	0	0	0	0	0	0	0	0	0	0	0	0	0	0	0	0	0	0	0	0	0	0
P07910-4	Isoform 4 of Heterogeneous nuclear ribonucleoproteins C1/C2 OS=Homo sapiens GN=HNRNPC - [HNRPC_HUMAN]	12.4	19	2	2	3	0	0	0	0	0	0	0	0	0	1.18413e+07	0	4.01991e+06	0	0	0	0	0	0	0	0	0	0	0	0	0	0	0	0	0	0	0	0	0	0	0	0	0	0	0	0	0	0	0
C9K0U8	Single-stranded DNA-binding protein, mitochondrial (Fragment) OS=Homo sapiens GN=SSBP1 PE=1 SV=1 - [C9K0U8_HUMAN]	12.4	3	1	1	1	0	0	0	0	0	0	0	0	0	0	0	0	0	0	0	5.95597e+06	0	0	0	0	0	0	0	0	0	0	0	0	0	0	0	0	0	0	0	0	0	0	0	0	0	0	0
Q15109-5	Isoform 5 of Advanced glycosylation end product-specific receptor OS=Homo sapiens GN=AGER - [RAGE_HUMAN]	12.4	12	1	1	6	0	0	0	0	0	0	0	0	0	0	0	0	0	0	0	0	0	0	0	0	0	0	0	0	0	0	0	0	0	0	0	0	0	0	0	0	0	0	0	0	0	0	0
P21796	Voltage-dependent anion-selective channel protein 1 OS=Homo sapiens GN=VDAC1 PE=1 SV=2 - [VDAC1_HUMAN]	12.37	4	2	3	3	0	0	0	0	0	1.5142e+07	0	0	0	0	0	0	0	0	0	0	0	7.68034e+06	0	0	0	0	0	0	0	0	0	0	0	0	0	0	0	0	0	0	0	0	0	0	0	0	0
H9H2P7	Uncharacterized protein OS=Macaca mulatta GN=LOC721200 PE=4 SV=2 - [H9H2P7_MACMU]	12.37	5	4	16	104	0	0	0	0	0	0	0	0	0	0	0	0	0	0	0	0	0	0	1.09685e+07	2.38749e+07	1.69336e+07	0	0	0	0	0	0	0	0	0	0	0	0	0	0	0	0	0	0	0	0	0	0
P35908	Keratin, type II cytoskeletal 2 epidermal OS=Homo sapiens GN=KRT2 PE=1 SV=2 - [K22E_HUMAN]	12.36	35	3	7	68	0	0	0	0	0	0	0	1.69927e+07	27241528	0	7.17111e+06	1.30029e+07	1.49541e+07	1.58581e+07	1.14207e+07	1.17002e+07	1.15732e+07	1.03995e+07	0	0	0	0	1.47072e+07	0	0	0	0	0	0	0	0	0	0	0	102055194	1.04295e+08	0	5.33406e+07	0	0	0	0	7.11225e+07
Q5T466	Tubulointerstitial nephritis antigen OS=Homo sapiens GN=TINAG PE=1 SV=1 - [Q5T466_HUMAN]	12.32	1	1	1	1	0	0	0	0	0	0	0	0	0	0	0	0	0	0	0	0	0	0	0	0	0	0	0	0	0	0	0	0	0	0	0	0	0	0	0	0	0	0	0	0	0	0	0
F6YJW2	Uncharacterized protein OS=Macaca mulatta GN=C2 PE=3 SV=2 - [F6YJW2_MACMU]	12.32	8	6	9	48	0	0	0	0	0	0	0	0	0	0	0	0	0	0	0	0	0	0	0	0	0	0	0	0	0	0	0	0	0	0	0	0	0	0	0	0	0	0	0	0	0	0	0
E9PFJ4	Muscular LMNA-interacting protein (Fragment) OS=Homo sapiens GN=MLIP PE=1 SV=1 - [E9PFJ4_HUMAN]	12.24	2	1	1	1	0	0	0	0	0	0	0	0	0	0	0	0	0	0	0	0	0	0	0	0	0	0	0	0	0	0	0	0	0	0	0	0	0	0	0	0	0	0	0	0	0	0	0
P31942-6	Isoform 6 of Heterogeneous nuclear ribonucleoprotein H3 OS=Homo sapiens GN=HNRNPH3 - [HNRH3_HUMAN]	12.23	7	1	1	12	1.95863e+07	0	1.24276e+07	0	0	0	0	0	1.62361e+07	9.05351e+06	5.00837e+06	8.38137e+06	0	1.0338e+07	7.29678e+06	6.64365e+06	7.13787e+06	4.95387e+06	0	0	0	0	0	0	0	0	0	0	0	0	0	0	0	0	0	0	0	0	0	0	0	0	0
P09543-2	Isoform CNPI of 2',3'-cyclic-nucleotide 3'-phosphodiesterase OS=Homo sapiens GN=CNP - [CN37_HUMAN]	12.22	5	2	2	24	0	0	0	0	0	0	0	0	0	8.12174e+06	6.37626e+06	4.24776e+06	8.83906e+06	0	3.12727e+06	0	6.22943e+06	4.25148e+06	0	0	0	11195571	1.043e+07	1.37468e+07	0	0	0	0	0	0	0	0	0	0	0	0	0	0	0	0	0	0	0
P31976	Ezrin OS=Bos taurus GN=EZR PE=1 SV=2 - [EZRI_BOVIN]	12.22	10	1	6	51	0	1.46356e+06	0	0	42465009	3.1367e+07	0	2.73685e+07	3.31077e+07	3.08801e+07	1.1625e+07	2.1531e+07	2.06309e+07	0	0	1.69562e+06	3.46367e+06	1.20384e+07	2.10679e+07	0	4.725e+06	2.89059e+07	1.99677e+07	2.98729e+07	0	0	0	0	0	0	0	0	0	0	0	0	0	0	0	0	1.28296e+06	0	0
F8VX11	Eukaryotic translation initiation factor 4B (Fragment) OS=Homo sapiens GN=EIF4B PE=1 SV=1 - [F8VX11_HUMAN]	12.22	10	2	2	3	0	0	0	0	0	0	0	0	0	0	0	0	0	0	0	0	0	0	0	0	0	0	0	0	0	0	0	0	0	0	0	0	0	0	0	0	0	0	0	0	0	0	0
X6R6Z1	Interleukin enhancer-binding factor 2 (Fragment) OS=Homo sapiens GN=ILF2 PE=1 SV=1 - [X6R6Z1_HUMAN]	12.17	4	1	1	3	3.73403e+07	0	2.57084e+07	0	0	0	0	0	0	4.18879e+06	0	0	0	0	0	0	0	0	0	0	0	0	0	0	0	0	0	0	0	0	0	0	0	0	0	0	0	0	0	0	0	0	0
F7HTT9	Uncharacterized protein OS=Macaca mulatta GN=CFI PE=4 SV=2 - [F7HTT9_MACMU]	12.13	8	3	3	7	0	0	0	0	0	0	0	0	0	0	0	0	0	0	0	0	0	0	0	0	0	0	0	0	0	0	0	0	0	0	0	0	0	0	0	0	0	0	0	0	0	0	0
P30084	Enoyl-CoA hydratase, mitochondrial OS=Homo sapiens GN=ECHS1 PE=1 SV=4 - [ECHM_HUMAN]	12.07	1	2	2	6	0	0	0	0	0	0	0	1.22144e+07	7.4753e+06	0	0	0	7.89056e+06	0	5434652	4.37834e+06	4.77338e+06	0	0	0	0	0	0	0	0	0	0	0	0	0	0	0	0	0	0	0	0	0	0	0	0	0	0
F8VVM2	Phosphate carrier protein, mitochondrial OS=Homo sapiens GN=SLC25A3 PE=1 SV=1 - [F8VVM2_HUMAN]	12.04	8	2	2	24	0	0	0	0	0	0	0	0	2.75294e+07	0	1.62999e+07	2.30044e+07	0	0	2.67906e+07	0	0	0	2.56975e+07	4.2892e+07	4.45241e+07	16855681	6.01208e+06	2.46727e+07	0	0	0	0	0	0	0	0	0	0	0	0	0	0	0	0	0	0	0
F7EB76	Uncharacterized protein OS=Macaca mulatta GN=LTBP1 PE=4 SV=2 - [F7EB76_MACMU]	12.03	20	3	12	165	0	0	0	0	0	0	0	0	0	0	0	0	0	0	0	0	0	0	4.35715e+07	3.68462e+07	3.95136e+07	0	0	0	0	0	0	0	0	0	0	0	0	0	0	0	0	0	0	0	0	0	0
P22692;F7HF07	Insulin-like growth factor-binding protein 4 OS=Homo sapiens GN=IGFBP4 PE=1 SV=2 - [IBP4_HUMAN]	12.02	4	1	2	13	0	0	0	0	0	0	0	0	0	0	0	0	0	0	0	0	0	0	0	0	0	0	0	0	0	0	0	0	0	0	0	0	0	0	0	0	0	0	0	0	0	0	0
G7MXL5	Coronin OS=Macaca mulatta GN=EGK_17555 PE=3 SV=1 - [G7MXL5_MACMU]	11.95	4	1	4	59	0	0	0	0	0	0	0	0	0	0	0	0	0	0	0	0	0	0	1.73501e+06	1.12011e+07	2972658	0	0	0	0	0	0	0	0	0	0	0	0	0	0	0	0	0	0	0	0	0	0
H7C4H2	Signal recognition particle receptor subunit beta (Fragment) OS=Homo sapiens GN=SRPRB PE=1 SV=1 - [H7C4H2_HUMAN]	11.88	3	1	1	16	4.17711e+07	3.52859e+07	2.44425e+07	2.2284e+07	1.96084e+07	23227364	2.23473e+07	1.63086e+07	1.67755e+07	0	4.43055e+06	6.32683e+06	8.51899e+06	7.58204e+06	7.07525e+06	0	6.34787e+06	0	0	0	0	0	0	0	0	0	0	0	0	0	0	0	0	0	0	0	0	0	0	0	0	0	0
B8XNP5	Platelet glycoprotein IX polypeptide OS=Macaca mulatta GN=GPIX PE=4 SV=1 - [B8XNP5_MACMU]	11.86	3	2	2	3	0	0	0	0	0	0	0	0	0	0	0	0	0	0	0	0	0	0	5.78322e+07	377880329	0	0	0	0	0	0	0	0	0	0	0	0	0	0	0	0	0	0	0	0	0	0	0
A0A1D5R792	Uncharacterized protein OS=Macaca mulatta PE=4 SV=1 - [A0A1D5R792_MACMU]	11.85	1	1	1	1	0	0	0	0	0	0	0	0	0	0	0	0	0	0	0	0	0	0	0	0	0	0	0	0	0	0	0	0	0	0	0	0	0	0	0	0	0	0	0	0	0	0	0
Q04760-2	Isoform 2 of Lactoylglutathione lyase OS=Homo sapiens GN=GLO1 - [LGUL_HUMAN]	11.83	2	1	1	35	0	0	0	0	0	0	0	0	0	1.0268e+07	4.29696e+06	0	1.08333e+07	1.12146e+07	9.33602e+06	6.63853e+06	7.47127e+06	3.22795e+06	0	0	0	0	0	0	0	0	0	0	0	0	0	0	0	0	0	0	0	0	0	0	0	0	0
P05155-2	Isoform 2 of Plasma protease C1 inhibitor OS=Homo sapiens GN=SERPING1 - [IC1_HUMAN]	11.83	5	4	4	12	0	0	0	0	0	0	0	0	0	0	0	0	0	0	0	0	0	0	0	0	0	0	0	0	0	0	0	0	0	0	0	0	0	0	0	0	4.70874e+07	4.01704e+07	2.93786e+07	0	0	0	0
P05109	Protein S100-A8 OS=Homo sapiens GN=S100A8 PE=1 SV=1 - [S10A8_HUMAN]	11.83	1	1	1	1	0	0	0	0	0	0	0	0	0	0	0	0	0	0	0	0	0	0	0	0	0	0	0	0	0	0	0	0	0	0	0	0	0	0	0	0	0	0	0	0	0	0	0
F6QJD8	Protein S100 OS=Macaca mulatta GN=S100A8 PE=2 SV=1 - [F6QJD8_MACMU]	11.83	1	1	1	4	0	0	0	0	0	0	0	0	0	0	0	0	0	0	0	0	0	0	0	0	0	0	0	0	0	0	0	0	0	0	0	0	0	0	0	0	0	0	0	0	0	0	0
P22102-2	Isoform Short of Trifunctional purine biosynthetic protein adenosine-3 OS=Homo sapiens GN=GART - [PUR2_HUMAN]	11.78	11	3	3	26	2.57266e+07	1.57209e+07	1.47293e+07	1.16574e+07	7.91761e+06	0	1.24406e+07	0	0	6.56395e+06	1.36654e+07	4.95346e+06	5.86221e+06	1.73336e+07	0	6.84226e+06	0	4.13515e+06	0	0	0	1.53971e+07	0	0	0	0	0	0	0	0	0	0	0	0	0	0	0	0	0	0	0	0	0
G7MT33	C-X-C motif chemokine (Fragment) OS=Macaca mulatta GN=EGK_15795 PE=3 SV=1 - [G7MT33_MACMU]	11.76	5	1	1	3	0	0	0	0	0	0	0	0	0	0	0	0	0	0	0	0	0	0	0	0	0	0	0	0	0	0	0	0	0	0	0	0	0	0	0	0	0	0	0	0	0	0	0
A0A1D5QQJ6	Cytochrome b-c1 complex subunit 7 OS=Macaca mulatta PE=3 SV=1 - [A0A1D5QQJ6_MACMU]	11.71	4	1	1	6	0	0	0	0	0	0	0	0	0	0	0	0	0	0	0	0	0	0	0	0	0	0	0	0	0	0	0	0	0	0	0	0	0	0	0	0	0	0	0	0	0	0	0
F7EFL1	Uncharacterized protein OS=Macaca mulatta GN=NIPSNAP3B PE=4 SV=2 - [F7EFL1_MACMU]	11.68	7	1	1	2	0	0	0	0	0	0	0	0	0	0	0	0	0	0	0	0	0	0	0	0	0	0	0	0	0	0	0	0	0	0	0	0	0	0	0	0	0	0	0	0	0	0	0
H9YXH9	Response gene to complement 32 protein OS=Macaca mulatta GN=RGCC PE=2 SV=1 - [H9YXH9_MACMU]	11.68	2	2	2	18	0	0	0	0	0	0	0	0	0	0	0	0	0	0	0	0	0	0	0	0	0	0	0	0	0	0	0	0	0	0	0	0	0	0	0	0	0	0	0	0	0	0	0
F6RJ91	Uncharacterized protein OS=Bos taurus PE=4 SV=1 - [F6RJ91_BOVIN]	11.65	13	1	1	1	0	0	0	0	0	0	0	0	0	0	0	0	0	0	0	0	0	0	0	0	0	0	1.08266e+07	0	0	0	0	0	0	0	0	0	0	0	0	0	0	0	0	0	0	0	0
G7NHA1	39S ribosomal protein L12, mitochondrial OS=Macaca mulatta GN=MRPL12 PE=2 SV=1 - [G7NHA1_MACMU]	11.62	3	2	2	13	0	0	0	0	0	0	0	0	0	0	0	0	0	0	0	0	0	0	0	0	0	0	0	0	0	0	0	0	0	0	0	0	0	0	0	0	0	0	0	0	0	0	0
G7N9T4	Uncharacterized protein (Fragment) OS=Macaca mulatta GN=EGK_05213 PE=4 SV=1 - [G7N9T4_MACMU]	11.62	14	1	10	134	0	0	0	0	0	0	0	0	0	0	0	0	0	0	0	0	0	0	4.35715e+07	3.55214e+07	3.95136e+07	0	0	0	0	0	0	0	0	0	0	0	0	0	0	0	0	0	0	0	0	0	0
G7NK87	Tubulin beta chain (Fragment) OS=Macaca mulatta GN=EGK_09508 PE=3 SV=1 - [G7NK87_MACMU]	11.59	2	0	3	15	0	0	0	0	0	0	0	0	0	0	0	0	0	0	0	0	0	0	1.93695e+08	1.3528e+08	1.85527e+08	0	0	0	0	0	0	0	0	0	0	0	0	0	0	0	0	0	0	0	0	0	0
P14625	Endoplasmin OS=Homo sapiens GN=HSP90B1 PE=1 SV=1 - [ENPL_HUMAN]	11.58	20	4	7	71	7.6519e+07	5.10798e+07	2.19788e+08	8.87231e+07	6.19229e+07	1.27889e+08	1.02973e+08	7.86777e+07	5.42198e+07	3.06626e+07	1.52055e+07	2.73991e+07	3.09828e+07	3.86332e+07	2.99849e+07	2.21799e+07	3.63978e+07	1.40238e+07	4.52688e+07	2.15529e+07	5.05556e+07	8.04184e+07	6.75178e+07	4.7109e+07	0	0	0	0	0	0	0	0	0	0	0	0	0	0	0	0	0	0	0
H9FFG5	A disintegrin and metalloproteinase with thrombospondin motifs 19 preproprotein (Fragment) OS=Macaca mulatta GN=ADAMTS19 PE=2 SV=1 - [H9FFG5_MACMU]	11.58	1	1	1	1	0	0	0	0	0	0	0	0	0	0	0	0	0	0	0	0	0	0	0	0	0	0	0	0	0	0	0	0	0	0	0	0	0	0	0	0	0	0	0	0	0	0	0
Q32PA1	CD59 molecule, complement regulatory protein OS=Bos taurus GN=CD59 PE=2 SV=1 - [Q32PA1_BOVIN]	11.57	1	1	1	6	0	0	0	0	0	0	0	0	0	0	0	0	0	0	0	0	0	0	0	0	0	0	0	0	0	0	0	0	0	0	0	0	0	0	0	0	0	0	0	0	0	0	0
I2CXV1	Nexilin isoform 1 OS=Macaca mulatta GN=NEXN PE=2 SV=1 - [I2CXV1_MACMU]	11.56	11	7	7	34	0	0	0	0	0	0	0	0	0	0	0	0	0	0	0	0	0	0	0	0	6.16362e+06	0	0	0	0	0	0	0	0	0	0	0	0	0	0	0	0	0	0	0	0	0	0
P62847-2;A0A0D9RAB6	Isoform 2 of 40S ribosomal protein S24 OS=Homo sapiens GN=RPS24 - [RS24_HUMAN]	11.54	7	1	1	22	131038870	0	9.38324e+07	0	0	0	0	38519007	0	1.69865e+07	0	0	0	0	0	1.10269e+07	0	0	0	0	0	26894235	0	3.73319e+07	1.02032e+08	102617024	1.03071e+08	0	0	0	0	0	0	0	1.23704e+08	98037226	0	0	0	0	0	0	0
A8MXH2	Nucleosome assembly protein 1-like 4 (Fragment) OS=Homo sapiens GN=NAP1L4 PE=1 SV=2 - [A8MXH2_HUMAN]	11.54	7	1	1	4	0	0	0	0	0	0	0	0	0	3.62631e+06	2.03493e+06	0	0	3.40952e+06	0	0	3.55362e+06	0	0	0	0	0	0	0	0	0	0	0	0	0	0	0	0	0	0	0	0	0	0	0	0	0	0
P18902	Retinol-binding protein 4 OS=Bos taurus GN=RBP4 PE=1 SV=1 - [RET4_BOVIN]	11.48	8	1	2	10	0	0	0	0	0	0	0	0	0	0	0	0	0	0	0	0	0	0	0	0	0	0	0	0	0	0	0	0	0	0	0	0	0	0	0	0	0	0	0	3.97882e+06	0	0	0
Q02878	60S ribosomal protein L6 OS=Homo sapiens GN=RPL6 PE=1 SV=3 - [RL6_HUMAN]	11.46	9	1	3	11	9.9989e+07	0	0	0	0	0	0	0	0	0	0	0	0	0	0	0	0	0	0	0	0	9.66795e+06	0	0	0	0	0	0	0	0	0	0	0	6.17343e+07	0	0	0	0	0	0	0	0	0
A0A0D9SBL0	60S ribosomal protein L6 OS=Chlorocebus sabaeus OX=60711 PE=3 SV=1 - [A0A0D9SBL0_CHLSB]	11.46	4	1	3	11	0	0	0	0	0	0	0	0	0	0	0	0	0	0	0	0	0	0	0	0	0	0	0	0	5.50451e+07	5.89406e+07	0	0	0	0	1.0408e+08	0	9.86037e+07	6.17343e+07	6.62355e+07	0	0	0	0	0	0	0	0
E7ESE0	60S ribosomal protein L9 (Fragment) OS=Homo sapiens GN=RPL9 PE=1 SV=1 - [E7ESE0_HUMAN]	11.45	7	1	1	55	1.10176e+08	0	7.38568e+07	0	3.21985e+07	4.21108e+07	58516952	5.51888e+07	5.95238e+07	0	0	1.39497e+07	1.48896e+07	0	0	0	0	8.75369e+06	3.09603e+07	4.48849e+07	3.41977e+07	5.80953e+07	3.89523e+07	5.68108e+07	0	0	0	0	0	0	0	0	0	7.43599e+07	1.01161e+08	72466958	0	0	0	0	0	0	0
P26641	Elongation factor 1-gamma OS=Homo sapiens GN=EEF1G PE=1 SV=3 - [EF1G_HUMAN]	11.44	13	5	5	63	4.80561e+07	2.79073e+07	2.7951e+07	0	0	4.39173e+07	2.27612e+07	3.08488e+07	4.34898e+07	1.72616e+07	5.52436e+06	1.7218e+07	2.0006e+07	1.26148e+07	0	0	1.35641e+07	0	0	1.36765e+07	0	3.39665e+07	2.45256e+07	4.2427e+07	0	0	0	0	0	0	0	0	0	0	0	0	0	0	0	0	0	0	0
H9FHV0	2,4-dienoyl-CoA reductase, mitochondrial (Fragment) OS=Macaca mulatta GN=DECR1 PE=2 SV=1 - [H9FHV0_MACMU]	11.44	9	2	2	28	0	0	0	0	0	0	0	0	0	0	0	0	0	0	0	0	0	0	1.22482e+07	1.63102e+07	1.30654e+07	0	0	0	0	0	0	0	0	0	0	0	0	0	0	0	0	0	0	0	0	0	0
P78310-7	Isoform 7 of Coxsackievirus and adenovirus receptor OS=Homo sapiens GN=CXADR - [CXAR_HUMAN]	11.42	7	2	2	8	0	0	0	0	0	0	0	0	0	0	0	0	0	0	0	0	0	4.3194e+06	0	0	0	1.61133e+07	7.21779e+06	1.7078e+07	0	0	0	0	0	0	0	0	0	0	0	0	0	0	0	0	0	0	0
F7FDG5	Uncharacterized protein OS=Macaca mulatta GN=BIN2 PE=4 SV=2 - [F7FDG5_MACMU]	11.32	2	4	4	22	0	0	0	0	0	0	0	0	0	0	0	0	0	0	0	0	0	0	0	0	0	0	0	0	0	0	0	0	0	0	0	0	0	0	0	0	0	0	0	0	0	0	0
Q9Y277	Voltage-dependent anion-selective channel protein 3 OS=Homo sapiens GN=VDAC3 PE=1 SV=1 - [VDAC3_HUMAN]	11.31	13	2	3	7	0	0	0	0	0	0	0	0	0	0	0	0	0	0	0	0	0	0	1.93372e+07	7.10166e+07	4.13786e+07	0	0	0	0	0	0	0	0	0	0	0	0	0	0	0	0	0	0	0	0	0	0
Q12805-5	Isoform 5 of EGF-containing fibulin-like extracellular matrix protein 1 OS=Homo sapiens GN=EFEMP1 - [FBLN3_HUMAN]	11.27	10	3	3	7	0	0	0	0	0	0	0	0	0	0	0	0	0	0	0	0	0	0	0	0	0	0	0	0	0	0	0	0	0	0	0	0	0	0	0	0	0	0	0	0	0	0	0
P39687	Acidic leucine-rich nuclear phosphoprotein 32 family member A OS=Homo sapiens GN=ANP32A PE=1 SV=1 - [AN32A_HUMAN]	11.24	7	2	2	3	0	0	0	0	0	0	0	0	0	0	0	0	0	0	0	6747925	6.60885e+06	0	0	0	0	0	0	0	0	0	0	0	0	0	0	0	0	0	0	0	0	0	0	0	0	0	0
P01008	Antithrombin-III OS=Homo sapiens GN=SERPINC1 PE=1 SV=1 - [ANT3_HUMAN]	11.21	2	1	4	15	0	0	0	0	0	0	0	0	0	0	0	0	0	0	0	0	0	0	0	0	0	0	0	0	0	0	0	0	0	0	0	0	0	0	0	0	2.91536e+07	4.68545e+06	2.08198e+07	0	0	0	0
A0A1D5Q9L1	NADH-cytochrome b5 reductase OS=Macaca mulatta GN=CYB5R3 PE=3 SV=1 - [A0A1D5Q9L1_MACMU]	11.15	7	1	1	3	0	0	0	0	0	0	0	0	0	0	0	0	0	0	0	0	0	0	0	1.78437e+07	1.86734e+07	0	0	0	0	0	0	0	0	0	0	0	0	0	0	0	0	0	0	0	0	0	0
F6W6R0	Uncharacterized protein OS=Macaca mulatta GN=ITGA2 PE=3 SV=2 - [F6W6R0_MACMU]	11.12	6	3	7	53	0	0	0	0	0	0	0	0	0	0	0	0	0	0	0	0	0	0	4.12318e+07	7.05036e+07	4.58798e+07	0	0	0	0	0	0	0	0	0	0	0	0	0	0	0	0	0	0	0	0	0	0
K7EM13	cAMP-dependent protein kinase type I-alpha regulatory subunit (Fragment) OS=Homo sapiens GN=PRKAR1A PE=1 SV=1 - [K7EM13_HUMAN]	11.11	8	1	1	2	2.12022e+07	0	0	0	0	0	0	0	0	0	0	0	0	0	0	0	0	0	0	1.53863e+07	0	0	0	0	0	0	0	0	0	0	0	0	0	0	0	0	0	0	0	0	0	0	0
A0A087WTT1	Polyadenylate-binding protein OS=Homo sapiens GN=PABPC1 PE=1 SV=1 - [A0A087WTT1_HUMAN]	11.11	25	4	4	16	0	0	0	0	0	0	0	0	0	0	0	0	0	0	0	0	0	0	0	0	0	0	8.06037e+06	1.03102e+07	0	0	0	0	0	0	0	0	0	0	0	0	0	0	0	0	0	0	0
C9IZL7	Non-POU domain-containing octamer-binding protein (Fragment) OS=Homo sapiens GN=NONO PE=1 SV=1 - [C9IZL7_HUMAN]	11.11	5	1	1	5	0	0	0	0	0	1.92405e+06	0	0	0	0	0	0	0	0	0	0	0	0	0	0	0	1.00586e+06	0	0	0	0	0	0	0	0	0	0	0	0	0	0	0	0	0	0	0	0	0
I0FRE5;A0A0D9RX20	Isocitrate dehydrogenase [NADP] OS=Macaca mulatta GN=IDH2 PE=2 SV=1 - [I0FRE5_MACMU]	11.06	8	4	4	36	0	0	0	0	0	0	0	0	0	0	0	0	0	0	0	0	0	0	1.60758e+07	3.7144e+07	2.09868e+07	0	0	0	2.09294e+08	2.10147e+08	2.10892e+08	1.94553e+08	1.67647e+08	1.70562e+08	1.58236e+08	1.84982e+08	1.62653e+08	1.93862e+08	1.97754e+08	1.51934e+08	0	0	0	0	0	0	0
P13647	Keratin, type II cytoskeletal 5 OS=Homo sapiens GN=KRT5 PE=1 SV=3 - [K2C5_HUMAN]	11.02	22	3	7	25	0	0	0	0	0	0	0	0	0	0	0	0	6.56403e+06	0	0	4.13291e+06	0	5.42438e+06	0	0	0	0	0	0	0	0	0	0	0	0	0	0	0	0	0	3.80162e+07	1.36972e+07	0	0	0	0	0	0
A0A0F6QNP7	Complement component 3 OS=Bos taurus GN=C3 PE=2 SV=1 - [A0A0F6QNP7_BOVIN]	11.02	5	9	12	148	0	0	0	7.72881e+08	8.71055e+08	1.14126e+09	0	0	2.17428e+07	0	0	0	3.64637e+07	2.1957e+07	1.95917e+07	0	0	0	90018952	1.99047e+08	1.44883e+08	0	0	0	0	0	0	5.59502e+08	7.75084e+08	1.53555e+09	0	0	0	0	0	0	0	0	0	1.24367e+07	2.33899e+07	1.17597e+07	0
O00159-2	Isoform 2 of Unconventional myosin-Ic OS=Homo sapiens GN=MYO1C - [MYO1C_HUMAN]	10.99	17	7	7	104	57895198	6.6957e+07	3.68188e+07	2.76841e+07	4.55729e+07	4.38711e+07	3.70765e+07	2.46773e+07	3.69339e+07	1.43031e+07	1.26687e+07	2.01802e+07	2.64161e+07	2.16745e+07	1.59854e+07	1.38561e+07	1.59266e+07	1.04766e+07	1.51763e+07	2.02536e+07	7.99886e+06	1.56562e+07	1.15965e+07	2.41323e+07	0	0	0	0	0	0	0	0	0	0	0	0	0	0	0	0	0	0	0
G7MLV7	Guanine nucleotide-binding protein subunit gamma OS=Macaca mulatta GN=GNG11 PE=2 SV=1 - [G7MLV7_MACMU]	10.96	2	1	1	4	0	0	0	0	0	0	0	0	0	0	0	0	0	0	0	0	0	0	0	0	0	0	0	0	0	0	0	0	0	0	0	0	0	0	0	0	0	0	0	0	0	0	0
F7HAN1	Uncharacterized protein OS=Macaca mulatta GN=GRN PE=4 SV=2 - [F7HAN1_MACMU]	10.96	2	3	3	22	0	0	0	0	0	0	0	0	0	0	0	0	0	0	0	0	0	0	0	0	0	0	0	0	0	0	0	0	0	0	0	0	0	0	0	0	0	0	0	0	0	0	0
H7C378	26S proteasome non-ATPase regulatory subunit 1 (Fragment) OS=Homo sapiens GN=PSMD1 PE=1 SV=1 - [H7C378_HUMAN]	10.94	5	1	1	1	0	0	0	0	0	0	0	3.20747e+07	0	0	0	0	0	0	0	0	0	0	0	0	0	0	0	0	0	0	0	0	0	0	0	0	0	0	0	0	0	0	0	0	0	0	0
E9PKD5	26S protease regulatory subunit 6A (Fragment) OS=Homo sapiens GN=PSMC3 PE=1 SV=2 - [E9PKD5_HUMAN]	10.93	9	2	2	11	0	0	0	0	0	0	1.6456e+07	1.38405e+07	1.46322e+07	4.26069e+06	0	0	0	4.32666e+06	3.62301e+06	0	3.34571e+06	0	0	0	0	0	0	0	0	0	0	0	0	0	0	0	0	0	0	0	0	0	0	0	0	0	0
Q93084-4	Isoform SERCA3G of Sarcoplasmic/endoplasmic reticulum calcium ATPase 3 OS=Homo sapiens GN=ATP2A3 - [AT2A3_HUMAN]	10.92	22	4	7	57	40972920	2.68176e+07	2.20679e+07	2.20018e+07	2.35066e+07	3.31054e+07	2.65703e+07	2.57754e+07	2.48688e+07	0	0	8.56691e+06	0	9.33534e+06	0	6.86486e+06	0	0	4.61632e+07	60449761	4.08695e+07	0	0	0	0	0	0	0	0	0	0	0	0	0	0	0	0	0	0	0	0	0	0
A0A0B4J1V0	Protein IGHV3-15 (Fragment) OS=Homo sapiens GN=IGHV3-15 PE=1 SV=1 - [A0A0B4J1V0_HUMAN]	10.92	1	1	1	2	0	0	0	0	0	0	0	0	0	0	0	0	0	0	0	0	0	0	0	0	0	0	0	0	0	0	0	0	0	0	0	0	0	0	0	0	0	0	0	0	0	0	0
G7N3Z0	Uncharacterized protein OS=Macaca mulatta GN=EGK_03088 PE=4 SV=1 - [G7N3Z0_MACMU]	10.91	2	1	1	1	0	0	0	0	0	0	0	0	0	0	0	0	0	0	0	0	0	0	0	0	0	0	0	0	0	0	0	0	0	0	0	0	0	0	0	0	0	0	0	0	0	0	0
Q5W0U4-2	Isoform 2 of B box and SPRY domain-containing protein OS=Homo sapiens GN=BSPRY - [BSPRY_HUMAN]	10.88	3	1	1	1	0	0	0	0	0	0	0	0	0	0	0	0	0	0	0	0	0	0	0	0	0	0	0	0	0	0	0	0	0	0	0	0	0	0	0	0	0	0	0	0	0	0	0
P30153;F6RRV0	Serine/threonine-protein phosphatase 2A 65 kDa regulatory subunit A alpha isoform OS=Homo sapiens GN=PPP2R1A PE=1 SV=4 - [2AAA_HUMAN]	10.87	16	4	4	31	2.78243e+07	1.63041e+07	1.27201e+07	0	0	0	1.1108e+07	1.93815e+07	1.97226e+07	0	0	0	0	0	0	3.85579e+06	3.82052e+06	0	4.51998e+06	0	6.72099e+06	9.62575e+06	6.25167e+06	1.15865e+07	0	0	0	0	0	0	0	0	0	0	0	0	0	0	0	0	0	0	0
C9JFM5	Syntaxin-4 (Fragment) OS=Homo sapiens GN=STX4 PE=1 SV=1 - [C9JFM5_HUMAN]	10.86	4	1	1	4	0	0	0	0	0	0	0	0	0	0	0	0	0	0	0	0	0	0	0	0	0	0	0	1.0553e+07	0	0	0	0	0	0	0	0	0	0	0	0	0	0	0	0	0	0	0
G8F152	Uncharacterized protein (Fragment) OS=Macaca mulatta GN=EGK_21297 PE=4 SV=1 - [G8F152_MACMU]	10.83	4	1	1	3	0	0	0	0	0	0	0	0	0	0	0	0	0	0	0	0	0	0	0	0	0	0	0	0	0	0	0	0	0	0	0	0	0	0	0	0	0	0	0	0	0	0	0
H9H2M7	Uncharacterized protein OS=Macaca mulatta PE=4 SV=2 - [H9H2M7_MACMU]	10.81	1	1	1	25	0	0	0	0	0	0	0	0	0	0	0	0	0	0	0	0	0	0	0	0	0	0	0	0	0	0	0	0	0	0	0	0	0	0	0	0	0	0	0	0	0	0	0
P07357	Complement component C8 alpha chain OS=Homo sapiens GN=C8A PE=1 SV=2 - [CO8A_HUMAN]	10.79	1	3	3	12	0	0	0	2.50116e+07	2.38464e+07	2.78507e+07	0	0	0	0	0	0	0	0	0	0	0	0	0	0	0	0	0	0	0	0	0	0	0	0	0	0	0	0	0	0	0	0	0	0	0	0	0
E9PEF9	Aldose reductase OS=Homo sapiens GN=AKR1B1 PE=1 SV=1 - [E9PEF9_HUMAN]	10.78	3	1	1	2	0	0	0	0	0	0	0	0	0	0	0	0	0	0	0	0	0	0	0	0	0	0	0	8.8582e+06	0	0	0	0	0	0	0	0	0	0	0	0	0	0	0	0	0	0	0
Q862Q3	Beta-2-microglobulin (Fragment) OS=Bos taurus PE=2 SV=1 - [Q862Q3_BOVIN]	10.75	2	1	1	28	0	0	0	0	0	0	0	0	0	0	0	0	0	0	0	0	0	0	0	0	0	0	0	0	0	0	0	0	0	0	0	0	0	0	0	0	0	0	0	2.08198e+07	3.75622e+07	2.5804e+07	0
Q10589-2	Isoform 2 of Bone marrow stromal antigen 2 OS=Homo sapiens GN=BST2 - [BST2_HUMAN]	10.71	9	2	2	15	0	0	0	1.9256e+07	0	0	0	0	0	0	0	0	0	0	1.80687e+07	0	0	0	1.31497e+07	1.82934e+07	7.42989e+06	0	0	4.48206e+07	0	0	0	0	0	0	0	0	0	0	0	0	0	0	0	0	0	0	0
P05362	Intercellular adhesion molecule 1 OS=Homo sapiens GN=ICAM1 PE=1 SV=2 - [ICAM1_HUMAN]	10.71	3	3	3	10	0	0	0	0	0	0	0	0	0	0	0	0	0	0	0	0	0	0	0	0	0	0	0	0	0	0	0	0	0	0	0	0	0	0	0	0	0	0	0	0	0	0	0
P08493	Matrix Gla protein OS=Homo sapiens GN=MGP PE=1 SV=2 - [MGP_HUMAN]	10.68	2	1	1	3	0	0	0	0	0	0	0	0	0	0	0	0	0	0	0	0	0	0	0	0	0	0	0	0	0	0	0	0	0	0	0	0	0	0	0	0	0	0	0	0	0	0	0
A0A1D5QRD8	Uncharacterized protein OS=Macaca mulatta GN=HOMER1 PE=4 SV=1 - [A0A1D5QRD8_MACMU]	10.67	5	1	1	1	0	0	0	0	0	0	0	0	0	0	0	0	0	0	0	0	0	0	0	0	0	0	0	0	0	0	0	0	0	0	0	0	0	0	0	0	0	0	0	0	0	0	0
F7E806	EH domain-containing protein 3 OS=Macaca mulatta GN=EHD3 PE=2 SV=2 - [F7E806_MACMU]	10.65	3	3	3	4	0	0	0	0	0	0	0	0	0	0	0	0	0	0	0	0	0	0	0	0	0	0	0	0	0	0	0	0	0	0	0	0	0	0	0	0	0	0	0	0	0	0	0
A0A1D5RC78	Aconitate hydratase, mitochondrial OS=Macaca mulatta GN=ACO2 PE=3 SV=1 - [A0A1D5RC78_MACMU]	10.62	3	4	5	16	0	0	0	0	0	0	0	0	0	0	0	0	0	0	0	0	0	0	3.42878e+07	0	0	0	0	0	0	0	0	0	0	0	0	0	0	0	0	0	0	0	0	0	0	0	0
A0A0D9SCJ9	Histone cluster 1 H1 family member b OS=Chlorocebus sabaeus OX=60711 GN=HIST1H1B PE=3 SV=1 - [A0A0D9SCJ9_CHLSB]	10.62	2	3	3	14	0	0	0	0	0	0	0	0	0	0	0	0	0	0	0	0	0	0	0	0	0	0	0	0	1.17575e+08	1.2148e+08	2.34812e+08	0	0	0	0	0	0	9.84257e+07	2.55036e+08	127817196	0	0	0	0	0	0	0
E9PQ34	Serpin H1 (Fragment) OS=Homo sapiens GN=SERPINH1 PE=1 SV=1 - [E9PQ34_HUMAN]	10.56	10	1	1	7	5.57154e+07	0	3.84034e+07	0	3.32662e+07	0	0	0	2.27554e+07	1.15068e+07	0	7.79856e+06	0	0	0	0	0	0	0	0	0	0	0	0	0	0	0	0	0	0	0	0	0	0	0	0	0	0	0	0	0	0	0
A0A0C4DGV7	Retinol-binding protein 4 OS=Homo sapiens GN=RBP4 PE=1 SV=1 - [A0A0C4DGV7_HUMAN]	10.55	8	1	2	15	0	0	0	0	0	0	0	0	0	0	0	0	0	0	0	0	0	0	0	0	0	0	0	0	0	0	0	0	0	0	0	0	0	0	0	0	0	6.7107e+06	0	0	0	0	0
Q5U7H2	Ribosomal protein L15 (Fragment) OS=Bos taurus PE=2 SV=1 - [Q5U7H2_BOVIN]	10.53	7	1	1	21	1.77292e+08	1.1969e+08	1.46665e+08	0	0	0	0	8.08102e+07	0	13129581	0	7.80654e+06	0	0	0	0	0	0	0	32259656	28185310	0	3.41758e+07	5.70599e+07	0	118879622	0	0	0	0	0	0	0	0	0	8.91213e+07	0	0	0	0	0	0	0
B1AR62	Hexokinase-1 (Fragment) OS=Homo sapiens GN=HK1 PE=1 SV=1 - [B1AR62_HUMAN]	10.53	14	1	1	1	0	0	0	0	0	0	0	0	0	0	0	0	0	0	0	0	0	0	5.77069e+06	0	0	0	0	0	0	0	0	0	0	0	0	0	0	0	0	0	0	0	0	0	0	0	0
H9FJ12	Transcription regulator protein BACH2 (Fragment) OS=Macaca mulatta GN=BACH2 PE=2 SV=1 - [H9FJ12_MACMU]	10.53	3	1	1	1	0	0	0	0	0	0	0	0	0	0	0	0	0	0	0	0	0	0	0	0	0	0	0	0	0	0	0	0	0	0	0	0	0	0	0	0	0	0	0	0	0	0	0
J3QLD9	Flotillin-2 OS=Homo sapiens GN=FLOT2 PE=1 SV=1 - [J3QLD9_HUMAN]	10.51	10	4	4	29	0	0	0	0	0	0	0	0	0	0	0	0	596407	605143	0	0	0	481447	6.59832e+06	6.70953e+06	1.95177e+06	5.20572e+06	4.70971e+06	1.02893e+07	0	0	0	0	0	0	0	0	0	0	0	0	0	0	0	0	0	0	0
H9F6H1	Sulfurtransferase (Fragment) OS=Macaca mulatta GN=TST PE=2 SV=1 - [H9F6H1_MACMU]	10.49	2	2	2	4	0	0	0	0	0	0	0	0	0	0	0	0	0	0	0	0	0	0	0	0	0	0	0	0	0	0	0	0	0	0	0	0	0	0	0	0	0	0	0	0	0	0	0
G3N2X2	60S ribosomal protein L36 OS=Bos taurus PE=3 SV=1 - [G3N2X2_BOVIN]	10.48	4	1	1	2	0	0	0	0	0	0	0	0	0	0	0	0	0	0	0	0	0	0	0	0	0	0	8.97308e+06	0	0	5.66336e+07	0	0	0	0	0	0	0	0	0	0	0	0	0	0	0	0	0
Q9H0H5	Rac GTPase-activating protein 1 OS=Homo sapiens GN=RACGAP1 PE=1 SV=1 - [RGAP1_HUMAN]	10.44	8	4	4	67	2.1248e+07	0	2.0305e+07	2.21218e+07	1.83325e+07	2.39225e+07	20215653	1.85107e+07	1.65213e+07	1.77739e+07	1.83111e+07	2.40156e+07	2.67838e+07	2.82468e+07	2.45708e+07	2.11174e+07	2.53567e+07	1.8226e+07	1.66436e+06	2.96366e+06	0	7.7942e+06	3.0438e+06	1.08694e+07	0	0	0	0	0	0	0	0	0	0	0	0	0	0	0	0	0	0	0
F2Z388	60S ribosomal protein L35 OS=Homo sapiens GN=RPL35 PE=1 SV=1 - [F2Z388_HUMAN]	10.42	5	1	1	19	0	0	0	0	2.87596e+07	3.25445e+07	4.34107e+07	3.03859e+07	2.72263e+07	1.14759e+07	0	0	0	0	0	0	0	0	0	3.48519e+07	2.03164e+07	4.54127e+07	3.23305e+07	6.96915e+07	0	0	0	0	0	0	0	0	0	0	63688918	0	0	0	0	0	0	0	0
Q5EBX3	ITGA2B-like protein (Fragment) OS=Bos taurus PE=4 SV=1 - [Q5EBX3_BOVIN]	10.39	4	2	3	19	0	0	0	0	0	0	0	0	0	0	0	0	0	0	0	0	0	0	1.19054e+08	214065913	0	0	0	0	0	0	0	0	0	0	0	0	0	0	0	0	0	0	0	1.6894e+07	4.734e+07	1.66852e+07	0
Q05B71	CDGSH iron-sulfur domain-containing protein 2 OS=Bos taurus GN=CISD2 PE=2 SV=1 - [CISD2_BOVIN]	10.37	2	1	1	1	0	0	0	0	0	1.56612e+07	0	0	0	0	0	0	0	0	0	0	0	0	0	0	0	0	0	0	0	0	0	0	0	0	0	0	0	0	0	0	0	0	0	0	0	0	0
A1A4M9	Keratin associated protein 13-1 OS=Bos taurus GN=KRTAP13-1 PE=2 SV=1 - [A1A4M9_BOVIN]	10.37	1	1	1	5	0	0	0	0	0	0	0	0	0	0	0	0	0	0	0	0	0	0	0	0	0	0	0	0	0	0	0	0	0	0	0	0	0	0	0	0	0	0	0	0	0	0	0
F6URX4	CDGSH iron-sulfur domain-containing protein 2 OS=Macaca mulatta GN=CISD2 PE=2 SV=1 - [F6URX4_MACMU]	10.37	2	1	1	1	0	0	0	0	0	0	0	0	0	0	0	0	0	0	0	0	0	0	0	3.24597e+06	0	0	0	0	0	0	0	0	0	0	0	0	0	0	0	0	0	0	0	0	0	0	0
A0A1D5Q0X4	Uncharacterized protein OS=Macaca mulatta PE=3 SV=1 - [A0A1D5Q0X4_MACMU]	10.32	55	1	2	7	0	0	0	0	0	0	0	0	0	0	0	0	0	0	0	0	0	0	3.13518e+07	0	4.31394e+07	0	0	0	0	0	0	0	0	0	0	0	0	0	0	0	0	0	0	0	0	0	0
A0A0H4LDU5	Immunglobulin light chain variable region (Fragment) OS=Macaca mulatta PE=2 SV=1 - [A0A0H4LDU5_MACMU]	10.28	2	1	1	3	0	0	0	0	0	0	0	0	0	0	0	0	0	0	0	0	0	0	0	0	0	0	0	0	0	0	0	0	0	0	0	0	0	0	0	0	0	0	0	0	0	0	0
P25786	Proteasome subunit alpha type-1 OS=Homo sapiens GN=PSMA1 PE=1 SV=1 - [PSA1_HUMAN]	10.27	5	2	2	4	0	0	0	0	0	0	0	0	0	0	0	0	0	0	0	0	0	0	0	0	0	0	0	0	0	0	0	0	0	0	0	0	0	0	0	0	0	0	0	0	0	0	0
Q2HJ60;A0A1D5RC32	Heterogeneous nuclear ribonucleoproteins A2/B1 OS=Bos taurus GN=HNRNPA2B1 PE=2 SV=1 - [ROA2_BOVIN]	10.26	5	2	2	16	0	0	0	0	0	0	0	0	0	3.12193e+06	3.56895e+06	4.06339e+06	0	0	3.57117e+06	0	0	0	0	9.68311e+06	4.61013e+06	9.46648e+06	1.15631e+07	0	0	0	0	0	0	0	0	0	0	0	0	0	0	0	0	0	0	0	0
C5J9D5	MHC class I antigen (Fragment) OS=Macaca mulatta GN=Mamu-B PE=2 SV=1 - [C5J9D5_MACMU]	10.26	110	0	3	15	0	0	0	0	0	0	0	0	0	0	0	0	0	0	0	0	0	0	6.3524e+07	8.01648e+07	5.13583e+07	0	0	0	0	0	0	0	0	0	0	0	0	0	0	0	0	0	0	0	0	0	0
H9EUI0	Leucine-rich repeat flightless-interacting protein 2 isoform 2 OS=Macaca mulatta GN=LRRFIP2 PE=2 SV=1 - [H9EUI0_MACMU]	10.25	11	2	3	34	0	0	0	0	0	0	0	0	0	0	0	0	0	0	0	0	0	0	0	0	0	0	0	0	0	0	0	0	0	0	0	0	0	0	0	0	0	0	0	0	0	0	0
K7EM49	6-phosphogluconate dehydrogenase, decarboxylating (Fragment) OS=Homo sapiens GN=PGD PE=1 SV=1 - [K7EM49_HUMAN]	10.24	5	1	1	5	0	0	0	0	0	0	0	0	0	0	0	0	1.21218e+07	0	0	0	0	1.14923e+07	0	0	0	0	0	1.91672e+07	0	0	0	0	0	0	0	0	0	0	0	0	0	0	0	0	0	0	0
E5RHE3	Zinc finger protein 57 (Fragment) OS=Homo sapiens GN=ZNF57 PE=1 SV=1 - [E5RHE3_HUMAN]	10.2	4	1	1	1	0	0	0	0	0	0	0	0	0	0	0	0	0	0	0	0	0	0	0	0	0	0	0	0	0	0	0	0	0	0	0	0	0	0	0	0	0	0	0	0	0	0	0
E1BI02	Fibromodulin OS=Bos taurus GN=FMOD PE=4 SV=1 - [E1BI02_BOVIN]	10.13	2	2	2	10	0	0	0	0	0	0	0	0	0	0	0	0	0	0	0	0	0	0	0	0	0	0	0	0	0	0	0	0	0	0	0	0	0	0	0	0	0	0	0	0	0	0	0
O14579-2	Isoform 2 of Coatomer subunit epsilon OS=Homo sapiens GN=COPE - [COPE_HUMAN]	10.12	4	1	1	2	0	0	1.94288e+06	0	0	0	0	0	0	0	0	0	0	0	0	0	0	0	0	0	0	0	0	0	0	0	0	0	0	0	0	0	0	0	0	0	0	0	0	0	0	0	0
Q16719	Kynureninase OS=Homo sapiens GN=KYNU PE=1 SV=1 - [KYNU_HUMAN]	10.11	4	2	2	24	0	1.89173e+07	19383824	1.40963e+07	1.41908e+07	1.94154e+07	2.39616e+07	19665684	26968710	1.13919e+07	7.42625e+06	8.0644e+06	1.29471e+07	1.28997e+07	1.06844e+07	9.96872e+06	1.12211e+07	7.82792e+06	0	0	0	7.51822e+06	0	2.56349e+07	0	0	0	0	0	0	0	0	0	0	0	0	0	0	0	0	0	0	0
O60831	PRA1 family protein 2 OS=Homo sapiens GN=PRAF2 PE=1 SV=1 - [PRAF2_HUMAN]	10.11	3	1	1	1	0	0	0	0	0	0	0	0	0	0	0	0	0	1.03135e+06	0	0	0	0	0	0	0	0	0	0	0	0	0	0	0	0	0	0	0	0	0	0	0	0	0	0	0	0	0
O75915	PRA1 family protein 3 OS=Homo sapiens GN=ARL6IP5 PE=1 SV=1 - [PRAF3_HUMAN]	10.11	2	1	1	8	0	1.18772e+07	0	0	0	0	0	9.65362e+06	8.37586e+06	3.16431e+06	0	0	0	3.02216e+06	0	0	0	0	1.3914e+07	1.16859e+07	9.8178e+06	0	0	0	0	0	0	0	0	0	0	0	0	0	0	0	0	0	0	0	0	0	0
P49327	Fatty acid synthase OS=Homo sapiens GN=FASN PE=1 SV=3 - [FAS_HUMAN]	10.08	1	15	15	138	6.1675e+07	4.34467e+07	3.53763e+07	2.57439e+07	2.83551e+07	3.59563e+07	3.17494e+07	2.55757e+07	3.69406e+07	1.25295e+07	9.42404e+06	1.15842e+07	1.51096e+07	1.45503e+07	1.45966e+07	1.60416e+07	1.57297e+07	9.62664e+06	8.94858e+06	7.28425e+06	11907125	2.00166e+07	1.73017e+07	2.1901e+07	0	0	0	0	0	0	0	0	0	0	0	0	0	0	0	0	0	0	0
B3KYB6	Phosphatidylinositol transfer protein beta isoform (Fragment) OS=Homo sapiens GN=PITPNB PE=1 SV=1 - [B3KYB6_HUMAN]	10	6	1	1	1	0	0	0	0	0	0	0	0	0	0	0	0	0	0	0	0	0	0	0	0	0	0	0	0	0	0	0	0	0	0	0	0	0	0	0	0	0	0	0	0	0	0	0
P81605	Dermcidin OS=Homo sapiens GN=DCD PE=1 SV=2 - [DCD_HUMAN]	10	2	1	1	4	0	0	0	0	0	0	0	0	0	0	0	0	0	0	0	0	0	0	0	0	0	0	0	0	0	0	0	0	0	0	0	0	0	0	0	0	0	0	0	0	0	0	0
H7BZT7	S-formylglutathione hydrolase (Fragment) OS=Homo sapiens GN=ESD PE=1 SV=1 - [H7BZT7_HUMAN]	10	7	1	1	7	0	0	0	0	0	0	0	0	0	0	0	0	0	0	0	0	0	0	6.18012e+06	0	1.12327e+07	1.31264e+07	7.58267e+06	0	0	0	0	0	0	0	0	0	0	0	0	0	0	0	0	0	0	0	0
H7C4F6	Importin subunit alpha-3 (Fragment) OS=Homo sapiens GN=KPNA4 PE=1 SV=1 - [H7C4F6_HUMAN]	10	3	1	1	2	0	0	0	0	0	0	0	2317958	3.26619e+06	0	0	0	0	0	0	0	0	0	0	0	0	0	0	0	0	0	0	0	0	0	0	0	0	0	0	0	0	0	0	0	0	0	0
F6QFW9	Catechol O-methyltransferase isoform MB-COMT OS=Macaca mulatta GN=COMT PE=2 SV=1 - [F6QFW9_MACMU]	10	6	2	2	12	0	0	0	0	0	0	0	0	0	0	0	0	0	0	0	0	0	0	1.47981e+07	2.13727e+07	1.24727e+07	0	0	0	0	0	0	0	0	0	0	0	0	0	0	0	0	0	0	0	0	0	0
O14828-2	Isoform 2 of Secretory carrier-associated membrane protein 3 OS=Homo sapiens GN=SCAMP3 - [SCAM3_HUMAN]	9.97	4	2	2	37	3.46017e+07	26722337	2.28731e+07	1.41521e+07	0	0	2.07873e+07	1.58059e+07	2.10931e+07	1.19725e+07	7.05153e+06	8.86705e+06	7.54163e+06	8.18535e+06	8.74555e+06	6.34406e+06	8.80321e+06	5.52956e+06	0	0	0	1.606e+07	1.10315e+07	2.3813e+07	0	0	0	0	0	0	0	0	0	0	0	0	0	0	0	0	0	0	0
F1MJJ8	Radixin OS=Bos taurus GN=RDX PE=4 SV=1 - [F1MJJ8_BOVIN]	9.95	18	1	4	30	0	0	0	0	42465009	6.11647e+07	0	4.62106e+07	5.95873e+07	3.08801e+07	1.81893e+07	2.1531e+07	3.71782e+07	0	0	0	0	1.95536e+07	3.62839e+07	0	0	5.02872e+07	2.37823e+07	38458694	0	0	0	0	0	0	0	0	0	0	0	0	0	0	0	0	798890	0	0
Q3MHL4	Adenosylhomocysteinase OS=Bos taurus GN=AHCY PE=2 SV=3 - [SAHH_BOVIN]	9.95	9	3	3	38	0	0	0	0	0	0	2.24048e+07	1.25062e+07	1.65017e+07	1.14856e+07	9920024	1.10257e+07	1.73196e+07	1.2815e+07	1.49484e+07	1.34002e+07	1.32721e+07	1.11184e+07	0	0	0	1.49523e+07	17775398	1.70289e+07	0	0	0	0	0	0	6.1197e+07	0	0	0	0	0	0	0	0	0	0	0	0
Q3T165	Prohibitin OS=Bos taurus GN=PHB PE=2 SV=1 - [PHB_BOVIN]	9.93	5	2	2	9	2.54946e+07	0	0	0	0	0	2.13876e+07	2.05536e+07	0	8.02172e+06	0	1.0204e+07	0	0	0	8729057	0	4.94034e+06	0	0	0	0	0	0	0	0	0	0	0	0	0	0	0	0	0	0	0	0	0	0	0	0	0
Q2KII3	Hepatitis A virus cellular receptor 1 N-terminal domain containing protein OS=Bos taurus GN=MGC137099 PE=2 SV=1 - [Q2KII3_BOVIN]	9.92	1	1	1	12	0	0	0	0	0	0	5.28038e+07	3.18966e+07	2.96666e+07	0	0	0	0	0	0	2.38373e+07	2.35574e+07	1.1264e+07	0	0	0	0	0	0	0	0	0	0	0	0	0	0	0	0	0	0	0	0	0	0	0	0	0
A1JUQ8	MHC class I antigen (Fragment) OS=Macaca mulatta GN=Mamu-A1 PE=2 SV=1 - [A1JUQ8_MACMU]	9.89	102	1	3	24	0	0	0	0	0	0	0	0	0	0	0	0	0	0	0	0	0	0	2.24152e+07	3.96279e+07	1.67511e+07	0	0	0	0	0	0	0	0	0	0	0	0	0	0	0	0	0	0	0	0	0	0
Q70UE1	MHC class I antigen (Fragment) OS=Macaca mulatta GN=mamu-A PE=2 SV=1 - [Q70UE1_MACMU]	9.89	40	1	2	6	0	0	0	0	0	0	0	0	0	0	0	0	0	0	0	0	0	0	0	0	0	0	0	0	0	0	0	0	0	0	0	0	0	0	0	0	0	0	0	0	0	0	0
F6PLV7	Fibulin-1 OS=Macaca mulatta GN=FBLN1 PE=3 SV=2 - [F6PLV7_MACMU]	9.83	6	1	3	6	0	0	0	0	0	0	0	0	0	0	0	0	0	0	0	0	0	0	0	0	0	0	0	0	0	0	0	0	0	0	0	0	0	0	0	0	0	0	0	0	0	0	0
G3V4H1	Rho-related GTP-binding protein RhoJ OS=Homo sapiens GN=RHOJ PE=4 SV=1 - [G3V4H1_HUMAN]	9.8	18	1	2	6	0	0	0	0	0	0	0	0	0	0	0	0	0	0	0	0	0	0	0	0	3.6394e+07	0	0	2.68212e+07	0	0	0	0	0	0	0	0	0	0	0	0	0	0	0	0	0	0	0
P42330-2	Isoform 2 of Aldo-keto reductase family 1 member C3 OS=Homo sapiens GN=AKR1C3 - [AK1C3_HUMAN]	9.8	4	1	1	3	0	0	0	0	0	0	0	1.31508e+07	0	0	0	0	0	0	0	0	0	0	0	0	0	4.29543e+06	0	4.13182e+06	0	0	0	0	0	0	0	0	0	0	0	0	0	0	0	0	0	0	0
Q3SZV7	Hemopexin OS=Bos taurus GN=HPX PE=2 SV=1 - [HEMO_BOVIN]	9.8	1	4	4	73	0	0	0	0	0	0	0	0	0	0	0	0	0	0	0	0	0	0	0	0	0	0	0	0	0	0	0	0	0	0	0	0	0	0	0	0	0	0	0	9.87313e+06	1.33124e+07	9.23168e+06	0
A0A0D9RDE0	Family with sequence similarity 89 member A OS=Chlorocebus sabaeus OX=60711 GN=FAM89A PE=4 SV=1 - [A0A0D9RDE0_CHLSB]	9.78	1	1	1	1	0	0	0	0	0	0	0	0	0	0	0	0	0	0	0	0	0	0	0	0	0	0	0	0	0	0	0	0	0	0	0	0	0	0	0	0	0	0	0	0	0	0	0
Q28107	Coagulation factor V OS=Bos taurus GN=F5 PE=1 SV=1 - [FA5_BOVIN]	9.77	2	13	16	87	0	0	0	0	0	0	1.78164e+07	1.54887e+07	1.76615e+07	0	0	0	0	0	0	1.13698e+07	1.17883e+07	4.19212e+06	7.61636e+06	0	0	0	0	0	0	0	0	0	0	0	0	0	0	0	0	0	0	0	0	0	9.55199e+06	7.12619e+06	0
Q862D6	Similar to ribosomal protein L30 (Fragment) OS=Bos taurus PE=2 SV=1 - [Q862D6_BOVIN]	9.77	9	1	1	37	0	0	0	1.90505e+07	0	2.22175e+07	2.59994e+07	0	3.18703e+07	3.1684e+07	21224045	28976955	1.23747e+07	1.81301e+07	1.82722e+07	1.48848e+07	0	1.63742e+07	1.04332e+07	2.84638e+07	1.26512e+07	7.49117e+07	49315284	84781956	184926953	0	0	0	0	0	0	0	0	1.24336e+08	202964728	0	0	0	0	0	0	0	0
P30101	Protein disulfide-isomerase A3 OS=Homo sapiens GN=PDIA3 PE=1 SV=4 - [PDIA3_HUMAN]	9.7	3	3	4	25	2.76225e+07	0	0	2.68394e+07	0	0	1.49464e+07	2.67868e+07	0	0	5.98242e+06	1.0416e+07	1.28602e+07	0	1.42246e+07	0	1.2311e+07	5.73019e+06	0	0	0	0	0	8.88435e+06	0	0	0	0	0	0	0	0	0	0	0	0	0	0	0	0	0	0	0
A0A087WT48	DnaJ homolog subfamily A member 2 (Fragment) OS=Homo sapiens GN=DNAJA2 PE=1 SV=1 - [A0A087WT48_HUMAN]	9.7	4	1	1	10	0	8.91023e+06	0	0	0	0	6.95951e+06	0	0	0	0	0	0	0	0	0	0	0	0	0	0	3.38455e+06	1.88956e+06	4.59874e+06	0	0	0	0	0	0	0	0	0	0	0	0	0	0	0	0	0	0	0
Q96S96	Phosphatidylethanolamine-binding protein 4 OS=Homo sapiens GN=PEBP4 PE=1 SV=3 - [PEBP4_HUMAN]	9.69	1	1	1	2	0	0	0	0	0	0	0	0	0	0	0	0	0	0	0	0	0	0	0	0	0	0	0	0	0	0	0	0	0	0	0	0	0	0	0	0	0	0	0	0	0	0	0
D6R9P3	Heterogeneous nuclear ribonucleoprotein A/B OS=Homo sapiens GN=HNRNPAB PE=1 SV=1 - [D6R9P3_HUMAN]	9.64	9	2	2	15	0	0	0	0	0	0	1.97117e+07	1.71427e+07	0	0	0	1.15679e+07	0	0	1.78063e+07	0	0	0	0	0	0	2.97866e+07	7055152	2265245	0	0	0	0	0	0	0	0	0	0	0	0	0	0	0	0	0	0	0
P07814	Bifunctional glutamate/proline--tRNA ligase OS=Homo sapiens GN=EPRS PE=1 SV=5 - [SYEP_HUMAN]	9.59	7	9	10	83	1.45544e+07	1.06296e+07	2.01056e+07	9.49692e+06	7.23141e+06	6.65375e+06	1.08275e+07	1.20311e+07	1.54187e+07	3.895e+06	1.84711e+06	2.29446e+06	3.94814e+06	3.53941e+06	4.79999e+06	2.60291e+06	2.59093e+06	1.88608e+06	4.30367e+06	9.32566e+06	5.52278e+06	8.41277e+06	5.47738e+06	1.74445e+07	0	0	0	0	0	0	0	0	0	0	0	0	0	0	0	0	0	0	0
H3BM18	Gamma-interferon-inducible protein 16 (Fragment) OS=Homo sapiens GN=IFI16 PE=1 SV=1 - [H3BM18_HUMAN]	9.58	6	1	1	1	1.59239e+07	0	0	0	0	0	0	0	0	0	0	0	0	0	0	0	0	0	0	0	0	0	0	0	0	0	0	0	0	0	0	0	0	0	0	0	0	0	0	0	0	0	0
Q3ZCJ0	Ribosomal protein L36a-like OS=Bos taurus GN=RPL36AL PE=2 SV=1 - [Q3ZCJ0_BOVIN]	9.57	9	1	1	4	0	0	0	0	0	0	0	0	0	0	1.37353e+07	0	0	0	0	0	0	0	0	0	0	4.19896e+07	0	0	0	0	0	0	0	0	0	0	0	0	0	0	0	0	0	0	0	0	0
Q3SYR8	Immunoglobulin J chain OS=Bos taurus GN=IGJ PE=1 SV=1 - [Q3SYR8_BOVIN]	9.55	1	1	1	6	0	0	0	0	0	0	0	0	0	0	0	0	0	0	0	0	0	0	0	0	0	0	0	0	0	0	0	0	0	0	0	0	0	0	0	0	0	0	0	0	0	2.71691e+07	0
A0A0D9RN36	60S ribosomal protein L29 OS=Chlorocebus sabaeus OX=60711 PE=3 SV=1 - [A0A0D9RN36_CHLSB]	9.55	2	1	1	13	0	0	0	0	0	0	0	0	0	0	0	0	0	0	0	0	0	0	0	0	0	0	0	0	3.1633e+08	3.53284e+08	3.16611e+08	0	0	0	0	0	0	2.57795e+08	3.19964e+08	1.87906e+08	0	0	0	0	0	0	0
P62191-2	Isoform 2 of 26S protease regulatory subunit 4 OS=Homo sapiens GN=PSMC1 - [PRS4_HUMAN]	9.54	6	2	2	8	1.37532e+07	1.12625e+07	8.69682e+06	1.98297e+07	0	0	1.288e+07	9.73842e+06	0	0	0	0	0	0	0	1.35485e+06	0	0	0	0	0	0	0	0	0	0	0	0	0	0	0	0	0	0	0	0	0	0	0	0	0	0	0
F1MS32	Apolipoprotein D OS=Bos taurus GN=APOD PE=3 SV=2 - [F1MS32_BOVIN]	9.52	2	1	1	3	0	0	0	0	0	0	0	0	0	0	0	0	0	0	0	0	0	0	0	0	0	0	0	0	0	0	0	0	0	0	0	0	0	0	0	0	0	0	0	0	2.40914e+07	0	0
P43652	Afamin OS=Homo sapiens GN=AFM PE=1 SV=1 - [AFAM_HUMAN]	9.52	1	2	4	23	0	0	0	0	0	0	0	0	0	0	0	0	0	0	0	0	0	0	0	0	0	0	0	0	0	0	0	0	0	0	0	0	0	0	0	0	7.14949e+06	1.26152e+07	1.7893e+07	0	0	0	0
H3BP12	SPRY domain-containing SOCS box protein 3 (Fragment) OS=Homo sapiens GN=SPSB3 PE=1 SV=1 - [H3BP12_HUMAN]	9.52	2	1	1	1	0	0	0	0	0	0	0	0	0	0	0	0	0	0	0	0	0	0	0	0	0	0	0	0	0	0	0	0	0	0	0	0	0	0	0	0	0	0	0	0	0	0	0
Q5T7C4	High mobility group protein B1 OS=Homo sapiens GN=HMGB1 PE=1 SV=1 - [Q5T7C4_HUMAN]	9.49	3	1	1	4	0	0	0	0	0	0	0	0	0	0	0	0	0	0	0	0	0	0	0	0	0	0	0	0	0	0	0	0	0	0	0	0	0	0	0	0	0	0	0	0	0	0	0
M0R0P7	60S ribosomal protein L18a OS=Homo sapiens GN=RPL18A PE=1 SV=1 - [M0R0P7_HUMAN]	9.49	7	1	1	32	1.65141e+08	1.36687e+08	0	3.26526e+07	4.2461e+07	5.62754e+07	7.3107e+07	4.98697e+07	0	0	7.9592e+06	1.00721e+07	1.92811e+07	1.28817e+07	0	1.49538e+07	1.60734e+07	9.32874e+06	0	0	0	3.42134e+07	3.93628e+07	7.54553e+07	0	0	0	0	0	0	0	0	0	0	0	0	0	0	0	0	0	0	0
A0A087WYW6	Coiled-coil domain-containing protein 47 OS=Homo sapiens GN=CCDC47 PE=1 SV=1 - [A0A087WYW6_HUMAN]	9.47	4	1	1	6	0	0	0	0	0	2.0806e+06	0	2.4095e+06	1.91356e+06	0	0	0	1.07304e+06	1.26712e+06	0	0	0	0	0	0	0	0	0	0	0	0	0	0	0	0	0	0	0	0	0	0	0	0	0	0	0	0	0
P62070-2	Isoform 2 of Ras-related protein R-Ras2 OS=Homo sapiens GN=RRAS2 - [RRAS2_HUMAN]	9.45	11	1	1	17	0	0	0	0	0	4.8473e+06	5.4986e+06	0	0	0	0	0	0	9.43833e+06	0	0	0	0	1.64733e+06	0	0	5.30716e+06	3.63658e+06	5.35506e+06	0	0	0	0	0	0	0	0	0	0	0	0	0	0	0	0	0	0	0
P47914	60S ribosomal protein L29 OS=Homo sapiens GN=RPL29 PE=1 SV=2 - [RL29_HUMAN]	9.43	1	1	1	37	4.88228e+08	4.06933e+08	3.56839e+08	3.12929e+07	3.2669e+07	4.42427e+07	5.93502e+07	3.60649e+07	3.10287e+07	5.18093e+07	49925445	0	0	3.6284e+07	3.64361e+07	30871464	3.64927e+07	0	1.59667e+07	3.44851e+07	2.56005e+07	1.29412e+08	1.47098e+08	1.62818e+08	0	0	0	0	0	0	0	0	0	0	0	0	0	0	0	0	0	0	0
Q3B8S0	NHP2-like protein 1 OS=Bos taurus GN=SNU13 PE=2 SV=3 - [NH2L1_BOVIN]	9.38	2	1	1	1	0	0	0	0	0	0	0	0	0	0	2.85786e+06	0	0	0	0	0	0	0	0	0	0	0	0	0	0	0	0	0	0	0	0	0	0	0	0	0	0	0	0	0	0	0	0
R4GMY7	Syntaxin-binding protein 2 OS=Homo sapiens GN=STXBP2 PE=1 SV=1 - [R4GMY7_HUMAN]	9.38	5	1	1	1	0	0	0	0	0	0	0	0	0	0	0	0	0	0	0	0	0	0	0	0	0	0	0	0	0	0	0	0	0	0	0	0	0	0	0	0	0	0	0	0	0	0	0
E1BFV0	Uncharacterized protein OS=Bos taurus GN=KPNB1 PE=1 SV=2 - [E1BFV0_BOVIN]	9.36	8	6	6	110	7.74646e+07	5.66595e+07	3.50602e+07	3.85928e+07	3.62361e+07	4.49738e+07	4.0027e+07	3.24314e+07	1.56027e+07	3.08971e+07	1.78703e+07	1.67801e+07	2.6851e+07	2.75471e+07	2.18889e+07	1.04469e+07	1.9881e+07	1.15031e+07	9.76705e+06	1.12044e+07	9.14438e+06	1.59643e+07	1.16589e+07	1.81796e+07	0	0	0	0	0	0	0	0	0	0	0	0	0	0	0	0	0	0	0
Q96LI6-2	Isoform 2 of Heat shock transcription factor, Y-linked OS=Homo sapiens GN=HSFY1 - [HSFY1_HUMAN]	9.36	3	1	1	1	0	0	0	0	0	0	0	0	0	0	0	0	0	0	0	0	0	0	0	0	0	0	0	0	0	0	0	0	0	0	0	0	0	0	0	0	0	0	0	0	0	0	0
F6UWA0	Arp2/3 complex 34 kDa subunit OS=Macaca mulatta GN=ARPC2 PE=3 SV=2 - [F6UWA0_MACMU]	9.36	2	1	1	6	0	0	0	0	0	0	0	0	0	0	0	0	0	0	0	0	0	0	4.76803e+06	2.42265e+07	0	0	0	0	0	0	0	0	0	0	0	0	0	0	0	0	0	0	0	0	0	0	0
A0A1G4P113	MHC class I protein OS=Macaca mulatta GN=Mamu-A1 PE=2 SV=1 - [A0A1G4P113_MACMU]	9.32	120	0	3	8	0	0	0	0	0	0	0	0	0	0	0	0	0	0	0	0	0	0	8.72332e+07	1.13654e+08	3.3426e+07	0	0	0	0	0	0	0	0	0	0	0	0	0	0	0	0	0	0	0	0	0	0
F1N2N5	Myristoylated alanine-rich C-kinase substrate OS=Bos taurus GN=MARCKS PE=1 SV=1 - [F1N2N5_BOVIN]	9.31	4	1	3	40	0	0	7.99266e+07	4.6093e+07	0	0	0	0	0	3.44777e+07	2.93938e+07	2.5453e+07	0	3.91587e+07	4.62309e+07	3.48232e+07	3.90885e+07	2.31627e+07	1.50084e+07	1.5109e+07	0	2.27174e+07	2.85356e+07	2.55631e+07	0	0	0	0	0	0	0	0	0	0	0	0	0	0	0	0	0	0	0
C9IZ04	Serine/threonine-protein phosphatase 4 regulatory subunit 2 (Fragment) OS=Homo sapiens GN=PPP4R2 PE=1 SV=1 - [C9IZ04_HUMAN]	9.29	2	1	1	1	0	0	0	0	0	0	0	0	0	0	0	0	0	0	0	0	0	0	0	0	0	0	0	0	0	0	0	0	0	0	0	0	0	0	0	0	0	4.98269e+06	0	0	0	0	0
F6YI09	Uncharacterized protein OS=Macaca mulatta GN=DLST PE=4 SV=2 - [F6YI09_MACMU]	9.27	11	2	3	16	0	0	0	0	0	0	0	0	0	0	0	0	0	0	0	0	0	0	9.2005e+06	1.74022e+07	1.2103e+07	0	0	0	0	0	0	0	0	0	0	0	0	0	0	0	0	0	0	0	0	0	0
P43007	Neutral amino acid transporter A OS=Homo sapiens GN=SLC1A4 PE=1 SV=1 - [SATT_HUMAN]	9.21	9	2	3	15	0	0	0	0	0	0	0	1.28845e+07	0	0	1.06045e+07	8.60654e+06	1.62529e+07	1.0193e+07	0	0	1.50774e+07	5.55288e+06	0	0	0	0	0	0	0	0	0	0	0	0	0	0	0	0	0	0	0	0	0	0	0	0	0
P14866;F7AN89	Heterogeneous nuclear ribonucleoprotein L OS=Homo sapiens GN=HNRNPL PE=1 SV=2 - [HNRPL_HUMAN]	9.17	5	1	2	9	0	0	0	0	0	0	0	0	0	0	0	0	0	0	0	0	0	0	0	0	0	0	0	0	0	0	0	0	0	0	0	0	0	0	0	0	0	0	6.81393e+07	0	0	0	5.20245e+07
Q6UWP8	Suprabasin OS=Homo sapiens GN=SBSN PE=1 SV=2 - [SBSN_HUMAN]	9.15	1	1	1	2	0	0	0	0	0	0	0	0	0	0	0	0	0	0	0	0	0	0	0	0	0	0	0	0	0	0	0	0	0	0	0	0	0	0	0	0	0	0	0	0	0	0	0
Q07065	Cytoskeleton-associated protein 4 OS=Homo sapiens GN=CKAP4 PE=1 SV=2 - [CKAP4_HUMAN]	9.14	2	4	4	18	2.79771e+07	2.73447e+07	2.46837e+07	8.08903e+06	0	0	23472548	5.79642e+06	1.6736e+07	5.54871e+06	6.5791e+06	9.22904e+06	0	2.17878e+06	1.07125e+07	6.94138e+06	0	0	0	0	0	0	0	0	0	0	0	0	0	0	0	0	0	0	0	0	0	0	0	0	0	0	0
P19827	Inter-alpha-trypsin inhibitor heavy chain H1 OS=Homo sapiens GN=ITIH1 PE=1 SV=3 - [ITIH1_HUMAN]	9.11	6	4	5	55	0	0	0	0	0	0	0	0	0	0	0	0	0	0	0	0	0	0	0	0	0	0	0	0	0	0	0	0	0	0	0	0	0	0	0	0	2.39657e+07	4.50282e+07	1.91233e+07	0	0	0	0
Q16629-3	Isoform 3 of Serine/arginine-rich splicing factor 7 OS=Homo sapiens GN=SRSF7 - [SRSF7_HUMAN]	9.09	7	1	1	1	0	0	0	0	0	0	0	0	0	0	0	0	0	0	0	0	0	0	0	0	0	0	3.72179e+06	0	0	0	0	0	0	0	0	0	0	0	0	0	0	0	0	0	0	0	0
A5D7R6	ITIH2 protein OS=Bos taurus GN=ITIH2 PE=2 SV=1 - [A5D7R6_BOVIN]	9.09	2	5	6	14	0	0	0	0	0	0	0	0	0	0	0	0	0	0	0	0	0	0	0	0	0	0	0	0	0	0	0	0	0	0	0	0	0	0	0	0	0	0	0	6.84543e+06	2.15642e+07	4.74092e+06	0
P01019	Angiotensinogen OS=Homo sapiens GN=AGT PE=1 SV=1 - [ANGT_HUMAN]	9.07	1	3	3	15	0	0	0	0	0	0	0	0	0	0	0	0	0	0	0	0	0	0	0	0	0	0	0	0	0	0	0	0	0	0	0	0	0	0	0	0	3.3218e+07	2.14255e+07	4.78871e+07	0	0	0	0
H0Y3Z4	Nicastrin (Fragment) OS=Homo sapiens GN=NCSTN PE=1 SV=5 - [H0Y3Z4_HUMAN]	9.06	7	1	1	3	0	0	0	0	0	0	0	0	0	0	0	0	0	0	0	0	0	0	0	0	0	0	3.75053e+06	0	0	0	0	0	0	0	0	0	0	0	0	0	0	0	0	0	0	0	0
H9FIV0	InaD-like protein (Fragment) OS=Macaca mulatta GN=INADL PE=2 SV=1 - [H9FIV0_MACMU]	9.04	11	1	1	1	0	0	0	0	0	0	0	0	0	0	0	0	0	0	0	0	0	0	5.98701e+06	0	0	0	0	0	0	0	0	0	0	0	0	0	0	0	0	0	0	0	0	0	0	0	0
A0A096LNZ9	Ubiquitin-like protein ISG15 (Fragment) OS=Homo sapiens GN=ISG15 PE=1 SV=3 - [A0A096LNZ9_HUMAN]	9.03	3	1	1	1	0	0	0	0	0	0	0	8.84782e+06	0	0	0	0	0	0	0	0	0	0	0	0	0	0	0	0	0	0	0	0	0	0	0	0	0	0	0	0	0	0	0	0	0	0	0
F7DSC1;J3QSX4	Uncharacterized protein OS=Macaca mulatta GN=BUB3 PE=4 SV=2 - [F7DSC1_MACMU]	8.97	6	1	1	6	0	0	0	0	0	0	0	0	0	0	0	0	0	0	0	0	0	0	0	4.67203e+06	0	7.15293e+06	4.66307e+06	9.24698e+06	0	0	0	0	0	0	0	0	0	0	0	0	0	0	0	0	0	0	0
G7NIV5	Dual specificity protein phosphatase 3 (Fragment) OS=Macaca mulatta GN=EGK_08779 PE=3 SV=1 - [G7NIV5_MACMU]	8.97	3	1	1	7	0	0	0	0	0	0	0	0	0	0	0	0	0	0	0	0	0	0	24885470	49497749	3.18527e+07	0	0	0	0	0	0	0	0	0	0	0	0	0	0	0	0	0	0	0	0	0	0
Q9HCN4-3	Isoform 3 of GPN-loop GTPase 1 OS=Homo sapiens GN=GPN1 - [GPN1_HUMAN]	8.96	9	1	2	2	0	0	0	0	0	0	0	0	0	0	0	0	0	0	0	0	0	0	0	21005162	0	0	0	0	0	0	0	0	0	0	0	0	0	0	0	0	0	0	0	0	0	0	0
Q95M57	Lactoferrin (Fragment) OS=Bos taurus PE=4 SV=1 - [Q95M57_BOVIN]	8.93	1	1	1	1	0	0	0	0	0	0	0	0	0	0	0	0	0	0	0	0	0	0	0	0	0	0	0	0	0	0	0	0	0	0	0	0	0	0	0	0	0	0	0	0	0	0	0
B4DLR8	NAD(P)H dehydrogenase [quinone] 1 OS=Homo sapiens GN=NQO1 PE=1 SV=1 - [B4DLR8_HUMAN]	8.91	6	1	1	3	0	0	0	0	0	0	0	0	0	0	0	0	0	0	0	0	0	0	0	0	0	2.47487e+07	0	3.52848e+07	0	0	0	0	0	0	0	0	0	0	0	0	0	0	0	0	0	0	0
A0A1D5QS06	Uncharacterized protein OS=Macaca mulatta GN=C8G PE=3 SV=1 - [A0A1D5QS06_MACMU]	8.91	2	1	1	1	0	0	0	0	0	0	0	0	0	0	0	0	0	0	0	0	0	0	0	0	0	0	0	0	0	0	0	0	0	0	0	0	0	0	0	0	0	0	0	0	0	0	0
Q86YZ3	Hornerin OS=Homo sapiens GN=HRNR PE=1 SV=2 - [HORN_HUMAN]	8.81	1	5	5	18	0	0	0	0	0	0	0	0	0	0	0	0	0	0	0	0	0	0	0	0	0	0	0	0	0	0	0	0	0	0	0	0	0	0	0	0	2.22718e+06	467181	0	0	0	0	1.64262e+06
F1N367	Aggrecan core protein OS=Bos taurus GN=ACAN PE=4 SV=2 - [F1N367_BOVIN]	8.76	5	12	15	126	0	0	0	0	0	0	0	0	0	0	0	0	0	0	0	0	0	0	0	0	0	0	0	0	0	0	0	0	0	0	0	0	0	0	0	0	0	0	0	1.16192e+08	1.39934e+08	8.41835e+07	0
A3KN22	NEDD8-conjugating enzyme Ubc12 OS=Bos taurus GN=UBE2M PE=2 SV=1 - [UBC12_BOVIN]	8.74	1	1	1	10	2.89855e+07	1.65401e+07	1.26515e+07	0	0	0	0	1.13012e+07	0	9.14577e+06	0	5.83687e+06	6.93262e+06	8.55543e+06	0	5.58701e+06	5.2789e+06	0	0	0	0	0	0	0	0	0	0	0	0	0	0	0	0	0	0	0	0	0	0	0	0	0	0
A4FUA8	F-actin-capping protein subunit alpha-1 OS=Bos taurus GN=CAPZA1 PE=2 SV=1 - [CAZA1_BOVIN]	8.74	13	1	2	14	0	0	0	0	0	0	0	0	0	1.32574e+07	0	0	0	0	1.42108e+07	0	1.40706e+07	0	1.73849e+07	2.67826e+06	0	4.08188e+06	6.27398e+06	1.37948e+07	0	0	0	0	0	0	0	0	0	0	0	0	0	0	0	0	0	0	0
M0R1I2	Urokinase plasminogen activator surface receptor OS=Homo sapiens GN=PLAUR PE=1 SV=1 - [M0R1I2_HUMAN]	8.74	9	2	2	3	0	0	0	0	0	0	0	0	0	0	0	0	0	0	0	0	0	0	0	0	0	0	0	1.5076e+08	0	0	0	0	0	0	0	0	0	0	0	0	0	0	0	0	0	0	0
Q14978	Nucleolar and coiled-body phosphoprotein 1 OS=Homo sapiens GN=NOLC1 PE=1 SV=2 - [NOLC1_HUMAN]	8.73	8	4	4	12	1549490	0	1.17146e+06	0	0	0	0	0	0	5.64976e+06	4.40147e+06	3.64599e+06	0	0	0	0	0	0	0	0	0	0	0	0	0	0	0	0	0	0	0	0	0	0	0	0	0	0	0	0	0	0	0
Q9XSA7	Chloride intracellular channel protein 4 OS=Bos taurus GN=CLIC4 PE=2 SV=3 - [CLIC4_BOVIN]	8.7	2	1	1	7	0	0	0	0	0	0	0	0	0	0	0	0	1.20062e+07	0	0	0	0	0	0	0	0	0	8.74142e+06	0	0	0	0	0	0	0	0	0	0	0	0	0	0	0	0	0	0	0	0
H9H342	Superoxide dismutase OS=Macaca mulatta GN=SOD2 PE=3 SV=2 - [H9H342_MACMU]	8.64	6	1	1	16	0	0	0	0	0	0	0	0	0	0	0	0	0	0	0	0	0	0	0	0	0	0	0	0	0	0	0	0	0	0	0	0	0	0	0	0	0	0	0	0	0	0	0
A0A087X2F6	Putative protein PRCA2 OS=Homo sapiens GN=PRAC2 PE=4 SV=1 - [A0A087X2F6_HUMAN]	8.57	1	1	1	1	0	0	0	0	0	0	0	0	0	0	0	0	0	0	0	0	0	0	0	0	0	0	0	0	0	0	0	0	0	0	0	0	0	0	0	0	0	0	0	0	0	0	0
P11586	C-1-tetrahydrofolate synthase, cytoplasmic OS=Homo sapiens GN=MTHFD1 PE=1 SV=3 - [C1TC_HUMAN]	8.56	3	6	6	48	5.26824e+07	0	2.15073e+07	2.3277e+07	1.97702e+07	2.2063e+07	2.18513e+07	2.20398e+07	2.39534e+07	1.29549e+07	9.47393e+06	1.05467e+07	1.15719e+07	1.11635e+07	1.10935e+07	1.00084e+07	1.09835e+07	7.99293e+06	0	0	0	1.58531e+07	9.39417e+06	1.43304e+07	0	0	0	0	0	0	0	0	0	0	0	0	0	0	0	0	0	0	0
F7GRY2	Uncharacterized protein OS=Macaca mulatta GN=C9 PE=4 SV=1 - [F7GRY2_MACMU]	8.56	2	1	4	8	0	0	0	0	0	0	0	0	0	0	0	0	0	0	0	0	0	0	19545172	1.80105e+07	2.08881e+07	0	0	0	0	0	0	0	0	0	0	0	0	0	0	0	0	0	0	0	0	0	0
G7MT38	Alpha-albumin (Fragment) OS=Macaca mulatta GN=EGK_15801 PE=3 SV=1 - [G7MT38_MACMU]	8.56	2	2	4	14	0	0	0	0	0	0	0	0	0	0	0	0	0	0	0	0	0	0	0	0	0	0	0	0	0	0	0	0	0	0	0	0	0	0	0	0	0	0	0	0	0	0	0
F6Y5A6	Uncharacterized protein OS=Macaca mulatta GN=PARVB PE=4 SV=2 - [F6Y5A6_MACMU]	8.56	12	2	2	15	0	0	0	0	0	0	0	0	0	0	0	0	0	0	0	0	0	0	2.01888e+07	2.00421e+07	1.70173e+07	0	0	0	0	0	0	0	0	0	0	0	0	0	0	0	0	0	0	0	0	0	0
Q04941	Proteolipid protein 2 OS=Homo sapiens GN=PLP2 PE=1 SV=1 - [PLP2_HUMAN]	8.55	3	1	1	3	0	0	0	0	0	0	0	0	0	0	0	0	0	0	0	0	0	1.36033e+08	0	0	1.6955e+08	0	0	0	0	0	0	0	0	0	0	0	0	0	0	0	0	0	0	0	0	0	0
A0A0D9S3R7	Uncharacterized protein OS=Chlorocebus sabaeus OX=60711 PE=4 SV=1 - [A0A0D9S3R7_CHLSB]	8.55	2	1	1	1	0	0	0	0	0	0	0	0	0	0	0	0	0	0	0	0	0	0	0	0	0	0	0	0	0	0	0	0	0	0	0	0	0	0	4.90428e+07	0	0	0	0	0	0	0	0
H7C3P7	Ras-related protein Ral-A (Fragment) OS=Homo sapiens GN=RALA PE=1 SV=1 - [H7C3P7_HUMAN]	8.54	2	1	1	8	0	0	0	0	0	1.6383e+07	1.46761e+07	0	0	0	0	0	0	0	0	7.92441e+06	0	0	0	0	0	0	0	0	0	0	0	0	0	0	0	0	0	0	0	0	0	0	0	0	0	0	0
J9QD96	Periostin variant 4 OS=Bos taurus PE=2 SV=1 - [J9QD96_BOVIN]	8.54	8	2	2	9	0	0	0	0	0	0	0	0	0	0	0	0	0	0	0	0	0	0	0	0	0	0	0	0	0	0	0	0	0	0	0	0	0	0	0	0	0	0	0	0	9.68216e+06	6.13242e+06	0
P43686-2	Isoform 2 of 26S protease regulatory subunit 6B OS=Homo sapiens GN=PSMC4 - [PRS6B_HUMAN]	8.53	2	1	1	2	0	0	0	0	0	0	0	1.36377e+07	1.59453e+07	0	0	0	0	0	0	0	0	0	0	0	0	0	0	0	0	0	0	0	0	0	0	0	0	0	0	0	0	0	0	0	0	0	0
A6PVH9	Copine-1 OS=Homo sapiens GN=CPNE1 PE=1 SV=1 - [A6PVH9_HUMAN]	8.52	19	2	2	19	0	0	0	0	0	0	7.48176e+06	0	1.11567e+07	7.52424e+06	3.17632e+06	2.45143e+06	4.83021e+06	3.78317e+06	5.90385e+06	3.52281e+06	6.00887e+06	2.19121e+06	0	0	0	7.31864e+06	0	0	0	0	0	0	0	0	0	0	0	0	0	0	0	0	0	0	0	0	0
F6VKP2	Uncharacterized protein OS=Macaca mulatta GN=KRT79 PE=3 SV=1 - [F6VKP2_MACMU]	8.52	18	1	2	4	0	0	0	0	0	0	0	0	0	0	0	0	0	0	0	0	0	0	0	0	0	0	0	0	0	0	0	0	0	0	0	0	0	0	0	0	0	0	0	0	0	0	0
F2Z4F0;F7HIJ6	Uncharacterized protein OS=Bos taurus GN=ACTR1A PE=1 SV=1 - [F2Z4F0_BOVIN]	8.51	7	2	2	31	0	0	0	0	0	0	0	0	0	0	0	0	0	0	0	0	0	0	0	2.95126e+07	1.72201e+07	2.72716e+07	1.61555e+07	2.55219e+07	0	0	0	0	0	0	0	0	0	0	0	0	0	0	0	0	0	0	0
A0A1D5QVY7	Uncharacterized protein OS=Macaca mulatta PE=4 SV=1 - [A0A1D5QVY7_MACMU]	8.51	2	1	1	1	0	0	0	0	0	0	0	0	0	0	0	0	0	0	0	0	0	0	0	0	0	0	0	0	0	0	0	0	0	0	0	0	0	0	0	0	0	0	0	0	0	0	0
A7E2Y8	MAP3K12 protein OS=Bos taurus GN=MAP3K12 PE=2 SV=1 - [A7E2Y8_BOVIN]	8.5	1	1	1	3	0	0	0	0	0	0	0	0	0	0	0	0	0	0	0	0	0	0	0	0	0	0	0	0	0	0	0	0	0	0	0	0	0	0	0	0	0	0	0	0	0	0	0
G3MZB4	Uncharacterized protein OS=Bos taurus PE=4 SV=1 - [G3MZB4_BOVIN]	8.48	1	1	1	1	0	0	0	0	0	1.82304e+07	0	0	0	0	0	0	0	0	0	0	0	0	0	0	0	0	0	0	0	0	0	0	0	0	0	0	0	0	0	0	0	0	0	0	0	0	0
E5RK69	Annexin OS=Homo sapiens GN=ANXA6 PE=1 SV=1 - [E5RK69_HUMAN]	8.48	19	2	2	3	0	0	0	0	0	0	0	0	0	0	0	0	0	0	0	0	0	0	0	0	6.71263e+06	0	6276384	1.06227e+07	0	0	0	0	0	0	0	0	0	0	0	0	0	0	0	0	0	0	0
P02666	Beta-casein OS=Bos taurus GN=CSN2 PE=1 SV=2 - [CASB_BOVIN]	8.48	2	1	1	12	0	0	0	3.04115e+07	0	0	0	0	0	0	0	0	7.53271e+07	6.50611e+06	0	0	0	0	0	0	0	0	0	0	0	0	0	0	0	0	0	0	0	0	0	0	0	0	0	0	0	0	0
G7NS08	Putative uncharacterized protein (Fragment) OS=Macaca mulatta GN=EGK_20226 PE=4 SV=1 - [G7NS08_MACMU]	8.48	5	1	1	1	0	0	0	0	0	0	0	0	0	0	0	0	0	0	0	0	0	0	0	1.78159e+07	0	0	0	0	0	0	0	0	0	0	0	0	0	0	0	0	0	0	0	0	0	0	0
Q8WXJ9	Ankyrin repeat and SOCS box protein 17 OS=Homo sapiens GN=ASB17 PE=2 SV=2 - [ASB17_HUMAN]	8.47	1	1	1	1	0	0	0	0	0	0	0	0	0	0	0	0	0	0	0	0	0	0	0	0	0	0	0	0	0	0	0	0	0	0	0	0	0	0	0	0	0	0	0	0	0	0	0
P00740	Coagulation factor IX OS=Homo sapiens GN=F9 PE=1 SV=2 - [FA9_HUMAN]	8.46	2	2	3	4	0	0	0	0	0	0	0	0	0	0	0	0	0	0	0	0	0	0	0	0	0	0	0	0	0	0	0	0	0	0	0	0	0	0	0	0	0	0	0	0	0	0	0
E1BJF9	Serum amyloid A protein OS=Bos taurus PE=3 SV=1 - [E1BJF9_BOVIN]	8.46	2	1	1	1	0	0	0	0	0	0	0	0	0	0	0	0	0	0	0	0	0	0	0	0	0	0	0	0	0	0	0	0	0	0	0	0	0	0	0	0	0	0	0	0	0	1.30823e+06	0
G7NDT2	Serum amyloid A protein OS=Macaca mulatta GN=EGK_06438 PE=3 SV=1 - [G7NDT2_MACMU]	8.46	2	1	1	1	0	0	0	0	0	0	0	0	0	0	0	0	0	0	0	0	0	0	0	0	0	0	0	0	0	0	0	0	0	0	0	0	0	0	0	0	0	0	0	0	0	0	0
G3XAM7	Catenin (Cadherin-associated protein), alpha 1, 102kDa, isoform CRA_a OS=Homo sapiens GN=CTNNA1 PE=1 SV=1 - [G3XAM7_HUMAN]	8.44	16	4	4	17	0	0	0	0	0	0	0	0	0	0	3.52036e+06	3.43139e+06	0	0	0	0	0	3826027	0	0	0	0	0	0	0	0	0	0	0	0	0	0	0	0	0	0	0	0	0	0	0	0	0
P56192-2	Isoform 2 of Methionine--tRNA ligase, cytoplasmic OS=Homo sapiens GN=MARS - [SYMC_HUMAN]	8.42	9	3	3	11	2.90671e+07	0	2.55035e+07	1.52626e+07	0	0	1.94612e+07	1.82295e+07	0	0	0	0	0	0	0	4.14112e+06	0	2.49818e+06	0	0	0	0	5.29014e+06	8.2357e+06	0	0	0	0	0	0	0	0	0	0	0	0	0	0	0	0	0	0	0
F7H7G9	Uncharacterized protein OS=Macaca mulatta GN=LOC703984 PE=4 SV=2 - [F7H7G9_MACMU]	8.41	2	3	3	6	0	0	0	0	0	0	0	0	0	0	0	0	0	0	0	0	0	0	0	0	0	0	0	0	0	0	0	0	0	0	0	0	0	0	0	0	0	0	0	0	0	0	0
Q17QC8	Complement factor properdin OS=Bos taurus GN=CFP PE=2 SV=1 - [Q17QC8_BOVIN]	8.41	1	2	2	4	0	0	0	0	0	0	0	0	0	0	0	0	0	0	0	0	0	0	0	0	0	0	0	0	0	0	0	0	0	0	0	0	0	0	0	0	0	0	0	1.6473e+06	3.56945e+06	0	0
Q2HPH1	RNA polymerase subunit I (Fragment) OS=Bos taurus PE=2 SV=1 - [Q2HPH1_BOVIN]	8.4	4	1	1	1	0	0	0	0	0	0	0	0	0	2.80263e+06	0	0	0	0	0	0	0	0	0	0	0	0	0	0	0	0	0	0	0	0	0	0	0	0	0	0	0	0	0	0	0	0	0
F7CJI8	Uncharacterized protein OS=Macaca mulatta GN=GPD2 PE=4 SV=2 - [F7CJI8_MACMU]	8.36	4	2	2	11	0	0	0	0	0	0	0	0	0	0	0	0	0	0	0	0	0	0	2.76898e+07	5.27278e+07	2.31749e+07	0	0	0	0	0	0	0	0	0	0	0	0	0	0	0	0	0	0	0	0	0	0
F7ERL9	ATP synthase subunit delta, mitochondrial OS=Macaca mulatta GN=ATP5D PE=2 SV=1 - [F7ERL9_MACMU]	8.33	1	1	1	2	0	0	0	0	0	0	0	0	0	0	0	0	0	0	0	0	0	0	0	0	0	0	0	0	0	0	0	0	0	0	0	0	0	0	0	0	0	0	0	0	0	0	0
P26640	Valine--tRNA ligase OS=Homo sapiens GN=VARS PE=1 SV=4 - [SYVC_HUMAN]	8.31	4	5	5	49	3.35126e+07	2.67436e+07	1.44877e+07	0	0	1.01274e+07	2.23748e+07	1.51858e+07	1.56876e+07	1.21513e+07	7.32918e+06	8.78344e+06	1.54567e+07	7.16623e+06	1.44265e+07	0	1.34198e+07	7.52112e+06	0	0	0	14156995	8789356	1.50584e+07	0	0	0	0	0	0	0	0	0	0	0	0	0	0	0	0	0	0	0
A0A1D5Q1T3	LIM and senescent cell antigen-like-containing domain protein OS=Macaca mulatta GN=LIMS1 PE=4 SV=1 - [A0A1D5Q1T3_MACMU]	8.31	9	2	2	10	0	0	0	0	0	0	0	0	0	0	0	0	0	0	0	0	0	0	2.22604e+07	0	0	0	0	0	0	0	0	0	0	0	0	0	0	0	0	0	0	0	0	0	0	0	0
G5E589	Proteasome subunit beta type OS=Bos taurus GN=PSMB1 PE=3 SV=1 - [G5E589_BOVIN]	8.3	3	1	1	2	0	0	0	0	0	0	0	0	0	0	0	0	0	0	0	0	7.41519e+06	4.07308e+06	0	0	0	0	0	0	0	0	0	0	0	0	0	0	0	0	0	0	0	0	0	0	0	0	0
H7C4F4	Major facilitator superfamily domain-containing protein 1 (Fragment) OS=Homo sapiens GN=MFSD1 PE=1 SV=1 - [H7C4F4_HUMAN]	8.29	10	1	1	2	0	0	0	0	0	0	0	0	0	0	0	0	0	0	0	0	0	0	14483353	0	0	0	0	0	0	0	0	0	0	0	0	0	0	0	0	0	0	0	0	0	0	0	0
Q9NZA1-3	Isoform 3 of Chloride intracellular channel protein 5 OS=Homo sapiens GN=CLIC5 - [CLIC5_HUMAN]	8.29	7	1	1	2	0	0	0	0	0	0	0	0	0	0	0	0	0	0	0	0	0	0	0	0	0	0	0	0	0	0	0	0	0	0	0	0	0	0	0	0	0	0	0	0	0	0	0
G3V5B3	ERO1-like protein alpha (Fragment) OS=Homo sapiens GN=ERO1L PE=1 SV=1 - [G3V5B3_HUMAN]	8.28	4	1	1	2	0	0	0	0	0	0	0	0	0	0	1.47867e+06	0	0	0	0	1439668	0	0	0	0	0	0	0	0	0	0	0	0	0	0	0	0	0	0	0	0	0	0	0	0	0	0	0
Q7KYR7-3	Isoform 3 of Butyrophilin subfamily 2 member A1 OS=Homo sapiens GN=BTN2A1 - [BT2A1_HUMAN]	8.27	3	1	1	1	0	0	0	0	0	0	0	0	0	0	0	0	0	0	0	0	0	0	0	0	0	0	0	0	0	0	0	0	0	0	0	0	0	0	0	0	0	0	0	0	0	0	0
F6ZZ64	Calumenin isoform c OS=Macaca mulatta GN=CALU PE=2 SV=1 - [F6ZZ64_MACMU]	8.25	6	3	3	3	0	0	0	0	0	0	0	0	0	0	0	0	0	0	0	0	0	0	0	0	0	0	0	0	0	0	0	0	0	0	0	0	0	0	0	0	0	0	0	0	0	0	0
Q15113	Procollagen C-endopeptidase enhancer 1 OS=Homo sapiens GN=PCOLCE PE=1 SV=2 - [PCOC1_HUMAN]	8.24	1	2	2	2	0	0	0	0	0	0	0	0	0	0	0	0	0	0	0	0	0	0	0	0	0	0	0	0	0	0	0	0	0	0	0	0	0	0	0	0	0	0	0	0	0	0	0
C9JMH6	Alpha-2-antiplasmin (Fragment) OS=Homo sapiens GN=SERPINF2 PE=1 SV=1 - [C9JMH6_HUMAN]	8.24	5	2	2	19	0	0	0	0	0	0	0	0	0	0	0	0	0	0	0	0	0	0	0	0	0	0	0	0	0	0	0	0	0	0	0	0	0	0	0	0	2.37769e+07	2.08789e+07	0	0	0	0	0
Q7Z7G0-2	Isoform 2 of Target of Nesh-SH3 OS=Homo sapiens GN=ABI3BP - [TARSH_HUMAN]	8.23	6	3	3	5	0	0	0	0	0	0	0	0	0	0	0	0	0	0	0	0	0	0	0	0	0	0	0	0	0	0	0	0	0	0	0	0	0	0	0	0	2.00843e+07	2.44554e+07	2.13666e+07	0	0	0	0
Q5E9J1	Heterogeneous nuclear ribonucleoprotein F OS=Bos taurus GN=HNRNPF PE=2 SV=3 - [HNRPF_BOVIN]	8.21	9	2	2	11	3.18585e+07	0	0	0	0	0	0	0	2.44792e+07	1.64591e+07	6.076e+06	5343609	1.41923e+07	1.36305e+07	9.8763e+06	0	1.19946e+07	0	0	0	0	0	0	0	0	0	0	0	0	0	0	0	0	0	0	0	0	0	0	0	0	0	0
Q06330-7	Isoform 7 of Recombining binding protein suppressor of hairless OS=Homo sapiens GN=RBPJ - [SUH_HUMAN]	8.21	11	2	2	2	0	0	0	0	0	0	0	0	0	0	0	0	0	0	0	0	0	0	0	1.70149e+07	0	0	0	0	0	0	0	0	0	0	0	0	0	0	0	0	3.85863e+06	0	0	0	0	0	0
Q9Y285-2	Isoform 2 of Phenylalanine--tRNA ligase alpha subunit OS=Homo sapiens GN=FARSA - [SYFA_HUMAN]	8.18	8	3	3	12	3.60312e+07	0	1.8393e+07	0	0	0	0	0	0	0	0	0	0	0	0	0	0	0	1.832e+07	0	1.21109e+07	3.05002e+06	1.01358e+07	5.72666e+06	0	0	0	0	0	0	0	0	0	0	0	0	0	0	0	0	0	0	0
H9FFS1	Cellular tumor antigen p53 (Fragment) OS=Macaca mulatta GN=TP53 PE=2 SV=1 - [H9FFS1_MACMU]	8.18	3	1	1	1	0	0	0	0	0	0	0	0	0	0	0	0	0	0	0	0	0	0	0	0	0	0	0	0	0	0	0	0	0	0	0	0	0	0	0	0	0	0	0	0	0	0	0
H3BU51	Neuroplastin OS=Homo sapiens GN=NPTN PE=1 SV=1 - [H3BU51_HUMAN]	8.15	7	1	1	5	0	0	0	0	0	0	0	0	0	0	0	0	0	0	0	0	0	0	0	0	0	8.07561e+06	3.53051e+06	4.83423e+06	0	0	0	0	0	0	0	0	0	0	0	0	0	0	0	0	0	0	0
K7EMR1	Granulins (Fragment) OS=Homo sapiens GN=GRN PE=1 SV=1 - [K7EMR1_HUMAN]	8.14	4	1	1	1	0	0	0	0	0	0	0	0	0	0	0	0	0	0	0	0	0	0	0	0	0	0	0	0	0	0	0	0	0	0	0	0	0	0	0	0	0	0	0	0	0	0	0
A7MB82	C1QTNF3 protein OS=Bos taurus GN=C1QTNF3 PE=2 SV=1 - [A7MB82_BOVIN]	8.13	1	2	2	14	0	0	0	0	0	0	0	0	0	0	0	0	0	0	0	0	0	0	0	0	0	0	0	0	0	0	0	0	0	0	0	0	0	0	0	0	0	0	0	0	0	0	0
P23142-2	Isoform A of Fibulin-1 OS=Homo sapiens GN=FBLN1 - [FBLN1_HUMAN]	8.13	11	4	4	13	0	0	0	0	0	0	0	0	0	0	0	0	0	0	0	0	0	0	0	0	0	0	0	0	0	0	0	0	0	0	0	0	0	0	0	0	4.61356e+06	0	0	0	0	0	0
F1MX86	Uncharacterized protein OS=Bos taurus GN=C8B PE=4 SV=2 - [F1MX86_BOVIN]	8.09	3	2	2	13	0	0	0	0	0	0	0	0	0	0	0	0	0	0	0	0	0	0	0	0	0	0	0	0	0	0	0	0	0	0	0	0	0	0	0	0	0	0	0	4.35377e+06	7.09026e+06	2.84516e+06	0
P56652	Inter-alpha-trypsin inhibitor heavy chain H3 OS=Bos taurus GN=ITIH3 PE=1 SV=2 - [ITIH3_BOVIN]	8.08	2	6	6	23	0	0	0	0	0	0	0	0	0	0	0	0	0	0	0	0	0	0	0	0	0	0	0	0	0	0	0	0	0	0	0	0	0	0	0	0	0	0	0	3.21447e+06	6.48722e+06	2.73665e+06	0
D6RAL1	Ribosome-releasing factor 2, mitochondrial (Fragment) OS=Homo sapiens GN=GFM2 PE=1 SV=1 - [D6RAL1_HUMAN]	8.07	8	2	2	20	0	0	0	0	0	0	0	0	0	0	0	0	0	0	0	0	0	0	0	0	0	0	0	0	0	0	0	1.61057e+08	134978633	1.44593e+08	0	0	0	1.59777e+08	1.64496e+08	1.22503e+08	0	0	0	0	0	0	0
H0YCP8	Poly(U)-binding-splicing factor PUF60 (Fragment) OS=Homo sapiens GN=PUF60 PE=1 SV=1 - [H0YCP8_HUMAN]	8.06	11	1	1	1	0	0	0	0	0	0	0	0	0	3.74304e+06	0	0	0	0	0	0	0	0	0	0	0	0	0	0	0	0	0	0	0	0	0	0	0	0	0	0	0	0	0	0	0	0	0
Q2HJG0	Secretogranin V (7B2 protein) OS=Bos taurus GN=SCG5 PE=2 SV=1 - [Q2HJG0_BOVIN]	8.06	1	1	1	6	0	0	0	0	0	0	0	0	0	0	0	0	0	0	0	0	0	0	0	0	0	0	0	0	0	0	0	0	0	0	0	0	0	0	0	0	0	0	0	0	0	0	0
P63151	Serine/threonine-protein phosphatase 2A 55 kDa regulatory subunit B alpha isoform OS=Homo sapiens GN=PPP2R2A PE=1 SV=1 - [2ABA_HUMAN]	8.05	18	3	3	19	0	0	0	0	0	0	0	0	8.72683e+06	0	0	0	0	0	0	0	0	0	0	0	0	8.4254e+06	8.63878e+06	1.39546e+07	0	0	0	0	0	0	0	0	0	0	0	0	0	0	0	0	0	0	0
P13671	Complement component C6 OS=Homo sapiens GN=C6 PE=1 SV=3 - [CO6_HUMAN]	8.03	3	4	4	38	0	0	0	0	0	0	0	0	0	0	0	0	0	0	0	0	0	0	0	7.13907e+06	0	0	0	0	0	0	0	0	0	0	0	0	0	0	0	0	0	0	270079	0	0	0	1.11327e+06
Q8NBS9-2	Isoform 2 of Thioredoxin domain-containing protein 5 OS=Homo sapiens GN=TXNDC5 - [TXND5_HUMAN]	8.02	3	2	2	4	7.80779e+06	6.39988e+06	0	0	0	0	5.66598e+06	0	0	0	0	0	0	0	0	0	0	0	0	0	0	0	0	0	0	0	0	0	0	0	0	0	0	0	0	0	0	0	0	0	0	0	0
A0A1D5QHD1	Uncharacterized protein OS=Macaca mulatta GN=AK3 PE=3 SV=1 - [A0A1D5QHD1_MACMU]	8.02	3	1	1	1	0	0	0	0	0	0	0	0	0	0	0	0	0	0	0	0	0	0	0	0	0	0	0	0	0	0	0	0	0	0	0	0	0	0	0	0	0	0	0	0	0	0	0
F6S954	Uncharacterized protein OS=Macaca mulatta GN=PTGS1 PE=4 SV=2 - [F6S954_MACMU]	8.01	13	2	2	8	0	0	0	0	0	0	0	0	0	0	0	0	0	0	0	0	0	0	2.5328e+07	5.20876e+07	2.84223e+07	0	0	0	0	0	0	0	0	0	0	0	0	0	0	0	0	0	0	0	0	0	0
D6RJD1	Clathrin light chain B (Fragment) OS=Homo sapiens GN=CLTB PE=1 SV=1 - [D6RJD1_HUMAN]	8	9	1	1	3	0	0	0	0	0	0	0	0	0	0	0	0	0	0	0	0	0	0	0	0	0	0	0	9.89574e+06	0	0	0	0	0	0	0	0	0	0	0	0	0	0	0	0	0	0	0
P46937-5	Isoform 5 of Transcriptional coactivator YAP1 OS=Homo sapiens GN=YAP1 - [YAP1_HUMAN]	8	8	2	2	7	0	0	0	0	0	0	0	0	0	0	0	0	3.77831e+06	3.11202e+06	3.79365e+06	0	0	2.1345e+06	0	0	0	0	0	0	0	0	0	0	0	0	0	0	0	0	0	0	0	0	0	0	0	0	0
P20963-3	Isoform 3 of T-cell surface glycoprotein CD3 zeta chain OS=Homo sapiens GN=CD247 - [CD3Z_HUMAN]	7.98	2	1	1	1	0	0	0	0	0	0	0	0	0	0	0	0	0	0	0	0	0	0	0	0	0	0	0	0	0	0	0	0	0	0	0	0	0	0	0	0	0	2.53312e+07	0	0	0	0	0
H7BZ94	Protein disulfide-isomerase OS=Homo sapiens GN=P4HB PE=1 SV=2 - [H7BZ94_HUMAN]	7.97	9	3	3	36	3.51529e+07	3.32153e+07	2.79889e+07	1.53794e+07	2.10776e+07	1.53899e+07	2.06543e+07	1.86025e+07	2.01263e+07	7.81644e+06	0	8.81607e+06	1.64023e+07	1.55762e+07	1.29934e+07	1.21379e+07	1.09969e+07	0	0	0	0	0	0	5.15321e+06	0	0	0	0	0	0	0	0	0	0	0	0	0	0	0	0	0	0	0
F6THA2	Endothelial cell-selective adhesion molecule OS=Macaca mulatta GN=ESAM PE=2 SV=1 - [F6THA2_MACMU]	7.95	3	2	2	22	0	0	0	0	0	0	0	0	0	0	0	0	0	0	0	0	0	0	2.03604e+07	1.9293e+07	1.15675e+07	0	0	0	0	0	0	0	0	0	0	0	0	0	0	0	0	0	0	0	0	0	0
P05198;F7EFD7	Eukaryotic translation initiation factor 2 subunit 1 OS=Homo sapiens GN=EIF2S1 PE=1 SV=3 - [IF2A_HUMAN]	7.94	4	2	2	48	5.04437e+07	0	3.49269e+07	2.18095e+07	0	0	2.75087e+07	1.50108e+07	0	19777910	7.94875e+06	9.04757e+06	0	10790597	0	9.13829e+06	1.16174e+07	7.2516e+06	1.30606e+07	1.73833e+07	1.13934e+07	1.84535e+07	1.54835e+07	2.48297e+07	0	0	0	0	0	0	0	0	0	0	0	0	0	0	0	0	0	0	0
A5PJJ4	LOC787225 protein OS=Bos taurus GN=LOC787225 PE=2 SV=1 - [A5PJJ4_BOVIN]	7.94	3	1	1	2	0	0	0	0	0	0	0	0	0	0	0	0	0	0	0	0	0	0	0	0	0	0	0	0	0	0	0	0	0	0	0	0	0	0	0	0	0	0	0	0	0	0	0
H9YVD0;Q9Y297-2	F-box/WD repeat-containing protein 1A isoform 2 OS=Macaca mulatta GN=BTRC PE=2 SV=1 - [H9YVD0_MACMU]	7.91	5	1	2	2	0	0	0	0	0	0	0	0	0	0	0	0	0	0	0	0	0	0	0	0	0	0	0	22554214	0	0	0	0	0	0	0	0	0	0	0	0	0	0	0	0	0	0	0
Q05443	Lumican OS=Bos taurus GN=LUM PE=1 SV=1 - [LUM_BOVIN]	7.89	1	1	1	2	0	0	0	0	0	0	0	0	0	0	0	0	0	0	0	0	0	0	0	0	0	0	0	0	0	0	0	0	0	0	0	0	0	0	0	0	0	0	0	0	0	0	0
Q862M6	Similar to prefoldin subunit 2 (Fragment) OS=Bos taurus PE=2 SV=1 - [Q862M6_BOVIN]	7.89	3	1	1	2	0	0	0	0	0	0	0	0	0	0	0	0	0	0	0	0	0	3.06989e+06	0	0	0	0	0	0	0	0	0	0	0	0	0	0	0	0	0	0	0	0	0	0	0	0	0
Q99828	Calcium and integrin-binding protein 1 OS=Homo sapiens GN=CIB1 PE=1 SV=4 - [CIB1_HUMAN]	7.85	2	1	1	1	0	0	0	0	0	0	0	0	0	0	0	0	0	0	0	0	0	0	0	0	0	0	0	0	0	0	0	0	0	0	0	0	0	0	0	0	1.91732e+07	0	0	0	0	0	0
P31431-2	Isoform 2 of Syndecan-4 OS=Homo sapiens GN=SDC4 - [SDC4_HUMAN]	7.84	2	1	1	5	0	0	0	0	0	0	0	0	0	0	0	0	0	0	0	0	0	0	0	0	0	0	5.6081e+06	8.4149e+06	0	0	0	0	0	0	0	0	0	0	0	0	0	0	0	0	0	0	0
P14174	Macrophage migration inhibitory factor OS=Homo sapiens GN=MIF PE=1 SV=4 - [MIF_HUMAN]	7.83	1	1	1	3	0	0	0	0	0	0	0	0	0	0	0	0	0	0	0	0	0	0	0	0	0	0	0	13668465	0	0	0	0	0	0	0	0	0	0	0	0	0	0	0	0	0	0	0
A0AV02-5	Isoform 5 of Solute carrier family 12 member 8 OS=Homo sapiens GN=SLC12A8 - [S12A8_HUMAN]	7.79	5	1	1	1	0	0	0	0	0	0	0	0	0	0	0	0	0	0	0	0	0	0	0	0	0	0	0	0	0	0	0	0	0	0	0	0	0	0	0	0	0	0	0	0	0	0	0
P00432	Catalase OS=Bos taurus GN=CAT PE=1 SV=3 - [CATA_BOVIN]	7.78	1	2	2	8	0	0	0	0	0	0	0	0	0	0	0	0	0	0	0	0	0	0	0	0	0	0	0	0	0	0	0	0	0	0	0	0	0	0	0	0	0	0	0	0	1.34009e+07	0	0
F6PJA8	Uncharacterized protein OS=Macaca mulatta GN=KLKB1 PE=3 SV=2 - [F6PJA8_MACMU]	7.77	3	3	3	20	0	0	0	0	0	0	0	0	0	0	0	0	0	0	0	0	0	0	0	0	0	0	0	0	0	0	0	0	0	0	0	0	0	0	0	0	0	0	0	0	0	0	0
Q5THR3-4	Isoform 4 of EF-hand calcium-binding domain-containing protein 6 OS=Homo sapiens GN=EFCAB6 - [EFCB6_HUMAN]	7.73	5	1	1	1	0	0	0	0	0	0	0	0	0	0	0	0	0	0	0	0	0	0	0	0	0	0	0	0	0	0	0	0	0	0	0	0	0	0	0	0	0	0	0	0	0	0	0
A6QLG5	40S ribosomal protein S9 OS=Bos taurus GN=RPS9 PE=2 SV=1 - [RS9_BOVIN]	7.73	2	1	1	3	1.53712e+06	0	0	0	0	0	0	0	0	0	0	271717	0	0	0	0	0	0	0	0	0	0	0	0	0	0	0	0	0	0	0	0	0	0	0	0	0	0	0	0	0	0	0
F8VX13	ATP-dependent 6-phosphofructokinase, muscle type (Fragment) OS=Homo sapiens GN=PFKM PE=1 SV=1 - [F8VX13_HUMAN]	7.69	7	1	1	2	0	0	0	0	0	0	0	0	16014684	0	0	0	0	0	0	0	5602629	0	0	0	0	0	0	0	0	0	0	0	0	0	0	0	0	0	0	0	0	0	0	0	0	0	0
K7EMN4	Amyloid-like protein 1 (Fragment) OS=Homo sapiens GN=APLP1 PE=1 SV=6 - [K7EMN4_HUMAN]	7.66	6	1	1	1	0	0	0	0	0	0	0	0	0	0	0	0	0	0	0	0	0	0	0	0	0	0	0	0	0	0	0	0	0	0	0	0	0	0	0	0	0	0	5.18482e+06	0	0	0	0
P49913	Cathelicidin antimicrobial peptide OS=Homo sapiens GN=CAMP PE=1 SV=1 - [CAMP_HUMAN]	7.65	2	1	1	8	0	0	0	0	0	0	0	0	0	0	0	0	0	0	0	0	0	0	0	0	0	0	0	0	0	0	0	0	0	0	0	0	0	0	0	0	3.35854e+06	1.86071e+07	7.73929e+06	0	0	0	1.05451e+07
H9FU46	Glutathione S-transferase kappa 1 isoform d OS=Macaca mulatta GN=GSTK1 PE=2 SV=1 - [H9FU46_MACMU]	7.65	11	1	1	6	0	0	0	0	0	0	0	0	0	0	0	0	0	0	0	0	0	0	8.5493e+06	10903799	0	0	0	0	0	0	0	0	0	0	0	0	0	0	0	0	0	0	0	0	0	0	0
H0YDI1	Lymphocyte function-associated antigen 3 (Fragment) OS=Homo sapiens GN=CD58 PE=1 SV=1 - [H0YDI1_HUMAN]	7.63	5	1	1	2	0	0	0	0	0	0	0	0	0	0	0	0	0	0	0	0	0	0	0	0	0	0	0	1.2903e+07	0	0	0	0	0	0	0	0	0	0	0	0	0	0	0	0	0	0	0
A0A1D5QQF1	Ferritin OS=Macaca mulatta GN=FTL PE=3 SV=1 - [A0A1D5QQF1_MACMU]	7.61	1	1	1	2	0	0	0	0	0	0	0	0	0	0	0	0	0	0	0	0	0	0	0	0	0	0	0	0	0	0	0	0	0	0	0	0	0	0	0	0	0	0	0	0	0	0	0
P40939	Trifunctional enzyme subunit alpha, mitochondrial OS=Homo sapiens GN=HADHA PE=1 SV=2 - [ECHA_HUMAN]	7.6	4	3	3	7	8.35324e+06	0	0	0	0	0	0	0	0	0	0	0	3.42685e+06	0	0	0	3.12797e+06	1.36211e+06	0	2.76291e+07	0	0	0	0	0	0	0	0	0	0	0	0	0	0	0	0	0	0	0	0	0	0	0
E2PSN0	RNA-binding protein 26 (Fragment) OS=Homo sapiens GN=RBM26 PE=1 SV=1 - [E2PSN0_HUMAN]	7.6	7	1	1	3	0	0	0	0	0	0	0	0	0	0	0	0	0	0	0	0	0	0	0	0	0	0	0	0	0	0	0	0	0	0	0	0	0	0	0	0	0	0	0	0	0	0	0
P33176	Kinesin-1 heavy chain OS=Homo sapiens GN=KIF5B PE=1 SV=1 - [KINH_HUMAN]	7.58	14	3	5	37	0	0	0	0	0	0	1.04408e+07	0	0	0	0	0	0	0	0	0	0	0	2.13439e+06	4.43053e+06	2.48382e+06	2.88405e+06	0	7.66307e+06	0	0	0	0	0	0	0	0	0	0	0	0	0	0	0	0	0	0	0
F7GVI8	Uncharacterized protein OS=Macaca mulatta GN=PSAP PE=4 SV=2 - [F7GVI8_MACMU]	7.57	7	3	3	27	0	0	0	0	0	0	0	0	0	0	0	0	0	0	0	0	0	0	1.69809e+07	27045537	1.61281e+07	0	0	0	0	0	0	0	0	0	0	0	0	0	0	0	0	0	0	0	0	0	0
M0QZS6	SUMO-activating enzyme subunit 1 OS=Homo sapiens GN=SAE1 PE=1 SV=1 - [M0QZS6_HUMAN]	7.55	2	1	1	2	0	0	0	0	0	0	0	0	0	1.16104e+06	0	0	0	0	0	0	0	876463	0	0	0	0	0	0	0	0	0	0	0	0	0	0	0	0	0	0	0	0	0	0	0	0	0
F2Z393	Transaldolase OS=Homo sapiens GN=TALDO1 PE=1 SV=1 - [F2Z393_HUMAN]	7.55	2	2	2	7	0	0	0	0	0	0	0	0	0	0	8.04145e+06	7.70492e+06	0	0	0	1.24271e+07	0	7.66537e+06	0	0	0	0	0	0	0	0	0	0	0	0	0	0	0	0	0	0	0	0	0	0	0	0	0
P62195-2	Isoform 2 of 26S protease regulatory subunit 8 OS=Homo sapiens GN=PSMC5 - [PRS8_HUMAN]	7.54	8	2	2	5	1.77111e+07	0	8.83867e+06	0	0	0	0	1.02675e+07	1.08613e+07	0	0	0	0	0	0	0	0	0	0	0	0	0	0	0	0	0	0	0	0	0	0	0	0	0	0	0	0	0	0	0	0	0	0
Q8TDB8-4	Isoform 4 of Solute carrier family 2, facilitated glucose transporter member 14 OS=Homo sapiens GN=SLC2A14 - [GTR14_HUMAN]	7.54	9	3	3	17	0	0	0	0	0	0	0	0	0	0	0	0	0	0	0	0	0	0	6.13907e+07	1.04944e+07	1.0959e+07	0	7.22269e+06	7.46036e+06	0	0	0	0	0	0	0	0	0	0	0	0	0	0	0	0	0	0	0
A6QNW7	CD5L protein OS=Bos taurus GN=CD5L PE=2 SV=1 - [A6QNW7_BOVIN]	7.54	2	3	3	3	0	0	0	0	0	0	0	0	0	0	0	0	0	0	0	0	0	0	0	0	0	0	0	0	0	0	0	0	0	0	0	0	0	0	0	0	0	0	0	0	0	0	0
H0YMB1	Regulator of microtubule dynamics protein 3 (Fragment) OS=Homo sapiens GN=RMDN3 PE=1 SV=1 - [H0YMB1_HUMAN]	7.52	3	1	1	2	0	0	0	0	0	0	0	0	0	0	0	0	0	0	0	0	0	0	0	0	0	0	0	0	0	0	0	0	0	0	0	0	0	0	0	0	0	0	0	0	0	0	0
H0YMM5	Deoxyuridine 5'-triphosphate nucleotidohydrolase, mitochondrial OS=Homo sapiens GN=DUT PE=1 SV=1 - [H0YMM5_HUMAN]	7.52	8	1	1	4	0	0	0	0	0	0	0	0	0	0	0	2.0718e+06	3.33999e+06	3.05019e+06	0	0	0	1.928e+06	0	0	0	0	0	0	0	0	0	0	0	0	0	0	0	0	0	0	0	0	0	0	0	0	0
H9FCR8	Receptor-type tyrosine-protein phosphatase eta isoform 1 (Fragment) OS=Macaca mulatta GN=PTPRJ PE=2 SV=1 - [H9FCR8_MACMU]	7.5	3	1	1	8	0	0	0	0	0	0	0	0	0	0	0	0	0	0	0	0	0	0	0	0	0	0	0	0	0	0	0	0	0	0	0	0	0	0	0	0	0	0	0	0	0	0	0
E1BIG6	Uncharacterized protein OS=Bos taurus GN=TFRC PE=4 SV=2 - [E1BIG6_BOVIN]	7.49	1	4	5	83	0	0	0	0	3.19845e+07	4.11898e+07	4.63014e+07	3.63624e+07	4.96559e+07	2.76758e+07	9.99751e+06	1.20296e+07	1.80213e+07	2.35054e+07	2.03503e+07	2.19621e+07	2.42107e+07	1.08283e+07	0	0	0	1.83737e+07	1.28469e+07	2.49134e+07	0	0	0	0	0	0	0	0	0	0	0	0	0	0	0	0	2.17973e+07	0	0
F1MY81	Uncharacterized protein OS=Bos taurus PE=4 SV=1 - [F1MY81_BOVIN]	7.48	20	1	4	11	0	0	0	0	0	0	0	0	0	0	0	0	0	0	0	0	0	0	2.55567e+07	2.96449e+07	1.14778e+07	0	0	0	0	0	0	0	0	0	0	0	0	0	0	0	0	0	0	0	0	0	0
Q9TS85	Histidine-rich GLYCOPROTEIN=FACTOR XIIIA substrate (Fragments) OS=Bos taurus PE=1 SV=1 - [Q9TS85_BOVIN]	7.48	2	1	1	10	0	0	0	0	0	0	0	0	0	0	0	0	0	0	0	0	0	0	0	0	0	0	0	0	0	0	0	0	0	0	0	0	0	0	0	0	0	0	0	0	0	5.07106e+06	0
F7G877	Uncharacterized protein OS=Macaca mulatta GN=ANK1 PE=4 SV=2 - [F7G877_MACMU]	7.46	27	4	7	31	0	0	0	0	0	0	0	0	0	0	0	0	0	0	0	0	0	0	2.55567e+07	2.96449e+07	1.14778e+07	0	0	0	0	0	0	0	0	0	0	0	0	0	0	0	0	0	0	0	0	0	0
B4E1B9	Transmembrane protein 2 OS=Homo sapiens GN=TMEM2 PE=1 SV=1 - [B4E1B9_HUMAN]	7.45	7	1	1	3	0	0	0	0	0	0	0	0	0	0	0	0	0	0	0	0	0	0	0	1.80057e+07	0	0	7.95625e+06	0	0	0	0	0	0	0	0	0	0	0	0	0	0	0	0	0	0	0	0
H9EP41;Q14344	Guanine nucleotide-binding protein subunit alpha-13 OS=Macaca mulatta GN=GNA13 PE=2 SV=1 - [H9EP41_MACMU]	7.43	27	1	2	2	0	0	0	0	0	0	0	0	0	0	0	0	0	0	0	0	0	0	1.07732e+07	0	0	0	0	0	0	0	0	0	0	0	0	0	0	0	0	0	0	0	0	0	0	0	0
Q504U8	Receptor protein-tyrosine kinase OS=Homo sapiens GN=EGFR PE=1 SV=1 - [Q504U8_HUMAN]	7.42	9	5	5	56	0	0	5.26795e+06	3.91223e+06	0	3.99347e+06	0	3.01359e+06	4.05427e+06	1.44247e+07	1.03463e+07	9.42742e+06	1.28155e+07	1.08843e+07	1.31412e+07	15353400	1.06773e+07	7.30354e+06	0	0	0	5.68383e+06	5.31931e+06	1.06586e+07	0	0	0	0	0	0	0	0	0	0	0	0	0	0	0	0	0	0	0
P09382	Galectin-1 OS=Homo sapiens GN=LGALS1 PE=1 SV=2 - [LEG1_HUMAN]	7.41	1	1	1	1	0	0	0	0	0	0	0	0	0	0	0	0	0	0	0	0	0	0	0	0	0	0	0	0	0	0	0	0	0	0	0	0	0	0	0	0	0	0	0	0	0	0	0
F6RFD5	Destrin OS=Homo sapiens GN=DSTN PE=1 SV=1 - [F6RFD5_HUMAN]	7.41	3	1	1	3	0	0	0	0	0	0	0	3.04843e+06	0	1.7291e+06	0	0	0	1.94024e+06	0	0	0	0	0	0	0	0	0	0	0	0	0	0	0	0	0	0	0	0	0	0	0	0	0	0	0	0	0
F1D885	Anti-quaternary epitope monoclonal antibody heavy chain (Fragment) OS=Macaca mulatta PE=2 SV=1 - [F1D885_MACMU]	7.41	6	1	1	4	0	0	0	0	0	0	0	0	0	0	0	0	0	0	0	0	0	0	0	0	0	0	0	0	0	0	0	0	0	0	0	0	0	0	0	0	0	0	0	0	0	0	0
Q3MHI8	tRNA methyltransferase 10 homolog A OS=Bos taurus GN=TRMT10A PE=2 SV=1 - [TM10A_BOVIN]	7.4	1	1	1	1	0	0	0	0	0	0	0	0	0	0	0	0	0	0	0	0	0	0	0	0	0	0	0	0	0	0	0	0	0	0	0	0	0	0	0	0	0	0	0	0	0	0	0
Q13347	Eukaryotic translation initiation factor 3 subunit I OS=Homo sapiens GN=EIF3I PE=1 SV=1 - [EIF3I_HUMAN]	7.38	3	2	2	3	0	0	0	0	0	0	0	0	0	0	0	0	0	0	0	0	2.41149e+06	0	0	0	0	0	0	5.29227e+06	0	0	0	0	0	0	0	0	0	0	0	0	0	0	0	0	0	0	0
M0R019	Heterogeneous nuclear ribonucleoprotein M (Fragment) OS=Homo sapiens GN=HNRNPM PE=1 SV=5 - [M0R019_HUMAN]	7.37	11	2	2	3	0	0	0	0	0	0	0	0	0	0	0	1.01494e+06	0	0	0	0	0	0	0	0	0	0	0	0	0	0	0	0	0	0	0	0	0	0	0	0	0	0	0	0	0	0	0
E1BKD0	Ribosomal protein OS=Bos taurus PE=3 SV=2 - [E1BKD0_BOVIN]	7.37	3	1	1	2	3.96371e+07	3.31204e+07	0	0	0	0	0	0	0	0	0	0	0	0	0	0	0	0	0	0	0	0	0	0	0	0	0	0	0	0	0	0	0	0	0	0	0	0	0	0	0	0	0
A5PJT7	ECM1 protein OS=Bos taurus GN=ECM1 PE=2 SV=1 - [A5PJT7_BOVIN]	7.35	1	3	3	20	0	0	0	0	0	0	0	0	0	0	0	0	0	0	0	0	0	0	0	0	0	0	0	0	0	0	0	0	0	0	0	0	0	0	0	0	0	0	0	7.0339e+06	1.7111e+07	1.00624e+07	0
P02747	Complement C1q subcomponent subunit C OS=Homo sapiens GN=C1QC PE=1 SV=3 - [C1QC_HUMAN]	7.35	1	1	1	4	0	0	0	1.35471e+08	1.4401e+08	1.66336e+08	0	0	0	0	0	0	0	0	0	0	0	0	0	0	0	0	0	0	0	0	0	0	0	0	0	0	0	0	0	0	0	0	0	0	0	0	0
P24593	Insulin-like growth factor-binding protein 5 OS=Homo sapiens GN=IGFBP5 PE=1 SV=1 - [IBP5_HUMAN]	7.35	2	1	2	3	0	0	0	0	0	0	0	0	0	0	0	0	0	0	0	0	0	0	0	0	0	0	0	0	0	0	0	0	0	0	0	0	0	0	0	0	0	0	0	0	0	0	0
A0A0D9SFB3	ATP-dependent RNA helicase DDX3X OS=Homo sapiens GN=DDX3X PE=4 SV=1 - [A0A0D9SFB3_HUMAN]	7.34	33	3	3	21	0	1.12283e+07	0	0	0	0	0	9.0827e+06	0	0	0	0	0	0	0	1.64007e+06	0	0	3.40552e+06	4.97125e+06	2.83912e+06	4.25306e+06	5.84068e+06	1.08574e+06	0	0	0	0	0	0	0	0	0	0	0	0	0	0	0	0	0	0	0
P10301	Ras-related protein R-Ras OS=Homo sapiens GN=RRAS PE=1 SV=1 - [RRAS_HUMAN]	7.34	3	1	1	8	0	0	0	0	0	0	0	0	0	0	0	0	0	0	0	0	0	0	3.14566e+06	3.69129e+06	2.72312e+06	2.1498e+06	0	3.94728e+06	0	0	0	0	0	0	0	0	0	0	0	0	0	0	0	0	0	0	0
P51572	B-cell receptor-associated protein 31 OS=Homo sapiens GN=BCAP31 PE=1 SV=3 - [BAP31_HUMAN]	7.32	9	2	2	3	0	0	0	0	0	0	9.57461e+06	0	0	0	0	0	0	0	0	0	0	0	0	1.51143e+07	0	0	0	0	0	0	0	0	0	0	0	0	0	0	0	0	0	0	0	0	0	0	0
A7MB04	SPOCK2 protein OS=Bos taurus GN=SPOCK2 PE=2 SV=1 - [A7MB04_BOVIN]	7.31	1	2	2	7	0	0	0	0	0	0	0	0	0	0	0	0	0	0	0	0	0	0	0	0	0	0	0	0	0	0	0	0	0	0	0	0	0	0	0	0	0	0	0	0	0	0	0
G7N7C4	Citrate synthase OS=Macaca mulatta GN=CS PE=2 SV=1 - [G7N7C4_MACMU]	7.3	23	2	2	26	0	0	0	0	0	0	0	0	0	0	0	0	0	0	0	0	0	0	1.45845e+07	2.18961e+07	1.42978e+07	0	0	0	0	0	0	0	0	0	0	0	0	0	0	0	0	0	0	0	0	0	0
F6UH42	Uncharacterized protein OS=Macaca mulatta GN=MAPRE2 PE=4 SV=2 - [F6UH42_MACMU]	7.3	3	1	1	1	0	0	0	0	0	0	0	0	0	0	0	0	0	0	0	0	0	0	0	0	0	0	0	0	0	0	0	0	0	0	0	0	0	0	0	0	0	0	0	0	0	0	0
O95757	Heat shock 70 kDa protein 4L OS=Homo sapiens GN=HSPA4L PE=1 SV=3 - [HS74L_HUMAN]	7.27	4	4	4	5	0	0	6.63994e+06	0	0	0	0	0	0	0	0	0	0	0	0	0	0	0	0	0	0	0	0	0	0	0	0	0	0	0	0	0	0	0	0	0	0	0	0	0	0	0	0
F6TXN0	Uncharacterized protein OS=Macaca mulatta GN=GPALPP1 PE=2 SV=2 - [F6TXN0_MACMU]	7.27	1	1	1	1	0	0	0	0	0	0	0	0	0	0	0	0	0	0	0	0	0	0	0	0	0	0	0	0	0	0	0	0	0	0	0	0	0	0	0	0	0	0	0	0	0	0	0
P08314	Tegument protein UL46 OS=Human herpesvirus 1 (strain F) OX=10304 GN=UL46 PE=3 SV=1 - [TEG1_HHV1F]	7.27	1	3	3	51	0	0	0	0	0	0	0	0	0	0	0	0	0	0	0	0	0	0	0	0	0	0	0	0	1.76621e+08	2.21151e+08	1.69088e+08	1.78732e+08	2.08226e+08	2.091e+08	2.17538e+08	2.68514e+08	1.37298e+08	1.97606e+08	2.20645e+08	1.036e+08	0	0	0	0	0	0	0
P11179	Dihydrolipoyllysine-residue succinyltransferase component of 2-oxoglutarate dehydrogenase complex, mitochondrial OS=Bos taurus GN=DLST PE=1 SV=2 - [ODO2_BOVIN]	7.25	5	1	2	9	0	0	0	0	0	0	0	0	0	0	0	0	0	0	0	0	0	0	1.57219e+07	2.91498e+07	1.83742e+07	0	0	0	0	0	0	0	0	0	0	0	0	0	0	0	0	0	0	0	0	0	0
F6UR30	Uncharacterized protein OS=Macaca mulatta GN=KRT9 PE=3 SV=2 - [F6UR30_MACMU]	7.25	1	1	4	9	0	0	0	0	0	0	0	0	0	0	0	0	0	0	0	0	0	0	0	0	0	0	0	0	0	0	0	0	0	0	0	0	0	0	0	0	0	0	0	0	0	0	0
P0CG39	POTE ankyrin domain family member J OS=Homo sapiens GN=POTEJ PE=3 SV=1 - [POTEJ_HUMAN]	7.23	5	2	5	188	0	0	292380672	0	1.43681e+09	52271756	346046526	0	0	0	4.31541e+08	1.61967e+07	3.7796e+07	58228891	2.52347e+07	0	999424	3.23349e+08	3.20308e+08	5.10603e+08	9.2263e+08	5.04921e+07	7.56974e+08	5.20147e+08	0	0	0	5.04207e+07	6.10782e+07	0	0	0	0	0	0	0	6.2238e+07	3.53902e+07	1.90289e+07	0	0	0	7.87447e+07
C9JC03	EH domain-containing protein 1 (Fragment) OS=Homo sapiens GN=EHD1 PE=1 SV=1 - [C9JC03_HUMAN]	7.22	4	1	1	1	0	0	0	0	0	0	0	0	0	0	0	0	0	0	0	0	0	0	0	0	0	2.88239e+06	0	0	0	0	0	0	0	0	0	0	0	0	0	0	0	0	0	0	0	0	0
A8E4P9	HAPLN1 protein OS=Bos taurus GN=HAPLN1 PE=2 SV=1 - [A8E4P9_BOVIN]	7.22	2	2	2	3	0	0	0	0	0	0	0	0	0	0	0	0	0	0	0	0	0	0	0	0	0	0	0	0	0	0	0	0	0	0	0	0	0	0	0	0	0	0	0	0	0	3.5558e+06	0
P21793	Decorin OS=Bos taurus GN=DCN PE=1 SV=2 - [PGS2_BOVIN]	7.22	1	2	2	5	0	0	0	0	0	0	0	0	0	0	0	0	0	0	0	0	0	0	0	0	0	0	0	0	0	0	0	0	0	0	0	0	0	0	0	0	0	0	0	0	1.28478e+07	0	0
Q92973-2;H9EQ61	Isoform 2 of Transportin-1 OS=Homo sapiens GN=TNPO1 - [TNPO1_HUMAN]	7.19	11	4	4	23	0	21516227	2.42826e+07	0	2.15985e+07	16208243	1.16142e+07	1.26085e+07	1.85821e+07	0	6.25606e+06	0	0	1.0509e+07	1.14749e+07	9.86833e+06	9.09984e+06	6.07622e+06	0	3.22718e+06	0	0	0	0	0	0	0	0	0	0	0	0	0	0	0	0	0	0	0	0	0	0	0
F6Y3Q6	Succinate--CoA ligase [GDP-forming] subunit beta, mitochondrial OS=Macaca mulatta GN=SUCLG2 PE=2 SV=1 - [F6Y3Q6_MACMU]	7.18	3	2	2	10	0	0	0	0	0	0	0	0	0	0	0	0	0	0	0	0	0	0	3.0642e+06	5.02917e+06	4.43645e+06	0	0	0	0	0	0	0	0	0	0	0	0	0	0	0	0	0	0	0	0	0	0
M0QVZ6	Keratin, type II cytoskeletal 5 OS=Bos taurus GN=KRT5 PE=1 SV=1 - [M0QVZ6_BOVIN]	7.16	4	1	4	18	0	0	0	0	0	0	0	0	2.41542e+07	0	0	2.02111e+07	1.31836e+07	1.04399e+07	0	1.28024e+07	0	9.75015e+06	0	0	0	0	0	0	0	0	0	0	0	0	3.13361e+07	0	0	0	75430675	115665774	0	0	0	0	0	0	0
P49773	Histidine triad nucleotide-binding protein 1 OS=Homo sapiens GN=HINT1 PE=1 SV=2 - [HINT1_HUMAN]	7.14	1	1	1	4	0	0	0	0	0	0	0	0	0	0	0	0	0	0	0	0	0	0	0	0	0	0	0	0	0	0	0	0	0	0	0	0	0	0	0	0	0	0	0	0	0	0	0
P07225	Vitamin K-dependent protein S OS=Homo sapiens GN=PROS1 PE=1 SV=1 - [PROS_HUMAN]	7.1	3	3	3	3	0	0	0	0	0	0	0	0	0	0	0	0	0	0	0	0	0	0	0	0	0	0	0	0	0	0	0	0	0	0	0	0	0	0	0	0	8.288e+06	0	0	0	0	0	0
H7C5W9	Sarcoplasmic/endoplasmic reticulum calcium ATPase 2 (Fragment) OS=Homo sapiens GN=ATP2A2 PE=1 SV=1 - [H7C5W9_HUMAN]	7.07	24	1	5	38	40972920	2.68176e+07	2.20679e+07	1.40195e+07	2.35066e+07	3.31054e+07	2.65703e+07	2.57754e+07	2.48688e+07	0	0	8.56691e+06	0	9.33534e+06	0	6.86486e+06	0	0	3.44356e+07	5.37883e+07	3.37428e+07	0	0	0	0	0	0	0	0	0	0	0	0	0	0	0	0	0	0	0	0	0	0
G5E9Z2	Cisplatin resistance related protein CRR9p, isoform CRA_c OS=Homo sapiens GN=CLPTM1L PE=1 SV=1 - [G5E9Z2_HUMAN]	7.05	3	1	1	1	0	0	0	1.09275e+06	0	0	0	0	0	0	0	0	0	0	0	0	0	0	0	0	0	0	0	0	0	0	0	0	0	0	0	0	0	0	0	0	0	0	0	0	0	0	0
H9F6L1	Thioredoxin-dependent peroxide reductase, mitochondrial isoform a (Fragment) OS=Macaca mulatta GN=PRDX3 PE=2 SV=1 - [H9F6L1_MACMU]	7.04	5	1	1	3	0	0	0	0	0	0	0	0	0	0	0	0	0	0	0	0	0	0	0	0	0	0	0	0	0	0	0	0	0	0	0	0	0	0	0	0	0	0	0	0	0	0	0
A0A140T8B6	Keratin, type I cuticular Ha5 OS=Bos taurus GN=KRT35 PE=3 SV=1 - [A0A140T8B6_BOVIN]	7.03	4	1	3	5	0	0	0	0	0	0	0	0	0	0	0	0	0	0	0	0	0	0	0	0	0	0	0	0	0	0	0	0	0	0	0	0	0	0	0	0	0	0	0	0	0	0	0
G3V5Q1	DNA-(apurinic or apyrimidinic site) lyase (Fragment) OS=Homo sapiens GN=APEX1 PE=1 SV=1 - [G3V5Q1_HUMAN]	7.02	3	1	1	4	0	0	0	0	0	0	0	0	0	0	0	0	0	3.94622e+06	0	4.05984e+06	5.78631e+06	2.36181e+06	0	0	0	0	0	0	0	0	0	0	0	0	0	0	0	0	0	0	0	0	0	0	0	0	0
F7DIX8	Hydroxyacyl-coenzyme A dehydrogenase, mitochondrial isoform 2 OS=Macaca mulatta GN=HADH PE=2 SV=1 - [F7DIX8_MACMU]	7.01	3	1	1	4	0	0	0	0	0	0	0	0	0	0	0	0	0	0	0	0	0	0	0	0	0	0	0	0	0	0	0	0	0	0	0	0	0	0	0	0	0	0	0	0	0	0	0
P53985	Monocarboxylate transporter 1 OS=Homo sapiens GN=SLC16A1 PE=1 SV=3 - [MOT1_HUMAN]	7	4	3	3	13	0	0	0	0	0	0	2.82312e+07	0	0	1.19029e+07	0	0	0	0	1.39723e+07	1.42824e+07	1.91126e+07	0	0	9.78934e+06	1.66847e+07	0	0	2.8429e+07	0	0	0	0	0	0	0	0	0	0	0	0	0	0	0	0	0	0	0
H9F4N1	Uncharacterized protein C1orf198 isoform 1 (Fragment) OS=Macaca mulatta GN=C1orf198 PE=2 SV=1 - [H9F4N1_MACMU]	6.96	2	2	2	17	0	0	0	0	0	0	0	0	0	0	0	0	0	0	0	0	0	0	0	0	0	0	0	0	0	0	0	0	0	0	0	0	0	0	0	0	0	0	0	0	0	0	0
F6UUS6	Uncharacterized protein OS=Macaca mulatta GN=GCSAML PE=4 SV=2 - [F6UUS6_MACMU]	6.96	2	1	1	1	0	0	0	0	0	0	0	0	0	0	0	0	0	0	0	0	0	0	0	0	0	0	0	0	0	0	0	0	0	0	0	0	0	0	0	0	0	0	0	0	0	0	0
Q05B46	Keratin associated protein 11-1 OS=Bos taurus GN=KRTAP11-1 PE=2 SV=1 - [Q05B46_BOVIN]	6.92	2	1	1	6	0	0	0	0	0	0	0	0	0	0	0	0	0	0	0	0	0	0	0	0	0	0	0	0	0	0	0	0	0	0	0	0	0	0	0	0	0	0	0	0	0	0	0
P11166	Solute carrier family 2, facilitated glucose transporter member 1 OS=Homo sapiens GN=SLC2A1 PE=1 SV=2 - [GTR1_HUMAN]	6.91	7	2	2	6	0	0	0	0	0	0	0	0	1.53893e+07	1.20506e+07	0	0	0	0	0	0	0	0	3.00874e+07	1.39776e+07	0	0	0	3.46336e+07	0	0	0	0	0	0	0	0	0	0	0	0	0	0	0	0	0	0	0
P20042	Eukaryotic translation initiation factor 2 subunit 2 OS=Homo sapiens GN=EIF2S2 PE=1 SV=2 - [IF2B_HUMAN]	6.91	3	2	2	2	0	0	0	0	0	0	0	0	0	0	0	0	0	0	0	0	0	0	0	0	0	0	0	0	0	0	0	0	0	0	0	0	0	0	0	0	0	0	0	0	0	0	0
H0Y2V1	Microtubule-associated protein (Fragment) OS=Homo sapiens GN=MAP4 PE=1 SV=1 - [H0Y2V1_HUMAN]	6.91	10	2	2	9	7.06787e+06	0	0	0	0	0	0	0	0	0	2.45122e+06	0	0	0	0	0	0	0	0	0	0	0	0	0	0	0	0	0	0	0	0	0	0	0	0	0	0	0	0	0	0	0	0
E1BH06	Uncharacterized protein OS=Bos taurus GN=LOC617696 PE=1 SV=2 - [E1BH06_BOVIN]	6.89	1	5	8	44	0	0	0	0	0	0	1.46209e+07	1.29046e+07	1.42805e+07	0	0	0	0	0	0	8.03194e+06	1.00202e+07	1.19968e+07	0	0	0	0	0	0	0	0	0	0	0	0	0	0	0	0	0	0	0	0	0	1.62469e+07	5.03046e+07	1.63145e+07	0
F6TP11	Uncharacterized protein OS=Macaca mulatta GN=TNFRSF10D PE=4 SV=2 - [F6TP11_MACMU]	6.89	1	1	1	1	0	0	0	0	0	0	0	0	0	0	0	0	0	0	0	0	0	0	0	0	0	0	0	0	0	0	0	0	0	0	0	0	0	0	0	0	0	0	0	0	0	0	0
P15151-3	Isoform Gamma of Poliovirus receptor OS=Homo sapiens GN=PVR - [PVR_HUMAN]	6.87	6	2	2	18	9.35031e+06	8029888	7.15223e+06	0	0	0	6.06809e+06	1.4225e+07	0	0	0	0	0	1.25849e+07	4.15849e+06	0	0	0	0	4.21467e+07	3.29603e+07	3.40746e+07	2.21033e+07	2.05354e+07	0	0	0	0	0	0	0	0	0	0	0	0	0	0	0	0	0	0	0
Q24JZ6	Cell growth regulator with EF-hand domain 1 OS=Bos taurus GN=CGREF1 PE=2 SV=1 - [Q24JZ6_BOVIN]	6.87	1	2	2	10	0	0	0	0	0	0	0	0	0	0	0	0	0	0	0	0	0	0	0	0	0	0	0	0	0	0	0	0	0	0	0	0	0	0	0	0	0	0	0	0	0	0	0
Q99436	Proteasome subunit beta type-7 OS=Homo sapiens GN=PSMB7 PE=1 SV=1 - [PSB7_HUMAN]	6.86	1	1	1	9	0	0	0	0	0	0	0	0	0	0	3.20236e+06	2.12904e+06	4.99826e+06	0	4.26733e+06	2.63325e+06	4.05982e+06	3.53224e+06	0	0	0	0	0	0	0	0	0	0	0	0	0	0	0	0	0	0	0	0	0	0	0	0	0
Q5E9X4	Leucine-rich repeat-containing protein 59 OS=Bos taurus GN=LRRC59 PE=2 SV=1 - [LRC59_BOVIN]	6.86	2	2	2	3	0	0	0	0	0	0	0	0	0	0	0	7.15129e+06	0	0	0	0	0	0	0	0	0	0	0	0	0	0	0	0	0	0	0	0	0	0	0	0	0	0	0	0	0	0	0
H9F600	Sulfide:quinone oxidoreductase, mitochondrial (Fragment) OS=Macaca mulatta GN=SQRDL PE=2 SV=1 - [H9F600_MACMU]	6.86	6	2	2	7	0	0	0	0	0	0	0	0	0	0	0	0	0	0	0	0	0	0	8.59975e+06	2.42316e+07	1.596e+07	0	0	0	0	0	0	0	0	0	0	0	0	0	0	0	0	0	0	0	0	0	0
F7GAT9	Uncharacterized protein OS=Macaca mulatta GN=ITIH1 PE=4 SV=2 - [F7GAT9_MACMU]	6.83	4	3	5	23	0	0	0	0	0	0	0	0	0	0	0	0	0	0	0	0	0	0	0	0	0	0	0	0	0	0	0	0	0	0	0	0	0	0	0	0	0	0	0	0	0	0	0
P32004-3	Isoform 3 of Neural cell adhesion molecule L1 OS=Homo sapiens GN=L1CAM - [L1CAM_HUMAN]	6.81	7	6	6	28	0	0	0	0	0	0	0	0	0	0	0	0	0	0	2.44831e+06	0	0	0	6.83793e+06	1.24283e+07	5.99744e+06	8.58963e+06	9.09217e+06	9.01466e+06	0	0	0	0	0	0	0	0	0	0	0	0	0	0	0	0	0	0	0
B3VNC2	Artiodactyl-specific sub-telomeric protein OS=Bos taurus GN=LOC508098 PE=2 SV=1 - [B3VNC2_BOVIN]	6.81	1	1	1	3	0	0	0	0	0	0	0	0	0	0	0	0	0	0	0	0	0	0	0	0	0	0	0	0	0	0	0	0	0	0	0	0	0	0	0	0	0	0	0	0	0	0	0
P03950	Angiogenin OS=Homo sapiens GN=ANG PE=1 SV=1 - [ANGI_HUMAN]	6.8	1	1	1	3	0	0	0	0	0	0	0	0	0	0	0	0	0	0	0	0	0	0	0	0	0	0	0	0	0	0	0	0	0	0	0	0	0	0	0	0	0	0	0	0	0	0	0
G7N515	Protein CGI-301 OS=Macaca mulatta GN=EGK_02495 PE=3 SV=1 - [G7N515_MACMU]	6.8	2	1	1	2	0	0	0	0	0	0	0	0	0	0	0	0	0	0	0	0	0	0	0	0	0	0	0	0	0	0	0	0	0	0	0	0	0	0	0	0	0	0	0	0	0	0	0
P41091	Eukaryotic translation initiation factor 2 subunit 3 OS=Homo sapiens GN=EIF2S3 PE=1 SV=3 - [IF2G_HUMAN]	6.78	12	2	2	45	7.03854e+07	50162054	5.06068e+07	2.08925e+07	1.73858e+07	17947553	2.34937e+07	1.88377e+07	2.29838e+07	1.57943e+07	9.65697e+06	1.0225e+07	0	1.21088e+07	1.1282e+07	1.11756e+07	9.59858e+06	8.20256e+06	0	1.43818e+07	0	1.78091e+07	1.02836e+07	1.93405e+07	0	0	0	0	0	0	0	0	0	0	0	0	0	0	0	0	0	0	0
E1BNR0	Uncharacterized protein OS=Bos taurus GN=APOB PE=1 SV=2 - [E1BNR0_BOVIN]	6.77	1	34	35	366	0	0	0	110587701	83786725	1.13034e+08	0	0	0	0	0	0	79460912	5.7419e+07	4.15243e+07	0	0	0	0	0	0	0	0	0	0	0	0	0	1.194e+08	0	0	0	0	0	0	0	0	0	0	6.46323e+07	1.82083e+08	7.62231e+07	0
D6REX5	Selenoprotein P (Fragment) OS=Homo sapiens GN=SEPP1 PE=1 SV=1 - [D6REX5_HUMAN]	6.77	2	2	2	10	0	0	0	0	0	0	0	0	0	0	0	0	0	0	0	0	0	0	0	0	0	0	0	0	0	0	0	0	0	0	0	0	0	0	0	0	0	0	0	0	0	0	0
K7EQ48	Glucose-6-phosphate isomerase OS=Homo sapiens GN=GPI PE=1 SV=2 - [K7EQ48_HUMAN]	6.75	5	2	2	30	0	1.3143e+07	0	0	0	0	2.29826e+07	2.15374e+07	2.38802e+07	1.15712e+07	8.12938e+06	8.10311e+06	9.55803e+06	1.27763e+07	1.32358e+07	9.43107e+06	1.69017e+07	9.76812e+06	0	0	8.90041e+06	6.52558e+06	8.388e+06	0	0	0	0	0	0	0	0	0	0	0	0	0	0	0	0	0	0	0	0
P78417-2	Isoform 2 of Glutathione S-transferase omega-1 OS=Homo sapiens GN=GSTO1 - [GSTO1_HUMAN]	6.73	2	1	1	1	0	0	0	0	0	0	0	0	0	0	0	0	0	0	0	0	0	0	0	0	0	0	0	0	0	0	0	0	0	0	0	0	0	0	0	0	0	0	0	0	0	0	0
E1BJ49	Uncharacterized protein OS=Bos taurus GN=MASP2 PE=3 SV=2 - [E1BJ49_BOVIN]	6.71	1	2	3	11	0	0	0	0	0	0	0	0	0	0	0	0	0	0	0	0	0	0	0	0	0	0	0	0	0	0	0	0	0	0	0	0	0	0	0	0	0	0	0	0	0	0	0
H0YAF7	Neurolysin, mitochondrial (Fragment) OS=Homo sapiens GN=NLN PE=1 SV=2 - [H0YAF7_HUMAN]	6.71	4	1	1	1	0	0	0	0	0	0	0	0	0	0	0	0	0	0	0	0	0	0	0	0	0	0	0	0	0	0	0	0	0	0	0	0	0	0	0	0	0	0	0	0	0	0	0
P28887	RNA-directed RNA polymerase L OS=Human respiratory syncytial virus A (strain A2) GN=L PE=3 SV=1 - [L_HRSVA]	6.7	1	9	9	75	2.7606e+07	1.83266e+07	1.5062e+07	1.97828e+07	1.79161e+07	2.52949e+07	2.54038e+07	2.09425e+07	2.50467e+07	0	0	0	0	0	0	0	0	0	6.92312e+06	8.98295e+06	8.89402e+06	9.96521e+06	9.82286e+06	1.26697e+07	0	0	0	0	0	0	0	0	0	0	0	0	0	0	0	0	0	0	0
A0A0D9SD49	H1 histone family member 0 OS=Chlorocebus sabaeus OX=60711 GN=H1F0 PE=3 SV=1 - [A0A0D9SD49_CHLSB]	6.7	4	1	1	17	0	0	0	0	0	0	0	0	0	0	0	0	0	0	0	0	0	0	0	0	0	0	0	0	1.27512e+08	117066098	117629482	0	0	0	0	0	0	108295544	148976170	101266193	0	0	0	0	0	0	0
E9PM75	NAD-dependent protein deacetylase sirtuin-3, mitochondrial OS=Homo sapiens GN=SIRT3 PE=1 SV=1 - [E9PM75_HUMAN]	6.67	2	1	1	1	0	0	0	0	0	0	0	0	0	0	0	0	0	0	0	0	0	0	0	0	0	0	0	0	0	0	0	0	0	0	0	0	0	0	0	0	0	0	0	0	0	0	0
F6Y764	Uncharacterized protein OS=Macaca mulatta GN=MYL4 PE=4 SV=1 - [F6Y764_MACMU]	6.67	2	1	1	12	0	0	0	0	0	0	0	0	0	0	0	0	0	0	0	0	0	0	0	0	0	0	0	0	0	0	0	0	0	0	0	0	0	0	0	0	0	0	0	0	0	0	0
A0A1D5QH89	Uncharacterized protein OS=Macaca mulatta GN=BID PE=4 SV=1 - [A0A1D5QH89_MACMU]	6.67	3	1	1	3	0	0	0	0	0	0	0	0	0	0	0	0	0	0	0	0	0	0	0	0	0	0	0	0	0	0	0	0	0	0	0	0	0	0	0	0	0	0	0	0	0	0	0
A0A1D5Q597	Uncharacterized protein OS=Macaca mulatta GN=ZFAT PE=4 SV=1 - [A0A1D5Q597_MACMU]	6.63	7	1	1	1	0	0	0	0	0	0	0	0	0	0	0	0	0	0	0	0	0	0	0	0	0	0	0	0	0	0	0	0	0	0	0	0	0	0	0	0	0	0	0	0	0	0	0
Q5T6L6	Argininosuccinate synthase (Fragment) OS=Homo sapiens GN=ASS1 PE=1 SV=1 - [Q5T6L6_HUMAN]	6.57	2	1	1	13	0	0	0	0	0	0	0	0	18885279	8.49936e+06	0	5.65914e+06	0	0	0	9.18717e+06	9.05557e+06	0	1.00743e+07	1.12936e+07	7.59387e+06	26603224	1.5988e+07	0	0	0	0	0	0	0	0	0	0	0	0	0	0	0	0	0	0	0	0
P10155-3	Isoform 3 of 60 kDa SS-A/Ro ribonucleoprotein OS=Homo sapiens GN=TROVE2 - [RO60_HUMAN]	6.56	8	2	2	2	0	0	0	0	0	0	0	0	0	0	0	0	0	0	0	0	0	0	0	0	0	0	26948944	0	0	0	0	0	0	0	0	0	0	0	0	0	0	0	0	0	0	0	0
F1MHE4	Uncharacterized protein OS=Bos taurus GN=PLVAP PE=4 SV=1 - [F1MHE4_BOVIN]	6.56	2	2	2	21	0	0	0	0	0	0	0	0	0	0	0	0	0	0	0	0	0	0	0	0	0	0	0	0	0	0	0	0	0	0	0	0	0	0	0	0	0	0	0	1.08653e+07	8.00857e+06	1.07033e+07	0
A4IFU2	RAP2B protein OS=Bos taurus GN=RAP2B PE=2 SV=1 - [A4IFU2_BOVIN]	6.56	3	1	1	2	0	0	0	0	0	0	0	0	0	0	0	0	0	0	0	0	0	0	0	1.1774e+07	0	0	0	0	0	0	0	0	0	0	0	0	0	0	0	0	0	0	0	0	0	0	0
E9PBS1	Multifunctional protein ADE2 (Fragment) OS=Homo sapiens GN=PAICS PE=1 SV=1 - [E9PBS1_HUMAN]	6.54	7	2	2	14	0	0	7.31879e+06	0	0	0	0	1.16727e+07	1.76704e+07	9.94199e+06	0	1.60766e+07	0	5.87301e+06	4.51518e+06	3.77431e+06	4.16072e+06	0	0	0	0	0	0	0	0	0	0	0	0	0	0	0	0	0	0	0	0	0	0	0	0	0	0
O75131	Copine-3 OS=Homo sapiens GN=CPNE3 PE=1 SV=1 - [CPNE3_HUMAN]	6.52	3	2	2	10	0	10520003	8.83212e+06	0	0	1.27146e+07	0	0	8.90381e+06	6.45389e+06	0	0	0	0	0	0	2.82954e+06	0	0	0	0	0	0	10659113	0	0	0	0	0	0	0	0	0	0	0	0	0	0	0	0	0	0	0
C9JN98	Glia-derived nexin (Fragment) OS=Homo sapiens GN=SERPINE2 PE=1 SV=5 - [C9JN98_HUMAN]	6.52	4	1	1	25	2.81994e+07	2.08516e+07	1.40563e+07	0	0	0	7.74515e+06	2.15498e+07	2.04352e+07	8.3274e+06	0	3.54895e+06	5.15152e+06	7.44711e+06	3.95727e+06	2.48458e+06	2.72254e+06	3.01523e+06	0	0	0	0	4241298	0	0	0	0	0	0	0	0	0	0	0	0	0	0	0	0	0	0	0	0
F6WFE7	Uncharacterized protein OS=Macaca mulatta GN=DBN1 PE=4 SV=2 - [F6WFE7_MACMU]	6.52	11	3	3	36	0	0	0	0	0	0	0	0	0	0	0	0	0	0	0	0	0	0	9.07687e+06	0	0	0	0	0	0	0	0	0	0	0	0	0	0	0	0	0	0	0	0	0	0	0	0
C9J352	Importin subunit alpha-5 (Fragment) OS=Homo sapiens GN=KPNA1 PE=1 SV=1 - [C9J352_HUMAN]	6.51	6	1	1	3	0	0	0	0	0	0	0	0	0	0	0	2.07456e+06	0	0	0	0	0	0	0	0	0	0	0	0	0	0	0	0	0	0	0	0	0	0	0	0	0	0	0	0	0	0	0
Q13200	26S proteasome non-ATPase regulatory subunit 2 OS=Homo sapiens GN=PSMD2 PE=1 SV=3 - [PSMD2_HUMAN]	6.5	6	4	4	22	0	1.99457e+07	1.66959e+07	7.97739e+06	4.95131e+06	1.21914e+07	8.51961e+06	5.21003e+06	9.83241e+06	0	0	0	0	0	0	0	0	0	0	0	0	2.18497e+06	0	4.6785e+06	0	0	0	0	0	0	0	0	0	0	0	0	0	0	0	0	0	0	0
Q9BXR6	Complement factor H-related protein 5 OS=Homo sapiens GN=CFHR5 PE=1 SV=1 - [FHR5_HUMAN]	6.5	2	1	3	17	0	0	0	2.17617e+07	9145474	4.09823e+07	0	0	0	0	0	0	0	0	0	0	0	0	0	0	0	0	0	0	0	0	0	0	0	0	0	0	0	0	0	0	0	0	0	0	0	0	0
P21809	Biglycan OS=Bos taurus GN=BGN PE=1 SV=3 - [PGS1_BOVIN]	6.5	1	2	2	5	0	0	0	0	0	0	0	0	0	0	0	0	0	0	0	0	0	0	0	0	0	0	0	0	0	0	0	0	0	0	0	0	0	0	0	0	0	0	0	0	6.57248e+07	0	0
F1N1G4	Uncharacterized protein OS=Bos taurus GN=GP9 PE=4 SV=1 - [F1N1G4_BOVIN]	6.49	1	1	1	19	0	0	0	0	0	0	0	0	0	0	0	0	0	0	0	0	0	0	0	0	0	0	0	0	0	0	0	0	0	0	0	0	0	0	0	0	0	0	0	1.13139e+07	2.46092e+07	1.18986e+07	0
B1AHC9	X-ray repair cross-complementing protein 6 OS=Homo sapiens GN=XRCC6 PE=1 SV=1 - [B1AHC9_HUMAN]	6.44	3	2	2	26	2.95963e+07	0	1.5519e+07	0	0	0	19186817	1.69877e+07	1.89876e+07	8.48981e+06	5.17978e+06	6.6039e+06	8.91755e+06	9.5188e+06	8.32827e+06	6.55039e+06	6.37537e+06	5.62978e+06	0	0	0	7.29859e+06	3.60871e+06	0	0	0	0	0	0	0	0	0	0	0	0	0	0	0	0	0	0	0	0
Q3SZZ9	FGG protein OS=Bos taurus GN=FGG PE=1 SV=1 - [Q3SZZ9_BOVIN]	6.44	3	1	2	7	0	0	0	0	9.32867e+06	0	0	0	0	0	0	0	0	0	0	0	0	0	0	0	2.51046e+08	0	0	0	0	0	0	0	0	0	0	0	0	0	0	0	0	0	0	0	0	1.13595e+07	0
K7EME0	3-ketoacyl-CoA thiolase, mitochondrial OS=Homo sapiens GN=ACAA2 PE=1 SV=1 - [K7EME0_HUMAN]	6.43	3	1	1	5	0	0	0	0	0	0	0	0	0	0	0	0	0	0	0	0	0	0	0	0	0	0	0	0	0	0	0	0	0	0	0	0	0	0	0	0	0	0	0	0	0	0	0
P06756-3	Isoform 3 of Integrin alpha-V OS=Homo sapiens GN=ITGAV - [ITAV_HUMAN]	6.39	12	3	3	29	0	0	0	0	0	0	1.19176e+07	0	0	4.48153e+06	0	4.84073e+06	4.93526e+06	0	0	4.11405e+06	0	0	0	1.32419e+07	1.36732e+07	1.67436e+07	1.05427e+07	1.786e+07	0	0	0	0	0	0	0	0	0	0	0	0	0	0	0	0	0	0	0
Q7RTP0	Magnesium transporter NIPA1 OS=Homo sapiens GN=NIPA1 PE=1 SV=1 - [NIPA1_HUMAN]	6.38	1	1	1	1	0	0	0	0	0	0	0	0	0	0	0	0	0	0	0	0	0	0	0	0	0	0	0	0	0	0	0	0	0	0	0	0	0	0	0	0	0	0	0	0	0	0	0
Q3SZH5	Angiotensinogen OS=Bos taurus GN=AGT PE=1 SV=1 - [Q3SZH5_BOVIN]	6.37	1	1	1	20	0	0	0	0	0	0	0	0	0	0	0	0	0	0	0	0	0	0	0	0	0	0	0	0	0	0	0	0	0	0	0	0	0	0	0	0	0	0	0	2.71335e+07	50933021	2.89172e+07	0
F7CIH6	Uncharacterized protein OS=Macaca mulatta GN=STRADA PE=4 SV=2 - [F7CIH6_MACMU]	6.32	3	1	1	1	0	0	0	0	0	0	0	0	0	0	0	0	0	0	0	0	0	0	0	0	0	0	0	0	0	0	0	0	0	0	0	0	0	0	0	0	0	0	0	0	0	0	0
Q01650	Large neutral amino acids transporter small subunit 1 OS=Homo sapiens GN=SLC7A5 PE=1 SV=2 - [LAT1_HUMAN]	6.31	2	2	2	77	2.77018e+08	1.57209e+08	1.12265e+08	8.70332e+07	2.54972e+07	3.40181e+07	1.36381e+08	1.14337e+08	8.74604e+07	7.33314e+07	5.47451e+07	5.02656e+07	1.4072e+08	1.05307e+08	1.046e+08	8.7916e+07	1.21951e+08	4.21836e+07	4.41694e+07	7.26925e+07	6.24308e+07	6.44582e+07	6.40033e+07	8.68809e+07	0	0	0	0	0	0	0	0	0	0	0	0	0	0	0	0	0	0	0
C9J8Z4	Immunoglobulin superfamily member 8 (Fragment) OS=Homo sapiens GN=IGSF8 PE=1 SV=1 - [C9J8Z4_HUMAN]	6.31	3	1	1	2	0	0	0	0	0	0	0	0	0	0	0	0	0	0	0	0	0	0	0	0	0	0	0	0	0	0	0	0	0	0	0	0	0	0	0	0	0	0	0	0	0	0	0
A0A1L6ZA04	G6F-LY6G6D fusion protein OS=Macaca mulatta GN=g6g-ly6g6d PE=2 SV=1 - [A0A1L6ZA04_MACMU]	6.29	7	1	1	5	0	0	0	0	0	0	0	0	0	0	0	0	0	0	0	0	0	0	9.86304e+06	3.26011e+07	1.2826e+07	0	0	0	0	0	0	0	0	0	0	0	0	0	0	0	0	0	0	0	0	0	0
A0A1D5Q7D1	Uncharacterized protein OS=Macaca mulatta GN=MANF PE=4 SV=1 - [A0A1D5Q7D1_MACMU]	6.29	3	1	1	1	0	0	0	0	0	0	0	0	0	0	0	0	0	0	0	0	0	0	0	0	0	0	0	0	0	0	0	0	0	0	0	0	0	0	0	0	0	0	0	0	0	0	0
P13010	X-ray repair cross-complementing protein 5 OS=Homo sapiens GN=XRCC5 PE=1 SV=3 - [XRCC5_HUMAN]	6.28	1	2	2	22	0	8.21715e+06	1.32905e+07	13778634	6.75572e+06	6.76795e+06	8.38475e+06	0	0	7121723	3.25001e+06	3.9687e+06	8.52252e+06	8.04963e+06	6.69031e+06	5.57643e+06	5.70617e+06	3.4781e+06	0	0	0	6.67217e+06	0	7.48931e+06	0	0	0	0	0	0	0	0	0	0	0	0	0	0	0	0	0	0	0
H0YF10	Histone-binding protein RBBP4 (Fragment) OS=Homo sapiens GN=RBBP4 PE=1 SV=1 - [H0YF10_HUMAN]	6.28	10	1	1	9	0	0	0	0	0	0	0	0	0	0	0	0	0	0	0	2.96401e+07	0	0	0	0	0	9.97487e+06	8.27723e+06	9.82767e+06	0	0	0	0	0	0	0	0	0	0	0	0	0	0	0	0	0	0	0
Q58DL4	CSE1 chromosome segregation 1-like protein isoform a OS=Bos taurus GN=CSE1L PE=1 SV=1 - [Q58DL4_BOVIN]	6.27	7	2	2	3	0	0	0	0	0	0	0	5.13943e+06	0	8.49515e+06	5.0234e+06	0	0	0	0	0	0	0	0	0	0	0	0	0	0	0	0	0	0	0	0	0	0	0	0	0	0	0	0	0	0	0	0
P52292	Importin subunit alpha-1 OS=Homo sapiens GN=KPNA2 PE=1 SV=1 - [IMA1_HUMAN]	6.24	3	2	2	10	0	0	0	0	0	0	0	0	0	0	6.79457e+06	8.3347e+06	9.65347e+06	9.84286e+06	1.04924e+07	7.24131e+06	7.59533e+06	6.64489e+06	0	0	0	0	0	0	0	0	0	0	0	0	0	0	0	0	0	0	0	0	0	0	0	0	0
A0A1D5QJP4	Uncharacterized protein OS=Macaca mulatta GN=F5 PE=3 SV=1 - [A0A1D5QJP4_MACMU]	6.24	2	6	11	51	0	0	0	0	0	0	0	0	0	0	0	0	0	0	0	0	0	0	1.06407e+07	2.11486e+07	1.47365e+07	0	0	0	0	0	0	0	0	0	0	0	0	0	0	0	0	0	0	0	0	0	0
P20020-5	Isoform E of Plasma membrane calcium-transporting ATPase 1 OS=Homo sapiens GN=ATP2B1 - [AT2B1_HUMAN]	6.23	53	5	5	85	0	0	2.82853e+07	0	1.89248e+07	7502704	2.90669e+07	2.36637e+07	2.46192e+07	1.06781e+07	7.17921e+06	1.01359e+07	1.35793e+07	7.57461e+06	6.8874e+06	9.42912e+06	1.01719e+07	0	1.11876e+07	1.70538e+07	0	1.12027e+07	1.18163e+07	1.41522e+07	0	0	0	0	0	0	0	0	0	0	0	0	0	0	0	0	0	0	0
P00491	Purine nucleoside phosphorylase OS=Homo sapiens GN=PNP PE=1 SV=2 - [PNPH_HUMAN]	6.23	1	1	1	1	0	0	0	0	0	0	0	0	0	0	0	0	0	0	0	0	0	0	0	0	0	0	0	0	0	0	0	0	0	0	0	0	0	0	0	0	0	0	0	0	0	0	0
H9F6X0	SH3 and multiple ankyrin repeat domains protein 1 (Fragment) OS=Macaca mulatta GN=SHANK1 PE=2 SV=1 - [H9F6X0_MACMU]	6.22	6	1	1	1	0	0	0	0	0	0	0	0	0	0	0	0	0	0	0	0	0	0	0	0	0	0	0	0	0	0	0	0	0	0	0	0	0	0	0	0	0	0	0	0	0	0	0
H3BPF5	Protein fantom (Fragment) OS=Homo sapiens GN=RPGRIP1L PE=1 SV=1 - [H3BPF5_HUMAN]	6.21	6	1	1	1	0	0	0	0	0	0	0	0	0	0	0	0	0	0	0	0	0	0	0	0	0	0	0	0	0	0	0	0	0	0	0	0	0	0	0	0	0	0	2.65523e+06	0	0	0	0
F7DTT0	Uncharacterized protein OS=Macaca mulatta GN=PECR PE=4 SV=1 - [F7DTT0_MACMU]	6.21	1	1	1	1	0	0	0	0	0	0	0	0	0	0	0	0	0	0	0	0	0	0	1.26302e+07	0	0	0	0	0	0	0	0	0	0	0	0	0	0	0	0	0	0	0	0	0	0	0	0
F6PNU1	Four and a half LIM domains protein 1 isoform 4 OS=Macaca mulatta GN=FHL1 PE=2 SV=2 - [F6PNU1_MACMU]	6.19	20	1	1	6	0	0	0	0	0	0	0	0	0	0	0	0	0	0	0	0	0	0	0	1.17421e+07	8.51986e+06	0	0	0	0	0	0	0	0	0	0	0	0	0	0	0	0	0	0	0	0	0	0
Q5QNZ2	ATP synthase F(0) complex subunit B1, mitochondrial OS=Homo sapiens GN=ATP5F1 PE=1 SV=1 - [Q5QNZ2_HUMAN]	6.15	2	1	1	1	0	0	0	0	0	0	0	0	6.77801e+06	0	0	0	0	0	0	0	0	0	0	0	0	0	0	0	0	0	0	0	0	0	0	0	0	0	0	0	0	0	0	0	0	0	0
G7MI36	Uncharacterized protein (Fragment) OS=Macaca mulatta GN=EGK_00983 PE=4 SV=1 - [G7MI36_MACMU]	6.15	2	1	1	1	0	0	0	0	0	0	0	0	0	0	0	0	0	0	0	0	0	0	0	0	0	0	0	0	0	0	0	0	0	0	0	0	0	0	0	0	0	0	0	0	0	0	0
P54136-2	Isoform Monomeric of Arginine--tRNA ligase, cytoplasmic OS=Homo sapiens GN=RARS - [SYRC_HUMAN]	6.12	4	2	2	5	2.88732e+07	31668337	1.35592e+07	0	0	0	0	1.51697e+07	0	0	0	0	0	0	0	0	0	0	0	0	0	0	0	0	0	0	0	0	0	0	0	0	0	0	0	0	0	0	0	0	0	0	0
P09622-2	Isoform 2 of Dihydrolipoyl dehydrogenase, mitochondrial OS=Homo sapiens GN=DLD - [DLDH_HUMAN]	6.1	4	1	2	16	0	0	0	0	0	0	0	0	0	0	0	0	0	0	0	0	0	0	0	1.01212e+07	1.41575e+06	1.99814e+06	1.94718e+06	2.22453e+06	0	0	0	0	0	0	0	0	0	0	0	0	0	0	0	0	0	0	0
Q00839-2	Isoform Short of Heterogeneous nuclear ribonucleoprotein U OS=Homo sapiens GN=HNRNPU - [HNRPU_HUMAN]	6.08	6	3	3	52	2.25005e+07	1.4623e+07	1.98182e+07	0	0	3.64997e+07	3.34718e+07	3.42722e+07	4.0742e+07	1.72306e+07	0	8.35877e+06	1.38051e+07	1.55789e+07	9.69531e+06	9.95558e+06	1.33035e+07	0	0	0	0	0	1.54649e+07	2.49679e+07	0	0	0	0	0	0	0	0	0	0	0	0	0	0	0	0	0	0	0
B1B1J6	Protein FAM19A5 (Fragment) OS=Homo sapiens GN=FAM19A5 PE=1 SV=1 - [B1B1J6_HUMAN]	6.08	1	1	1	1	0	0	0	0	0	0	0	0	0	0	0	0	0	0	0	0	0	0	0	0	0	0	0	0	0	0	0	0	0	0	0	0	0	0	0	0	0	0	0	0	0	0	0
A6QPD4	LOC790886 protein OS=Bos taurus GN=LOC790886 PE=2 SV=1 - [A6QPD4_BOVIN]	6.08	2	1	3	4	0	0	0	0	0	0	0	0	0	0	0	0	0	0	0	0	0	0	0	0	0	0	0	0	0	0	0	0	0	0	0	0	0	0	0	0	0	0	0	0	0	0	0
G3X6T8	Uncharacterized protein OS=Bos taurus PE=3 SV=1 - [G3X6T8_BOVIN]	6.06	10	1	1	8	0	0	0	0	0	0	0	0	0	0	0	0	0	0	0	0	0	0	0	0	0	0	0	0	0	0	0	0	0	0	0	0	0	0	0	0	0	0	0	0	0	0	0
I2CY00	Reticulon OS=Macaca mulatta GN=RTN1 PE=2 SV=1 - [I2CY00_MACMU]	6.06	3	3	3	35	0	0	0	0	0	0	0	0	0	0	0	0	0	0	0	0	0	0	0	0	7.64434e+06	0	0	0	0	0	0	0	0	0	0	0	0	0	0	0	0	0	0	0	0	0	0
Q9Y570-2	Isoform 2 of Protein phosphatase methylesterase 1 OS=Homo sapiens GN=PPME1 - [PPME1_HUMAN]	6.03	4	1	1	3	0	0	0	0	0	0	0	0	0	0	0	0	0	0	0	0	0	0	0	0	0	0	0	0	0	0	0	0	0	0	0	0	0	0	0	0	0	0	0	0	0	0	0
P23284	Peptidyl-prolyl cis-trans isomerase B OS=Homo sapiens GN=PPIB PE=1 SV=2 - [PPIB_HUMAN]	6.02	2	1	1	6	32094075	0	0	0	0	2.83998e+07	0	0	0	0	0	0	0	0	1.16532e+07	1.09747e+07	1.13426e+07	5.94106e+06	0	0	0	0	0	0	0	0	0	0	0	0	0	0	0	0	0	0	0	0	0	0	0	0	0
A7E307	DDX17 protein OS=Bos taurus GN=DDX17 PE=1 SV=1 - [A7E307_BOVIN]	6	7	3	3	34	3.18447e+07	2.94187e+07	2.24075e+07	0	0	1.84134e+07	0	15346566	2.46318e+07	9.65836e+06	4.23051e+06	6567854	1.24443e+07	1.39437e+07	8.01751e+06	8.82129e+06	7.77271e+06	0	0	0	0	1.11927e+07	0	1.57062e+07	0	0	0	0	0	0	0	0	0	0	0	0	0	0	0	0	0	0	0
B3KRF7	Zinc finger protein with KRAB and SCAN domains 1 OS=Homo sapiens GN=ZKSCAN1 PE=1 SV=1 - [B3KRF7_HUMAN]	6	4	1	1	1	0	0	0	0	0	0	0	0	0	0	0	0	0	0	0	0	0	0	0	0	0	0	0	0	0	0	0	0	0	0	0	0	0	0	0	0	0	0	0	0	0	0	0
O43854-2	Isoform 2 of EGF-like repeat and discoidin I-like domain-containing protein 3 OS=Homo sapiens GN=EDIL3 - [EDIL3_HUMAN]	5.96	3	2	2	26	0	0	0	0	0	0	1.18818e+07	0	0	6.12351e+06	0	0	1.80912e+07	1.29407e+07	1.78771e+07	1.44253e+07	0	7.68705e+06	0	0	0	1.81999e+07	10285611	1.84894e+07	0	0	0	0	0	0	0	0	0	0	0	0	0	0	0	0	0	0	0
F6SKK1	Spectrin beta chain OS=Macaca mulatta GN=SPTB PE=3 SV=2 - [F6SKK1_MACMU]	5.96	8	8	8	64	0	0	0	0	0	0	0	0	0	0	0	0	0	0	0	0	0	0	1.07823e+07	1.84267e+07	1.5506e+07	0	0	0	0	0	0	0	0	0	0	0	0	0	0	0	0	0	0	0	0	0	0
E1BI82	Uncharacterized protein OS=Bos taurus GN=LOC525947 PE=1 SV=2 - [E1BI82_BOVIN]	5.95	2	1	2	6	0	0	0	0	0	0	0	0	0	0	0	0	0	0	0	0	0	0	0	0	0	0	0	0	0	0	0	0	0	0	0	0	0	0	0	0	0	0	0	0	0	0	0
Q2KIS7	Tetranectin OS=Bos taurus GN=CLEC3B PE=2 SV=1 - [TETN_BOVIN]	5.94	3	1	1	20	0	0	0	0	0	0	0	0	0	0	0	0	0	0	0	0	0	0	0	0	0	0	0	0	0	0	0	0	0	0	0	0	0	0	0	0	0	0	0	3.71355e+06	3.06165e+06	2.82395e+06	0
F8VRN8	LIM domain and actin-binding protein 1 OS=Homo sapiens GN=LIMA1 PE=1 SV=1 - [F8VRN8_HUMAN]	5.93	8	2	2	5	0	0	0	0	0	0	0	0	0	0	0	0	0	0	0	0	0	0	0	0	0	0	0	4.63694e+06	0	0	0	0	0	0	0	0	0	0	0	0	0	0	0	0	0	0	0
Q2KI42	26S proteasome non-ATPase regulatory subunit 11 OS=Bos taurus GN=PSMD11 PE=2 SV=3 - [PSD11_BOVIN]	5.92	3	2	2	2	0	0	0	0	0	0	0	0	1.08439e+07	0	0	0	0	0	0	0	0	0	0	0	0	0	0	0	0	0	0	0	0	0	0	0	0	0	0	0	0	0	0	0	0	0	0
P14923	Junction plakoglobin OS=Homo sapiens GN=JUP PE=1 SV=3 - [PLAK_HUMAN]	5.91	6	3	3	34	0	0	0	0	0	8.7924e+06	0	0	0	6.4153e+06	6.03196e+06	2.26846e+06	0	0	0	4.11491e+06	5.48502e+06	0	0	0	0	9.64021e+06	6.10318e+06	7.51511e+06	0	0	0	0	0	0	0	0	0	0	0	0	0	0	0	0	0	0	0
E9PLA9	Caprin-1 (Fragment) OS=Homo sapiens GN=CAPRIN1 PE=1 SV=1 - [E9PLA9_HUMAN]	5.91	7	1	1	1	0	0	0	0	0	0	0	0	0	0	0	0	0	0	0	0	0	0	0	0	0	0	0	0	0	0	0	0	0	0	0	0	0	0	0	0	0	0	0	0	0	0	0
F7DKH2	Uncharacterized protein OS=Macaca mulatta GN=IFT27 PE=4 SV=2 - [F7DKH2_MACMU]	5.91	2	1	1	1	0	0	0	0	0	0	0	0	0	0	0	0	0	0	0	0	0	0	0	0	0	0	0	0	0	0	0	0	0	0	0	0	0	0	0	0	0	0	0	0	0	0	0
P05455	Lupus La protein OS=Homo sapiens GN=SSB PE=1 SV=2 - [LA_HUMAN]	5.88	5	2	2	28	0	1.68151e+07	1.62934e+07	0	0	0	0	0	0	5.458e+06	2.33794e+06	3654150	0	0	0	0	0	299863	1.38461e+06	0	0	1.55205e+07	9.56769e+06	1.80739e+07	0	0	0	0	0	0	0	0	0	0	0	0	0	0	0	0	0	0	0
A5D9F9	Transducer of ERBB2, 1 (Fragment) OS=Bos taurus GN=TOB1 PE=2 SV=1 - [A5D9F9_BOVIN]	5.87	3	1	1	2	0	0	0	0	0	0	0	0	0	0	0	0	0	0	0	0	0	0	0	0	0	0	0	0	0	0	182659147	203440490	0	0	0	0	0	0	0	0	0	0	0	0	0	0	0
F7GVT1	Uncharacterized protein OS=Macaca mulatta GN=FYB PE=4 SV=2 - [F7GVT1_MACMU]	5.87	3	3	3	14	0	0	0	0	0	0	0	0	0	0	0	0	0	0	0	0	0	0	0	0	0	0	0	0	0	0	0	0	0	0	0	0	0	0	0	0	0	0	0	0	0	0	0
P00741	Coagulation factor IX OS=Bos taurus GN=F9 PE=1 SV=2 - [FA9_BOVIN]	5.84	1	1	2	6	0	0	0	0	0	0	0	0	0	0	0	0	0	0	0	0	0	0	0	0	0	0	0	0	0	0	0	0	0	0	0	0	0	0	0	0	0	0	0	0	0	0	0
H7C2Q2	H/ACA ribonucleoprotein complex subunit 4 (Fragment) OS=Homo sapiens GN=DKC1 PE=1 SV=2 - [H7C2Q2_HUMAN]	5.8	4	1	1	1	0	0	0	0	0	0	0	0	0	0	0	0	0	0	0	0	0	0	0	0	0	0	0	0	0	0	0	0	0	0	0	0	0	0	0	0	0	0	0	0	0	0	0
Q9NP70-2	Isoform 2 of Ameloblastin OS=Homo sapiens GN=AMBN - [AMBN_HUMAN]	5.79	3	1	1	2	0	0	0	0	0	0	0	0	0	0	0	0	0	0	0	0	0	0	0	0	0	0	0	0	0	0	0	0	0	0	0	0	0	0	0	0	0	0	0	0	0	0	0
V9GYG0;H9H364	ADP/ATP translocase 1 OS=Homo sapiens GN=SLC25A4 PE=1 SV=1 - [V9GYG0_HUMAN]	5.77	19	1	1	2	0	0	0	0	5.72534e+07	0	0	0	0	0	0	0	0	0	0	0	0	0	0	0	0	0	0	0	0	0	0	0	0	0	0	0	0	0	0	0	0	0	0	0	0	0	0
C9JSK0	Protein unc-119 homolog A (Fragment) OS=Homo sapiens GN=UNC119 PE=1 SV=1 - [C9JSK0_HUMAN]	5.77	4	1	1	1	0	0	0	0	0	0	0	0	0	0	0	0	0	0	0	0	0	0	0	0	0	0	0	0	0	0	0	0	0	0	0	0	0	0	0	0	0	0	0	0	0	0	0
P12259	Coagulation factor V OS=Homo sapiens GN=F5 PE=1 SV=4 - [FA5_HUMAN]	5.76	2	5	10	43	0	0	0	0	0	0	1.7338e+07	1.09761e+07	1.11977e+07	0	0	0	0	0	0	14962376	1.24122e+07	3.93208e+06	1.32788e+07	2.53602e+07	1.47365e+07	0	0	0	0	0	0	0	0	0	0	0	0	0	0	0	0	0	0	0	0	0	0
P14868-2	Isoform 2 of Aspartate--tRNA ligase, cytoplasmic OS=Homo sapiens GN=DARS - [SYDC_HUMAN]	5.74	7	2	2	3	22933485	0	0	0	0	0	0	0	0	0	0	0	0	0	0	0	0	0	4.26795e+06	5.16225e+06	0	0	0	0	0	0	0	0	0	0	0	0	0	0	0	0	0	0	0	0	0	0	0
F7ELT1	Amyloid beta A4 protein OS=Macaca mulatta GN=APP PE=4 SV=2 - [F7ELT1_MACMU]	5.74	24	3	3	27	0	0	0	0	0	0	0	0	0	0	0	0	0	0	0	0	0	0	4.09076e+06	8.08097e+06	6.80032e+06	0	0	0	0	0	0	0	0	0	0	0	0	0	0	0	0	0	0	0	0	0	0
H9F911	Lysophospholipid acyltransferase 7 isoform 1 (Fragment) OS=Macaca mulatta GN=MBOAT7 PE=2 SV=1 - [H9F911_MACMU]	5.72	6	1	1	4	0	0	0	0	0	0	0	0	0	0	0	0	0	0	0	0	0	0	7.19925e+06	1.12768e+07	6.23787e+06	0	0	0	0	0	0	0	0	0	0	0	0	0	0	0	0	0	0	0	0	0	0
P49748-2	Isoform 2 of Very long-chain specific acyl-CoA dehydrogenase, mitochondrial OS=Homo sapiens GN=ACADVL - [ACADV_HUMAN]	5.69	5	2	2	3	0	0	0	1.10308e+07	0	0	0	0	0	0	0	0	0	0	0	0	0	0	0	0	0	0	0	1.45116e+07	0	0	0	0	0	0	0	0	0	0	0	0	0	0	0	0	0	0	0
G7MUV2	Thrombospondin-4 (Fragment) OS=Macaca mulatta GN=EGK_16635 PE=4 SV=1 - [G7MUV2_MACMU]	5.69	5	3	3	8	0	0	0	0	0	0	0	0	0	0	0	0	0	0	0	0	0	0	9.23165e+06	6.27944e+06	1.07876e+07	0	0	0	0	0	0	0	0	0	0	0	0	0	0	0	0	0	0	0	0	0	0
E1BLA8	Uncharacterized protein OS=Bos taurus GN=GOLM1 PE=4 SV=1 - [E1BLA8_BOVIN]	5.68	1	1	1	8	0	0	0	0	0	0	0	0	0	0	0	0	0	0	0	0	0	0	0	0	0	0	0	0	0	0	0	0	0	0	0	0	0	0	0	0	0	0	0	0	0	0	0
A0A1D5QI06	Aspartate aminotransferase OS=Macaca mulatta GN=GOT2 PE=4 SV=1 - [A0A1D5QI06_MACMU]	5.68	5	1	2	7	0	0	0	0	0	0	0	0	0	0	0	0	0	0	0	0	0	0	0	0	0	0	0	0	0	0	0	0	0	0	0	0	0	0	0	0	0	0	0	0	0	0	0
Q58CV3	Protein interacting with C kinase 1 OS=Bos taurus GN=PRKCABP PE=2 SV=1 - [Q58CV3_BOVIN]	5.65	5	1	1	1	0	0	0	0	0	0	0	0	0	0	0	0	0	0	0	0	0	0	0	0	0	0	0	0	0	0	0	0	0	0	0	0	0	0	0	0	0	0	0	0	0	0	0
P08648	Integrin alpha-5 OS=Homo sapiens GN=ITGA5 PE=1 SV=2 - [ITA5_HUMAN]	5.62	6	4	4	26	0	1.66356e+07	1.77777e+07	0	0	0	1.59397e+07	0	0	0	0	0	0	0	0	0	0	0	8.0851e+06	2.51943e+07	1.51407e+07	3.01101e+07	1.11321e+07	2.2131e+07	0	0	0	0	0	0	0	0	0	0	0	0	0	0	0	0	0	0	0
E7EWZ1	Myb-related protein A OS=Homo sapiens GN=MYBL1 PE=1 SV=1 - [E7EWZ1_HUMAN]	5.61	3	1	1	1	0	0	0	0	0	0	0	0	0	0	0	0	0	0	0	0	0	0	0	0	0	0	0	0	0	0	0	0	0	0	0	0	0	0	0	0	0	0	0	0	0	0	0
F6S3D2	Uncharacterized protein OS=Macaca mulatta GN=LRRFIP1 PE=4 SV=1 - [F6S3D2_MACMU]	5.59	9	2	3	36	0	0	0	0	0	0	0	0	0	0	0	0	0	0	0	0	0	0	0	0	0	0	0	0	0	0	0	0	0	0	0	0	0	0	0	0	0	0	0	0	0	0	0
F6RZA1	Methionine adenosyltransferase 2 subunit beta isoform 2 OS=Macaca mulatta GN=MAT2B PE=2 SV=1 - [F6RZA1_MACMU]	5.57	2	1	1	1	0	0	0	0	0	0	0	0	0	0	0	0	0	0	0	0	0	0	0	0	0	0	0	0	0	0	0	0	0	0	0	0	0	0	0	0	0	0	0	0	0	0	0
P02453	Collagen alpha-1(I) chain OS=Bos taurus GN=COL1A1 PE=1 SV=3 - [CO1A1_BOVIN]	5.54	2	5	5	78	0	0	0	0	0	0	0	0	0	0	0	0	0	0	0	0	0	0	0	0	0	0	0	0	0	0	0	0	0	0	0	0	0	0	0	0	0	0	0	9.76621e+07	1.37014e+08	1.25324e+08	0
Q17QH1	APOF protein OS=Bos taurus GN=APOF PE=2 SV=2 - [Q17QH1_BOVIN]	5.54	1	1	1	4	0	0	0	0	0	0	0	0	0	0	0	0	0	0	0	0	0	0	0	0	0	0	0	0	0	0	0	0	0	0	0	0	0	0	0	0	0	0	0	1.33703e+06	5.01685e+06	0	0
Q6TH90	Proteoglycan 4 (Fragment) OS=Bos taurus GN=PRG4 PE=2 SV=1 - [Q6TH90_BOVIN]	5.52	3	1	1	1	0	0	0	0	0	0	0	0	0	0	0	0	0	0	0	0	0	0	0	0	0	0	0	0	0	0	0	0	0	0	0	0	0	0	0	0	0	0	0	0	0	0	0
O94760-2	Isoform 2 of N(G),N(G)-dimethylarginine dimethylaminohydrolase 1 OS=Homo sapiens GN=DDAH1 - [DDAH1_HUMAN]	5.49	3	1	1	2	0	0	0	0	0	0	0	0	0	0	0	0	0	0	0	0	0	0	0	0	0	0	0	0	0	0	0	0	0	0	0	0	0	0	0	0	0	0	0	0	0	0	0
G3X6K8	Haptoglobin OS=Bos taurus GN=HP PE=3 SV=1 - [G3X6K8_BOVIN]	5.49	2	2	2	8	0	0	0	0	0	0	0	0	0	0	0	0	0	0	0	0	0	0	0	0	0	0	0	0	0	0	0	0	0	0	0	0	0	0	0	0	0	0	0	1.62621e+07	4.83461e+07	1.34078e+07	0
Q3ZBV1	IST1 homolog OS=Bos taurus GN=IST1 PE=2 SV=1 - [IST1_BOVIN]	5.49	16	2	2	2	0	0	0	0	0	0	0	0	0	0	0	0	0	0	0	0	0	0	4.63607e+06	0	0	0	0	0	0	0	0	0	0	0	0	0	0	0	0	0	0	0	0	0	0	0	0
A1A4K8	Splicing factor U2AF 35 kDa subunit OS=Bos taurus GN=U2AF1 PE=2 SV=1 - [U2AF1_BOVIN]	5.49	2	1	1	8	0	0	0	0	0	0	0	0	0	0	0	1.57744e+06	0	0	0	0	0	0	0	0	0	2.50031e+06	2.95526e+06	4.43972e+06	0	0	0	0	0	0	0	0	0	0	0	0	0	0	0	0	0	0	0
F1MVS9	Uncharacterized protein OS=Bos taurus GN=MASP1 PE=3 SV=1 - [F1MVS9_BOVIN]	5.49	3	2	3	17	0	0	0	0	0	0	0	0	0	0	0	0	0	0	0	0	0	0	0	0	0	0	0	0	0	0	0	0	0	0	0	0	0	0	0	0	0	0	0	0	0	0	0
G7NM78	Putative uncharacterized protein OS=Macaca mulatta GN=ETHE1 PE=4 SV=1 - [G7NM78_MACMU]	5.49	2	1	1	1	0	0	0	0	0	0	0	0	0	0	0	0	0	0	0	0	0	0	0	0	0	0	0	0	0	0	0	0	0	0	0	0	0	0	0	0	0	0	0	0	0	0	0
B9TX62	Mediator complex subunit MED24 variant MED24_i2 (Fragment) OS=Homo sapiens GN=MED24 PE=1 SV=1 - [B9TX62_HUMAN]	5.48	1	1	1	1	0	0	0	0	0	0	0	0	0	0	0	0	0	0	0	0	0	0	0	0	0	0	0	0	0	0	0	0	0	0	0	0	0	0	0	0	0	0	0	0	0	0	0
A0JN39	Coatomer subunit beta OS=Bos taurus GN=COPB1 PE=1 SV=1 - [COPB_BOVIN]	5.46	3	2	3	13	3.3995e+07	1.67659e+07	1.9139e+07	0	0	1.30384e+07	0	1.35501e+07	1.74561e+07	0	0	0	0	0	0	0	0	0	0	0	0	0	0	0	0	0	0	0	0	0	0	0	0	0	0	0	0	0	0	0	0	0	0
Q3T0F4	40S ribosomal protein S10 OS=Bos taurus GN=RPS10 PE=2 SV=1 - [RS10_BOVIN]	5.45	4	1	1	1	0	0	0	0	0	0	0	0	0	0	0	0	0	0	0	0	0	0	0	0	0	0	0	0	0	0	0	0	0	0	0	0	0	0	0	0	0	0	0	0	0	0	0
Q5E9G3	Proteasome activator complex subunit 2 OS=Bos taurus GN=PSME2 PE=1 SV=3 - [PSME2_BOVIN]	5.44	4	1	1	4	0	0	0	0	0	0	0	0	0	4.61003e+06	0	0	0	0	0	0	0	0	0	0	0	0	0	0	0	0	0	0	0	0	0	0	0	0	0	0	0	0	0	0	0	0	0
Q92176	Coronin-1A OS=Bos taurus GN=CORO1A PE=1 SV=3 - [COR1A_BOVIN]	5.42	7	1	2	13	0	0	0	0	0	0	0	0	0	0	0	0	0	0	0	0	0	0	4.75949e+06	0	4.2145e+06	0	0	0	0	0	0	0	0	0	0	0	0	0	0	0	0	0	0	0	0	0	0
Q2M2U1	CYLC2 protein (Fragment) OS=Bos taurus GN=CYLC2 PE=2 SV=1 - [Q2M2U1_BOVIN]	5.42	3	1	1	1	0	0	0	0	0	0	0	0	0	0	0	0	0	0	0	0	0	0	0	0	0	0	0	0	0	0	0	0	0	0	0	0	0	0	0	0	0	0	0	0	0	0	0
Q8NCU7	C2 calcium-dependent domain-containing protein 4A OS=Homo sapiens GN=C2CD4A PE=2 SV=2 - [C2C4A_HUMAN]	5.42	1	1	1	1	0	0	0	0	0	0	0	0	0	0	0	0	0	0	0	0	0	0	0	0	0	0	0	0	0	0	0	0	0	0	0	0	0	0	0	0	0	0	0	0	0	0	0
E1BCW0	Uncharacterized protein OS=Bos taurus PE=3 SV=2 - [E1BCW0_BOVIN]	5.39	3	1	1	4	0	0	0	0	0	0	0	0	0	0	0	0	0	0	0	0	0	0	0	0	0	0	0	0	0	0	0	0	0	0	0	0	0	0	0	0	0	0	0	0	0	0	0
G7NBL5	Uncharacterized protein (Fragment) OS=Macaca mulatta GN=EGK_05859 PE=4 SV=1 - [G7NBL5_MACMU]	5.39	5	1	1	16	0	0	0	0	0	0	0	0	0	0	0	0	0	0	0	0	0	0	0	0	0	0	0	0	0	0	0	0	0	0	0	0	0	0	0	0	0	0	0	0	0	0	0
H9EY68	Jouberin isoform b (Fragment) OS=Macaca mulatta GN=AHI1 PE=2 SV=1 - [H9EY68_MACMU]	5.39	4	1	1	1	0	0	0	0	0	0	0	0	0	0	0	0	0	0	0	0	0	0	0	0	0	0	0	0	0	0	0	0	0	0	0	0	0	0	0	0	0	0	0	0	0	0	0
G7NBP3	Uncharacterized protein (Fragment) OS=Macaca mulatta GN=EGK_06806 PE=4 SV=1 - [G7NBP3_MACMU]	5.39	4	2	2	4	0	0	0	0	0	0	0	0	0	0	0	0	0	0	0	0	0	0	0	2.03552e+06	5.93281e+06	0	0	0	0	0	0	0	0	0	0	0	0	0	0	0	0	0	0	0	0	0	0
A8MU58	Aminoacyl tRNA synthase complex-interacting multifunctional protein 2 OS=Homo sapiens GN=AIMP2 PE=1 SV=2 - [A8MU58_HUMAN]	5.37	3	1	1	7	0	0	2.09865e+07	0	0	0	0	1.58584e+07	0	6.81488e+06	6.63692e+06	9.31757e+06	9.29846e+06	0	0	0	0	5.28355e+06	0	0	0	0	0	0	0	0	0	0	0	0	0	0	0	0	0	0	0	0	0	0	0	0	0
Q12797-10	Isoform 10 of Aspartyl/asparaginyl beta-hydroxylase OS=Homo sapiens GN=ASPH - [ASPH_HUMAN]	5.35	18	2	2	4	3.37346e+07	0	0	0	0	0	0	1.97712e+07	1.98682e+07	0	0	0	0	0	0	0	0	0	0	0	0	0	0	0	0	0	0	0	0	0	0	0	0	0	0	0	0	0	0	0	0	0	0
A0A087X0U3	Amino acid transporter OS=Homo sapiens GN=SLC1A3 PE=1 SV=1 - [A0A087X0U3_HUMAN]	5.35	7	1	2	25	0	0	0	2.46852e+07	0	3.74975e+07	0	2.91698e+07	0	0	1.20334e+07	1.27806e+07	0	12201872	1.50969e+07	1.34256e+07	0	9.32389e+06	2.17157e+07	4.23146e+07	0	3.64062e+07	2.50015e+07	5.7541e+07	0	0	0	0	0	0	0	0	0	0	0	0	0	0	0	0	0	0	0
Q92954-3	Isoform C of Proteoglycan 4 OS=Homo sapiens GN=PRG4 - [PRG4_HUMAN]	5.34	8	6	6	26	0	0	0	0	0	0	0	0	0	0	0	0	0	0	0	0	0	0	0	0	0	0	0	0	0	0	0	0	0	0	0	0	0	0	0	0	0	3.97572e+07	0	0	0	0	0
P13224	Platelet glycoprotein Ib beta chain OS=Homo sapiens GN=GP1BB PE=1 SV=1 - [GP1BB_HUMAN]	5.34	2	1	1	1	0	0	0	0	0	0	0	0	0	0	0	0	0	0	0	0	0	0	0	0	0	0	0	0	0	0	0	0	0	0	0	0	0	0	0	0	0	0	0	0	0	0	8.83832e+06
O00391-2	Isoform 2 of Sulfhydryl oxidase 1 OS=Homo sapiens GN=QSOX1 - [QSOX1_HUMAN]	5.3	5	2	2	18	0	1.9325e+07	1.41538e+07	0	0	0	0	0	0	8.51589e+06	0	4.63789e+06	4.64226e+06	6.68134e+06	5.85609e+06	0	0	0	0	0	0	0	0	0	0	0	0	0	0	0	0	0	0	0	0	0	0	0	0	0	0	0	0
P55209-3;F7BMC0	Isoform 3 of Nucleosome assembly protein 1-like 1 OS=Homo sapiens GN=NAP1L1 - [NP1L1_HUMAN]	5.26	24	1	1	41	4.1188e+07	3.47175e+07	2.83852e+07	0	1.82103e+07	2.55382e+07	0	2.61406e+07	2.97986e+07	0	8.90335e+06	0	1.63074e+07	1.59004e+07	0	1.27457e+07	1.56083e+07	0	0	0	0	1.27837e+07	8.61903e+06	1.61676e+07	0	0	0	0	0	0	0	0	0	0	0	0	0	0	0	0	0	0	0
B4DT28	Heterogeneous nuclear ribonucleoprotein R OS=Homo sapiens GN=HNRNPR PE=1 SV=1 - [B4DT28_HUMAN]	5.26	6	2	2	12	1.69022e+07	0	1.49736e+07	0	0	0	0	4516653	0	6.76912e+06	0	4.25617e+06	0	6.77673e+06	0	0	5.52427e+06	3.79868e+06	0	0	0	0	0	0	0	0	0	0	0	0	0	0	0	0	0	0	0	0	0	0	0	0	0
Q9UHB9-4	Isoform 4 of Signal recognition particle subunit SRP68 OS=Homo sapiens GN=SRP68 - [SRP68_HUMAN]	5.26	8	2	2	5	0	0	0	0	0	0	0	0	0	0	0	0	0	0	0	0	688134	0	0	0	0	0	0	3.66793e+06	0	0	0	0	0	0	0	0	0	0	0	0	0	0	0	0	0	0	0
C9J813	Caldesmon (Fragment) OS=Homo sapiens GN=CALD1 PE=1 SV=1 - [C9J813_HUMAN]	5.23	9	1	2	2	0	0	0	0	0	0	0	0	0	0	0	0	0	0	0	0	0	0	0	0	0	0	0	0	0	0	0	0	0	0	0	0	0	0	0	0	0	0	0	0	0	0	0
O60669	Monocarboxylate transporter 2 OS=Homo sapiens GN=SLC16A7 PE=1 SV=2 - [MOT2_HUMAN]	5.23	1	3	3	25	0	0	0	0	0	0	0	0	1.26269e+06	0	1.35866e+06	2.18051e+06	0	0	0	1.37925e+06	0	1.14166e+06	2.10755e+06	2.62233e+06	1.53724e+06	3.05884e+06	2.95542e+06	3.63349e+06	0	0	0	0	0	0	0	0	0	0	0	0	0	0	0	0	0	0	0
F1MZ14	Uncharacterized protein OS=Bos taurus GN=GCH1 PE=3 SV=2 - [F1MZ14_BOVIN]	5.22	1	1	1	1	0	0	0	0	0	0	0	0	0	0	0	0	0	0	0	0	0	0	0	0	0	0	0	0	0	0	0	0	0	0	0	0	0	0	0	0	0	0	0	0	0	8.51529e+06	0
Q96AC1-2	Isoform 2 of Fermitin family homolog 2 OS=Homo sapiens GN=FERMT2 - [FERM2_HUMAN]	5.21	5	2	2	18	2.09882e+07	1.47114e+07	1.17345e+07	0	0	0	1.0488e+07	1.19042e+07	1.66979e+07	5.66004e+06	2.20103e+06	0	6.38842e+06	0	0	3.70637e+06	5.17927e+06	2.48447e+06	0	0	0	0	0	0	0	0	0	0	0	0	0	0	0	0	0	0	0	0	0	0	0	0	0
A6QM13	DNAJA1 protein OS=Bos taurus GN=DNAJA1 PE=1 SV=1 - [A6QM13_BOVIN]	5.2	4	1	1	2	0	0	0	2.57549e+07	0	0	0	2.46441e+07	0	0	0	0	0	0	0	0	0	0	0	0	0	0	0	0	0	0	0	0	0	0	0	0	0	0	0	0	0	0	0	0	0	0	0
H9F2Q5	CD226 antigen (Fragment) OS=Macaca mulatta GN=CD226 PE=2 SV=1 - [H9F2Q5_MACMU]	5.17	3	1	1	4	0	0	0	0	0	0	0	0	0	0	0	0	0	0	0	0	0	0	0	0	0	0	0	0	0	0	0	0	0	0	0	0	0	0	0	0	0	0	0	0	0	0	0
F1MCM5	Tyrosine-protein kinase receptor OS=Bos taurus GN=DDR1 PE=3 SV=2 - [F1MCM5_BOVIN]	5.15	3	1	1	1	0	0	0	0	0	0	0	0	0	0	0	0	0	0	0	0	0	0	0	0	0	0	0	0	0	0	0	0	0	0	0	0	0	0	0	0	0	0	0	6.54552e+08	0	0	0
Q3SZS7	Archaelysin family metallopeptidase 2 OS=Bos taurus GN=AMZ2 PE=2 SV=1 - [Q3SZS7_BOVIN]	5.14	1	1	1	1	0	0	0	0	0	0	0	0	0	0	0	0	0	0	0	0	0	0	0	0	0	0	0	0	0	0	0	0	0	0	0	0	0	0	0	0	0	0	0	0	0	0	0
C9J7L4	Solute carrier family 13 member 3 (Fragment) OS=Homo sapiens GN=SLC13A3 PE=1 SV=5 - [C9J7L4_HUMAN]	5.13	5	1	1	1	0	0	0	0	0	0	0	0	0	0	0	0	0	0	0	0	0	0	0	0	0	0	0	0	0	0	0	0	0	0	0	0	0	0	0	0	0	0	1.98512e+07	0	0	0	0
P14324-2	Isoform 2 of Farnesyl pyrophosphate synthase OS=Homo sapiens GN=FDPS - [FPPS_HUMAN]	5.1	9	2	2	4	0	0	0	0	0	0	0	0	0	0	0	0	0	0	0	0	0	0	7.32316e+06	8.94544e+06	0	0	0	1.72129e+07	0	0	0	0	0	0	0	0	0	0	0	0	0	0	0	0	0	0	0
Q9UHC7-3	Isoform 3 of E3 ubiquitin-protein ligase makorin-1 OS=Homo sapiens GN=MKRN1 - [MKRN1_HUMAN]	5.1	4	1	1	2	0	0	0	0	0	0	0	0	0	0	0	0	0	0	0	0	0	0	0	0	0	0	0	0	0	0	0	0	0	0	0	0	0	0	0	0	0	1.68457e+06	0	0	0	0	0
P25445-6	Isoform 6 of Tumor necrosis factor receptor superfamily member 6 OS=Homo sapiens GN=FAS - [TNR6_HUMAN]	5.1	2	1	1	1	0	0	0	0	0	0	0	0	0	0	0	0	0	0	0	0	0	0	0	0	0	0	0	4.48884e+06	0	0	0	0	0	0	0	0	0	0	0	0	0	0	0	0	0	0	0
P17174-2	Isoform 2 of Aspartate aminotransferase, cytoplasmic OS=Homo sapiens GN=GOT1 - [AATC_HUMAN]	5.1	2	1	1	1	0	0	0	0	0	0	0	0	0	0	0	0	0	0	0	0	0	0	0	0	0	0	0	0	0	0	0	0	0	0	0	0	0	0	0	0	0	0	0	0	0	0	0
F7HLD9;F2Z4D5	Putative uncharacterized protein OS=Macaca mulatta GN=RAB11A PE=2 SV=1 - [F7HLD9_MACMU]	5.09	9	1	1	4	0	0	0	0	0	0	0	0	0	0	0	0	0	0	0	0	0	0	0	0	0	0	0	0	0	0	0	0	0	0	0	0	0	0	0	0	0	0	0	0	0	0	0
Q14258	E3 ubiquitin/ISG15 ligase TRIM25 OS=Homo sapiens GN=TRIM25 PE=1 SV=2 - [TRI25_HUMAN]	5.08	1	2	2	2	0	0	0	0	0	0	1.46314e+07	0	0	0	0	0	0	0	2.06595e+06	0	0	0	0	0	0	0	0	0	0	0	0	0	0	0	0	0	0	0	0	0	0	0	0	0	0	0	0
E9PRJ3	Tetraspanin (Fragment) OS=Homo sapiens GN=CD151 PE=1 SV=1 - [E9PRJ3_HUMAN]	5.06	3	1	1	1	0	0	0	0	0	0	0	0	0	0	0	9.18298e+06	0	0	0	0	0	0	0	0	0	0	0	0	0	0	0	0	0	0	0	0	0	0	0	0	0	0	0	0	0	0	0
B9UKM7	Cathelicidin 6 OS=Bos taurus GN=CATHL6 PE=3 SV=1 - [B9UKM7_BOVIN]	5.06	5	1	1	2	0	0	0	0	0	0	0	0	0	0	0	0	0	0	0	0	0	0	0	0	0	0	0	0	0	0	0	0	0	0	0	0	0	0	0	0	0	0	0	0	0	0	0
A6NM28	Zinc finger protein 92 homolog OS=Homo sapiens GN=ZFP92 PE=2 SV=3 - [ZFP92_HUMAN]	5.05	1	1	1	2	0	0	0	0	0	0	0	0	0	0	0	1908155	0	0	0	0	0	0	0	0	0	0	0	0	0	0	0	0	0	0	0	0	0	0	0	0	0	0	0	0	0	0	0
H0Y4X3	RNA-binding protein 39 (Fragment) OS=Homo sapiens GN=RBM39 PE=1 SV=5 - [H0Y4X3_HUMAN]	5.04	7	1	1	4	0	0	0	0	0	0	0	0	0	3038781	2.6748e+06	4.09715e+06	2.57032e+06	0	0	0	0	0	0	0	0	0	0	0	0	0	0	0	0	0	0	0	0	0	0	0	0	0	0	0	0	0	0
Q66LI3	CENP-C (Fragment) OS=Bos taurus PE=2 SV=1 - [Q66LI3_BOVIN]	5.04	2	1	1	1	0	0	0	0	0	0	0	0	0	0	0	0	0	0	0	0	0	0	0	0	0	0	0	0	0	0	0	0	0	0	0	0	0	0	0	0	0	0	0	0	0	0	0
A0A1D5Q3U3	Uncharacterized protein OS=Macaca mulatta PE=4 SV=1 - [A0A1D5Q3U3_MACMU]	5.04	11	1	1	1	0	0	0	0	0	0	0	0	0	0	0	0	0	0	0	0	0	0	0	0	0	0	0	0	0	0	0	0	0	0	0	0	0	0	0	0	0	0	0	0	0	0	0
O15479	Melanoma-associated antigen B2 OS=Homo sapiens GN=MAGEB2 PE=1 SV=3 - [MAGB2_HUMAN]	5.02	1	1	1	16	4.00122e+07	2.60316e+07	2.14382e+07	0	0	0	0	0	7538796	0	0	0	0	0	0	0	0	0	0	0	0	6.03554e+06	6.12668e+06	1.10013e+07	0	0	0	0	0	0	0	0	0	0	0	0	0	0	0	0	0	0	0
Q27991	Myosin-10 OS=Bos taurus GN=MYH10 PE=2 SV=2 - [MYH10_BOVIN]	5.01	56	1	8	66	0	3.84814e+07	0	3.96867e+06	2.84295e+07	2.40962e+07	0	3.27336e+07	4.31299e+07	9.01379e+06	7.21093e+06	6.62311e+06	1.15282e+07	1.06188e+07	1.17416e+07	6.61295e+06	1.19665e+07	4.62056e+06	8.83153e+07	1.35188e+08	7.64256e+07	0	0	0	0	0	0	0	0	0	0	0	0	0	0	0	0	0	0	0	0	0	0
Q66K80-2	Isoform 2 of Putative uncharacterized protein RUSC1-AS1 OS=Homo sapiens GN=RUSC1-AS1 - [RUAS1_HUMAN]	5	2	1	1	1	0	0	0	0	0	0	0	0	0	0	0	0	0	0	0	0	0	0	0	0	0	0	0	0	0	0	0	0	0	0	0	0	0	0	0	0	0	0	0	0	0	0	0
F7C274	Uncharacterized protein OS=Macaca mulatta GN=NPRL3 PE=4 SV=2 - [F7C274_MACMU]	4.98	5	1	1	1	0	0	0	0	0	0	0	0	0	0	0	0	0	0	0	0	0	0	0	0	0	0	0	0	0	0	0	0	0	0	0	0	0	0	0	0	0	0	0	0	0	0	0
F7ALN6	Uncharacterized protein OS=Macaca mulatta GN=C7 PE=4 SV=2 - [F7ALN6_MACMU]	4.98	8	3	3	8	0	0	0	0	0	0	0	0	0	0	0	0	0	0	0	0	0	0	7.28601e+06	0	0	0	0	0	0	0	0	0	0	0	0	0	0	0	0	0	0	0	0	0	0	0	0
H9EZC9	Arrestin domain-containing protein 1 (Fragment) OS=Macaca mulatta GN=ARRDC1 PE=2 SV=1 - [H9EZC9_MACMU]	4.94	4	1	1	1	0	0	0	0	0	0	0	0	0	0	0	0	0	0	0	0	0	0	0	0	0	0	0	0	0	0	0	0	0	0	0	0	0	0	0	0	0	0	0	0	0	0	0
P26884	Peptidyl-prolyl cis-trans isomerase FKBP3 OS=Bos taurus GN=FKBP3 PE=1 SV=2 - [FKBP3_BOVIN]	4.91	2	1	1	1	0	0	0	0	0	0	0	0	0	0	0	0	0	0	0	0	0	0	0	0	0	0	0	0	0	0	0	0	0	0	0	0	0	0	0	0	0	0	0	0	0	0	0
P55786-2	Isoform 2 of Puromycin-sensitive aminopeptidase OS=Homo sapiens GN=NPEPPS - [PSA_HUMAN]	4.89	5	2	2	3	0	0	0	0	0	0	0	0	0	0	0	0	0	0	0	4.89181e+06	0	0	0	0	0	0	0	0	0	0	0	0	0	0	0	0	0	0	0	0	0	0	0	0	0	0	0
A0A0D9S9U1	Uncharacterized protein OS=Chlorocebus sabaeus OX=60711 PE=4 SV=1 - [A0A0D9S9U1_CHLSB]	4.89	3	1	1	12	0	0	0	0	0	0	0	0	0	0	0	0	0	0	0	0	0	0	0	0	0	0	0	0	0	128939976	1.15177e+08	0	0	0	94788430	1.17227e+08	0	9.99073e+07	1.2235e+08	9.10574e+07	0	0	0	0	0	0	0
A0PCH9	Caspase-1 (Fragment) OS=Bos taurus GN=Casp1 PE=2 SV=1 - [A0PCH9_BOVIN]	4.88	1	1	1	1	0	0	0	9.19436e+07	0	0	0	0	0	0	0	0	0	0	0	0	0	0	0	0	0	0	0	0	0	0	0	0	0	0	0	0	0	0	0	0	0	0	0	0	0	0	0
P00505	Aspartate aminotransferase, mitochondrial OS=Homo sapiens GN=GOT2 PE=1 SV=3 - [AATM_HUMAN]	4.88	6	1	2	4	0	0	0	0	0	0	0	0	0	0	0	0	4088853	0	0	0	0	0	0	0	0	0	0	0	0	0	0	0	0	0	0	0	0	0	0	0	0	0	0	0	0	0	0
G3V3A0	Alpha-1-antichymotrypsin OS=Homo sapiens GN=SERPINA3 PE=1 SV=1 - [G3V3A0_HUMAN]	4.88	2	1	1	2	0	0	0	0	0	0	0	0	0	0	0	0	0	0	0	0	0	0	0	0	0	0	0	0	0	0	0	0	0	0	0	0	0	0	0	0	2.06925e+07	0	0	0	0	0	0
P04156-2	Isoform 2 of Major prion protein OS=Homo sapiens GN=PRNP - [PRIO_HUMAN]	4.88	3	1	1	14	0	0	0	0	0	0	0	0	0	0	0	0	0	0	0	0	0	0	0	0	0	2.61066e+07	1.61218e+07	3.2588e+07	0	0	0	0	0	0	0	0	0	0	0	0	0	0	0	0	0	0	0
J3KR24	Isoleucine--tRNA ligase, cytoplasmic OS=Homo sapiens GN=IARS PE=1 SV=1 - [J3KR24_HUMAN]	4.86	4	4	4	4	0	0	1.38331e+07	0	0	0	0	0	0	4.11712e+06	3.1775e+06	0	0	0	0	0	0	0	0	0	0	0	0	5.46233e+06	0	0	0	0	0	0	0	0	0	0	0	0	0	0	0	0	0	0	0
Q9NRN7	L-aminoadipate-semialdehyde dehydrogenase-phosphopantetheinyl transferase OS=Homo sapiens GN=AASDHPPT PE=1 SV=2 - [ADPPT_HUMAN]	4.85	1	1	1	9	4.34185e+06	3.07616e+06	3.08931e+06	1.88969e+06	1.89182e+06	2.64386e+06	2.70891e+06	2.29426e+06	2.62163e+06	0	0	0	0	0	0	0	0	0	0	0	0	0	0	0	0	0	0	0	0	0	0	0	0	0	0	0	0	0	0	0	0	0	0
Q5D862	Filaggrin-2 OS=Homo sapiens GN=FLG2 PE=1 SV=1 - [FILA2_HUMAN]	4.85	1	4	4	6	0	0	0	0	0	0	0	0	0	0	0	0	0	0	0	0	0	0	0	0	0	0	0	0	0	0	0	0	0	0	0	0	0	0	0	0	0	0	0	0	0	0	0
A0A1D5RJW8	Uncharacterized protein OS=Macaca mulatta PE=4 SV=1 - [A0A1D5RJW8_MACMU]	4.85	1	1	1	2	0	0	0	0	0	0	0	0	0	0	0	0	0	0	0	0	0	0	0	0	0	0	0	0	0	0	0	0	0	0	0	0	0	0	0	0	0	0	0	0	0	0	0
G7MLG6	Uncharacterized protein (Fragment) OS=Macaca mulatta GN=EGK_13762 PE=4 SV=1 - [G7MLG6_MACMU]	4.85	1	1	1	1	0	0	0	0	0	0	0	0	0	0	0	0	0	0	0	0	0	0	0	0	0	0	0	0	0	0	0	0	0	0	0	0	0	0	0	0	0	0	0	0	0	0	0
O60282-2	Isoform 2 of Kinesin heavy chain isoform 5C OS=Homo sapiens GN=KIF5C - [KIF5C_HUMAN]	4.83	11	1	3	15	0	0	0	0	0	0	1.04408e+07	0	0	0	0	0	0	0	0	0	0	0	0	0	0	0	0	1.06278e+07	0	0	0	0	0	0	0	0	0	0	0	0	0	0	4.04573e+07	0	0	0	0
Q9UJZ1-2	Isoform 2 of Stomatin-like protein 2, mitochondrial OS=Homo sapiens GN=STOML2 - [STML2_HUMAN]	4.82	4	1	1	6	0	0	1.6316e+07	0	1.70268e+07	0	2.17895e+07	0	0	0	0	0	5.49208e+06	0	0	2.8561e+06	0	0	0	0	0	0	0	0	0	0	0	0	0	0	0	0	0	0	0	0	0	0	0	0	0	0	0
G3MYZ3	Uncharacterized protein OS=Bos taurus GN=AFM PE=3 SV=1 - [G3MYZ3_BOVIN]	4.8	1	3	3	8	0	0	0	0	0	0	0	0	0	0	0	0	0	0	0	0	0	0	0	0	0	0	0	0	0	0	0	0	0	0	0	0	0	0	0	0	0	0	0	0	0	0	0
H9ZBB2	Serine/threonine-protein kinase PRKX OS=Macaca mulatta GN=PRKX PE=2 SV=1 - [H9ZBB2_MACMU]	4.75	1	1	1	1	0	0	0	0	0	0	0	0	0	0	0	0	0	0	0	0	0	0	0	0	0	0	0	0	0	0	0	0	0	0	0	0	0	0	0	0	0	0	0	0	0	0	0
Q1RMH5	C1QC protein (Fragment) OS=Bos taurus GN=C1QC PE=2 SV=1 - [Q1RMH5_BOVIN]	4.74	1	1	1	7	0	0	0	0	0	0	0	0	0	0	0	0	0	0	0	0	0	0	0	0	0	0	0	0	0	0	0	0	0	0	0	0	0	0	0	0	0	0	0	0	0	0	0
P53004	Biliverdin reductase A OS=Homo sapiens GN=BLVRA PE=1 SV=2 - [BIEA_HUMAN]	4.73	1	1	1	1	1.27391e+07	0	0	0	0	0	0	0	0	0	0	0	0	0	0	0	0	0	0	0	0	0	0	0	0	0	0	0	0	0	0	0	0	0	0	0	0	0	0	0	0	0	0
O60779-2	Isoform 2 of Thiamine transporter 1 OS=Homo sapiens GN=SLC19A2 - [S19A2_HUMAN]	4.73	2	1	1	1	0	0	0	0	0	0	0	0	0	0	0	0	0	0	0	0	0	0	0	0	0	0	0	0	0	0	0	0	0	0	0	0	0	0	0	0	0	0	0	0	0	0	0
Q7Z2W4-2	Isoform 2 of Zinc finger CCCH-type antiviral protein 1 OS=Homo sapiens GN=ZC3HAV1 - [ZCCHV_HUMAN]	4.72	4	2	2	12	1.82026e+07	0	1.18212e+07	0	0	0	0	0	0	0	0	0	0	0	0	0	0	0	0	1.95006e+06	0	1.97698e+06	2.0952e+06	3.61488e+06	0	0	0	0	0	0	0	0	0	0	0	0	0	0	0	0	0	0	0
A0A1D5QSX6	Uncharacterized protein OS=Macaca mulatta GN=ETFB PE=4 SV=1 - [A0A1D5QSX6_MACMU]	4.71	7	1	1	7	0	0	0	0	0	0	0	0	0	0	0	0	0	0	0	0	0	0	1.32757e+07	1.57539e+07	1.49237e+07	0	0	0	0	0	0	0	0	0	0	0	0	0	0	0	0	0	0	0	0	0	0
G7N1H5	6-phosphofructokinase type C OS=Macaca mulatta GN=EGK_19411 PE=4 SV=1 - [G7N1H5_MACMU]	4.71	14	2	2	2	0	0	0	0	0	0	0	0	0	0	0	0	0	0	0	0	0	0	0	0	5.8879e+06	0	0	0	0	0	0	0	0	0	0	0	0	0	0	0	0	0	0	0	0	0	0
P11177-2	Isoform 2 of Pyruvate dehydrogenase E1 component subunit beta, mitochondrial OS=Homo sapiens GN=PDHB - [ODPB_HUMAN]	4.69	6	1	1	10	0	0	0	0	0	0	1.21814e+07	1.65758e+07	1.73408e+07	0	0	0	0	0	0	4.03582e+06	3.34706e+06	0	0	1.16377e+07	4.1326e+06	8.04328e+06	0	7.0324e+06	0	0	0	0	0	0	0	0	0	0	0	0	0	0	0	0	0	0	0
A0A140T861	RNA-binding protein FUS OS=Bos taurus GN=FUS PE=4 SV=1 - [A0A140T861_BOVIN]	4.69	6	1	1	1	0	0	0	0	0	0	0	0	0	0	0	0	0	0	0	0	0	0	0	0	0	0	0	0	0	0	0	0	0	2.46209e+06	0	0	0	0	0	0	0	0	0	0	0	0	0
Q3T133	Transmembrane emp24 domain-containing protein 9 OS=Bos taurus GN=TMED9 PE=1 SV=1 - [TMED9_BOVIN]	4.68	2	1	1	2	0	0	0	0	0	0	1.48457e+07	1.31878e+07	0	0	0	0	0	0	0	0	0	0	0	0	0	0	0	0	0	0	0	0	0	0	0	0	0	0	0	0	0	0	0	0	0	0	0
Q9Y5Y0	Feline leukemia virus subgroup C receptor-related protein 1 OS=Homo sapiens GN=FLVCR1 PE=1 SV=1 - [FLVC1_HUMAN]	4.68	1	1	1	2	0	0	0	0	0	0	0	0	0	0	0	0	0	0	0	0	0	0	0	0	0	0	0	0	0	0	0	0	0	0	0	0	0	0	0	0	0	0	0	0	0	0	0
Q3SZ10	60S ribosomal protein L3-like OS=Bos taurus GN=RPL3L PE=2 SV=3 - [RL3L_BOVIN]	4.67	1	1	1	1	0	0	0	0	0	0	0	0	0	0	0	0	0	0	0	0	0	0	0	0	0	0	0	0	0	0	0	0	0	0	0	0	0	0	0	0	0	0	0	0	1.12379e+07	0	0
F1MPP1	Ras-related protein Rab-21 OS=Bos taurus GN=RAB21 PE=4 SV=2 - [F1MPP1_BOVIN]	4.67	3	1	1	5	0	0	0	0	0	0	0	0	0	0	0	0	0	0	0	0	0	0	0	0	0	0	0	1.53597e+06	0	0	0	0	0	0	0	0	0	0	0	0	0	0	0	0	0	0	0
H9F6M5	Zinc finger protein 674 isoform 1 (Fragment) OS=Macaca mulatta GN=ZNF674 PE=2 SV=1 - [H9F6M5_MACMU]	4.67	5	1	1	1	0	0	0	0	0	0	0	0	0	0	0	0	0	0	0	0	0	0	0	0	0	0	0	0	0	0	0	0	0	0	0	0	0	0	0	0	0	0	0	0	0	0	0
A0A1D5Q7J9	Succinate--CoA ligase [ADP/GDP-forming] subunit alpha, mitochondrial OS=Macaca mulatta GN=SUCLG1 PE=3 SV=1 - [A0A1D5Q7J9_MACMU]	4.65	4	1	1	1	0	0	0	0	0	0	0	0	0	0	0	0	0	0	0	0	0	0	0	0	0	0	0	0	0	0	0	0	0	0	0	0	0	0	0	0	0	0	0	0	0	0	0
Q12906-5	Isoform 5 of Interleukin enhancer-binding factor 3 OS=Homo sapiens GN=ILF3 - [ILF3_HUMAN]	4.64	11	2	2	10	3.04256e+07	0	4.06109e+06	0	0	0	0	0	0	1.25847e+07	6.79629e+06	7.89622e+06	0	0	0	0	0	0	0	0	0	0	0	0	0	0	0	0	0	0	0	0	0	0	0	0	0	0	0	0	0	0	0
C9JZG1	Eukaryotic translation initiation factor 3 subunit B (Fragment) OS=Homo sapiens GN=EIF3B PE=1 SV=1 - [C9JZG1_HUMAN]	4.64	3	1	1	1	0	0	0	0	0	0	0	0	0	0	0	0	0	0	0	0	0	0	0	0	0	0	0	0	0	0	0	0	0	0	0	0	0	0	0	0	0	0	0	0	0	0	0
O95954	Formimidoyltransferase-cyclodeaminase OS=Homo sapiens GN=FTCD PE=1 SV=2 - [FTCD_HUMAN]	4.62	2	1	1	1	0	0	0	0	0	0	0	0	0	0	0	0	0	0	0	0	0	0	0	0	0	0	0	0	0	0	0	0	0	0	0	0	0	0	0	0	0	0	0	0	0	0	0
P81187	Complement factor B OS=Bos taurus GN=CFB PE=1 SV=2 - [CFAB_BOVIN]	4.6	2	2	3	36	0	0	0	0	0	0	0	0	0	0	0	0	0	0	0	0	0	0	0	0	0	0	0	0	0	0	0	0	0	0	0	0	0	0	0	0	0	0	0	5.04103e+06	1.18923e+07	6.33003e+06	0
P49715-3	Isoform 3 of CCAAT/enhancer-binding protein alpha OS=Homo sapiens GN=CEBPA - [CEBPA_HUMAN]	4.6	4	1	1	1	0	0	0	0	0	0	0	0	0	0	0	0	0	0	0	0	0	0	0	0	0	0	0	0	0	0	0	0	0	0	0	0	0	0	0	0	0	0	0	0	0	0	0
Q9P126-2	Isoform 2 of C-type lectin domain family 1 member B OS=Homo sapiens GN=CLEC1B - [CLC1B_HUMAN]	4.59	4	1	1	1	0	0	0	0	0	0	0	0	0	0	0	0	0	0	0	0	0	0	0	0	9.50785e+06	0	0	0	0	0	0	0	0	0	0	0	0	0	0	0	0	0	0	0	0	0	0
A0A1D5RGK7	Uncharacterized protein OS=Macaca mulatta GN=EPB41 PE=4 SV=1 - [A0A1D5RGK7_MACMU]	4.59	10	2	2	15	0	0	0	0	0	0	0	0	0	0	0	0	0	0	0	0	0	0	0	0	0	0	0	0	0	0	0	0	0	0	0	0	0	0	0	0	0	0	0	0	0	0	0
O95573	Long-chain-fatty-acid--CoA ligase 3 OS=Homo sapiens GN=ACSL3 PE=1 SV=3 - [ACSL3_HUMAN]	4.58	7	2	2	23	0	1.22888e+07	3.3631e+07	0	2.30955e+07	3.17218e+07	2.81784e+07	0	2.45308e+07	1.12002e+07	9224872	0	0	0	0	7.66587e+06	9.74546e+06	6.19015e+06	0	0	0	1.13906e+07	7.6955e+06	8.01725e+06	0	0	0	0	0	0	0	0	0	0	0	0	0	0	0	0	0	0	0
H7BY36	RNA-binding protein EWS (Fragment) OS=Homo sapiens GN=EWSR1 PE=1 SV=1 - [H7BY36_HUMAN]	4.55	9	1	1	2	0	0	0	0	0	0	0	0	0	0	0	0	0	0	0	0	0	0	0	0	0	0	0	0	0	0	0	0	0	0	0	0	0	0	0	0	0	0	0	0	0	0	0
A5D7S7	LOX protein OS=Bos taurus GN=LOX PE=2 SV=1 - [A5D7S7_BOVIN]	4.55	2	1	1	1	0	0	0	0	0	0	0	0	0	0	0	0	0	0	0	0	0	0	0	0	0	0	0	0	0	0	0	0	0	0	0	0	0	0	0	0	0	0	0	0	0	0	0
P09874	Poly [ADP-ribose] polymerase 1 OS=Homo sapiens GN=PARP1 PE=1 SV=4 - [PARP1_HUMAN]	4.54	1	2	3	23	4.07278e+07	2.78323e+07	2.01585e+07	0	0	0	1.99336e+07	1.77683e+07	1.82497e+07	9.3949e+06	7.66802e+06	7.87118e+06	0	1.08196e+07	9.06154e+06	0	7.68637e+06	7.31789e+06	0	0	0	0	0	0	0	0	0	0	0	0	0	0	0	0	0	0	0	0	0	0	0	0	0
Q9H479	Fructosamine-3-kinase OS=Homo sapiens GN=FN3K PE=1 SV=1 - [FN3K_HUMAN]	4.53	1	1	1	1	0	0	0	0	0	0	0	0	0	0	0	0	0	0	0	0	0	0	0	0	0	0	0	0	0	0	0	0	0	0	0	0	0	0	0	0	0	0	0	0	0	0	0
Q8N1B4-2	Isoform 2 of Vacuolar protein sorting-associated protein 52 homolog OS=Homo sapiens GN=VPS52 - [VPS52_HUMAN]	4.52	3	1	1	1	0	1.61486e+06	0	0	0	0	0	0	0	0	0	0	0	0	0	0	0	0	0	0	0	0	0	0	0	0	0	0	0	0	0	0	0	0	0	0	0	0	0	0	0	0	0
Q7Z434-4	Isoform 4 of Mitochondrial antiviral-signaling protein OS=Homo sapiens GN=MAVS - [MAVS_HUMAN]	4.51	2	1	1	1	0	0	0	0	0	0	0	0	0	0	0	0	0	0	0	0	0	0	0	0	0	11306662	0	0	0	0	0	0	0	0	0	0	0	0	0	0	0	0	0	0	0	0	0
F5GY37;F7G580	Prohibitin-2 OS=Homo sapiens GN=PHB2 PE=1 SV=1 - [F5GY37_HUMAN]	4.49	5	1	1	13	2.34316e+07	0	1.62392e+07	0	0	2.14816e+07	1.88883e+07	1.07306e+07	1.52138e+07	0	0	3.249e+06	0	0	0	4.08805e+06	4.73882e+06	0	4.00433e+06	0	0	0	0	961844	0	0	0	0	0	0	0	0	0	0	0	0	0	0	0	0	0	0	0
A0A1D5R3A6	Uncharacterized protein OS=Macaca mulatta GN=GPR87 PE=3 SV=1 - [A0A1D5R3A6_MACMU]	4.49	2	1	1	1	0	0	0	0	0	0	0	0	0	0	0	0	0	0	0	0	0	0	0	0	0	0	0	0	0	0	0	0	0	0	0	0	0	0	0	0	0	0	0	0	0	0	0
I0FJ06	Tyrosine-protein kinase OS=Macaca mulatta GN=SRC PE=2 SV=1 - [I0FJ06_MACMU]	4.48	31	2	2	7	0	0	0	0	0	0	0	0	0	0	0	0	0	0	0	0	0	0	0	0	0	0	0	0	0	0	0	0	0	0	0	0	0	0	0	0	0	0	0	0	0	0	0
G7NE52	Uncharacterized protein (Fragment) OS=Macaca mulatta GN=EGK_06595 PE=3 SV=1 - [G7NE52_MACMU]	4.48	1	1	1	1	0	0	0	0	0	0	0	0	0	0	0	0	0	0	0	0	0	0	0	0	0	0	0	0	0	0	0	0	0	0	0	0	0	0	0	0	0	0	0	0	0	0	0
H9F7E9	ATP-binding cassette sub-family A member 2 isoform b (Fragment) OS=Macaca mulatta GN=ABCA2 PE=2 SV=1 - [H9F7E9_MACMU]	4.47	6	1	1	1	0	0	0	0	0	0	0	0	0	0	0	0	0	0	0	0	0	0	0	0	0	0	0	0	0	0	0	0	0	0	0	0	0	0	0	0	0	0	0	0	0	0	0
P06732	Creatine kinase M-type OS=Homo sapiens GN=CKM PE=1 SV=2 - [KCRM_HUMAN]	4.46	1	1	1	3	0	0	0	0	0	0	0	0	0	0	0	0	0	0	0	0	0	0	0	0	0	0	0	0	0	0	0	0	0	0	0	0	0	0	0	0	0	0	0	0	0	0	0
P36776-3	Isoform 3 of Lon protease homolog, mitochondrial OS=Homo sapiens GN=LONP1 - [LONM_HUMAN]	4.46	5	1	1	1	0	0	0	0	0	0	0	0	0	0	0	0	0	0	0	0	0	0	0	0	0	0	0	0	0	0	0	0	0	0	0	0	0	0	0	0	0	0	0	0	0	0	0
P15529-16	Isoform 3 of Membrane cofactor protein OS=Homo sapiens GN=CD46 - [MCP_HUMAN]	4.46	16	1	1	1	0	0	0	0	0	0	0	0	0	0	0	0	0	0	0	0	0	0	0	0	0	2.48638e+07	0	0	0	0	0	0	0	0	0	0	0	0	0	0	0	0	0	0	0	0	0
P04843	Dolichyl-diphosphooligosaccharide--protein glycosyltransferase subunit 1 OS=Homo sapiens GN=RPN1 PE=1 SV=1 - [RPN1_HUMAN]	4.45	3	2	2	8	0	0	0	0	0	20340925	2.45508e+07	17658309	2.04024e+07	0	0	6.84848e+06	0	8.99092e+06	8.74177e+06	0	0	0	0	0	0	0	0	0	0	0	0	0	0	0	0	0	0	0	0	0	0	0	0	0	0	0	0
F6U5Q9	Uncharacterized protein OS=Macaca mulatta GN=C8A PE=4 SV=2 - [F6U5Q9_MACMU]	4.45	2	2	2	16	0	0	0	0	0	0	0	0	0	0	0	0	0	0	0	0	0	0	1.33819e+07	2.23633e+07	2.00235e+07	0	0	0	0	0	0	0	0	0	0	0	0	0	0	0	0	0	0	0	0	0	0
Q8IVD9	NudC domain-containing protein 3 OS=Homo sapiens GN=NUDCD3 PE=1 SV=3 - [NUDC3_HUMAN]	4.43	1	1	1	3	0	0	0	0	0	0	0	0	0	0	0	0	0	0	0	0	0	0	0	0	0	0	0	0	0	0	0	0	0	0	0	0	0	0	0	0	0	0	0	0	0	0	0
Q9P289-2	Isoform 2 of Serine/threonine-protein kinase 26 OS=Homo sapiens GN=STK26 - [STK26_HUMAN]	4.42	6	1	1	1	0	0	0	0	0	0	0	0	0	0	0	0	0	0	0	0	0	0	0	0	0	0	0	0	0	0	0	0	0	0	0	0	0	0	0	0	0	0	0	0	0	0	0
Q13409-6	Isoform 2F of Cytoplasmic dynein 1 intermediate chain 2 OS=Homo sapiens GN=DYNC1I2 - [DC1I2_HUMAN]	4.42	8	1	1	1	0	0	0	0	0	0	0	0	0	0	0	0	0	0	0	0	0	0	0	0	0	3.02509e+06	0	0	0	0	0	0	0	0	0	0	0	0	0	0	0	0	0	0	0	0	0
P29317	Ephrin type-A receptor 2 OS=Homo sapiens GN=EPHA2 PE=1 SV=2 - [EPHA2_HUMAN]	4.41	3	3	3	13	0	0	1.80709e+07	0	7.93381e+06	1.03303e+07	1.55323e+07	0	7661502	0	0	0	0	0	0	0	0	0	0	0	0	0	0	0	0	0	0	0	0	0	0	0	0	0	0	0	0	0	0	0	0	0	0
G7MJJ3	Uncharacterized protein (Fragment) OS=Macaca mulatta GN=EGK_12013 PE=3 SV=1 - [G7MJJ3_MACMU]	4.41	4	1	2	17	0	0	0	0	0	0	0	0	0	0	0	0	0	0	0	0	0	0	0	0	0	0	0	0	0	0	0	0	0	0	0	0	0	0	0	0	0	0	0	0	0	0	0
Q9BUN1	Protein MENT OS=Homo sapiens GN=MENT PE=2 SV=1 - [MENT_HUMAN]	4.4	1	1	1	6	0	0	0	0	0	0	0	0	0	0	0	0	0	0	0	0	0	0	0	0	0	0	0	0	0	0	0	0	0	0	0	0	0	0	0	0	0	0	0	0	0	0	408508
Q53TN4-3	Isoform 3 of Cytochrome b reductase 1 OS=Homo sapiens GN=CYBRD1 - [CYBR1_HUMAN]	4.39	2	1	1	1	0	0	0	0	0	0	0	0	0	0	0	0	0	0	0	0	0	0	0	0	0	0	0	0	0	0	0	0	0	0	0	0	0	0	0	0	0	0	0	0	0	0	0
P14314-2	Isoform 2 of Glucosidase 2 subunit beta OS=Homo sapiens GN=PRKCSH - [GLU2B_HUMAN]	4.38	5	2	2	3	0	0	0	0	0	0	0	7.55886e+06	0	0	0	0	0	2.73053e+06	0	0	0	0	0	0	0	0	0	0	0	0	0	0	0	0	0	0	0	0	0	0	0	0	0	0	0	0	0
G7MGU6	Uncharacterized protein (Fragment) OS=Macaca mulatta GN=EGK_00223 PE=3 SV=1 - [G7MGU6_MACMU]	4.38	2	2	2	22	0	0	0	0	0	0	0	0	0	0	0	0	0	0	0	0	0	0	0	0	0	0	0	0	0	0	0	0	0	0	0	0	0	0	0	0	0	0	0	0	0	0	0
F7H7Y3	Cathepsin D preproprotein OS=Macaca mulatta GN=CTSD PE=2 SV=1 - [F7H7Y3_MACMU]	4.37	2	1	1	1	0	0	0	0	0	0	0	0	0	0	0	0	0	0	0	0	0	0	0	0	0	0	0	0	0	0	0	0	0	0	0	0	0	0	0	0	0	0	0	0	0	0	0
A0A087WX59	Proteasomal ubiquitin receptor ADRM1 OS=Homo sapiens GN=ADRM1 PE=1 SV=1 - [A0A087WX59_HUMAN]	4.35	7	1	1	27	0	1.96351e+06	0	0	0	0	2.4218e+06	0	0	3.0607e+06	2.20824e+06	2.66565e+06	2.95549e+06	0	3.04107e+06	0	0	0	2.86041e+06	4.67996e+06	3.2369e+06	5.20655e+06	4.76392e+06	7.25966e+06	0	0	0	0	0	0	0	0	0	0	0	0	0	0	0	0	0	0	0
I0FRC7	DnaJ homolog subfamily B member 2 isoform a OS=Macaca mulatta GN=DNAJB2 PE=2 SV=1 - [I0FRC7_MACMU]	4.33	4	1	1	5	0	0	0	0	0	0	0	0	0	0	0	0	0	0	0	0	0	0	0	0	0	0	0	0	0	0	0	0	0	0	0	0	0	0	0	0	0	0	0	0	0	0	0
A0A087X1T7	Aggrecan core protein OS=Homo sapiens GN=ACAN PE=1 SV=1 - [A0A087X1T7_HUMAN]	4.33	9	5	7	50	0	0	0	0	0	0	0	0	0	0	0	0	0	0	0	0	0	0	0	0	0	0	0	0	0	0	0	0	0	0	0	0	0	0	0	0	1.84622e+08	1.35711e+08	9.59773e+07	0	0	0	0
F6XAC5	Uncharacterized protein OS=Macaca mulatta GN=CFHR5 PE=4 SV=2 - [F6XAC5_MACMU]	4.33	2	1	2	13	0	0	0	0	0	0	0	0	0	0	0	0	0	0	0	0	0	0	0	0	0	0	0	0	0	0	0	0	0	0	0	0	0	0	0	0	0	0	0	0	0	0	0
A5PJE5	NFATC2IP protein OS=Bos taurus GN=NFATC2IP PE=2 SV=1 - [A5PJE5_BOVIN]	4.32	1	1	1	1	0	0	0	0	0	0	0	1.41601e+07	0	0	0	0	0	0	0	0	0	0	0	0	0	0	0	0	0	0	0	0	0	0	0	0	0	0	0	0	0	0	0	0	0	0	0
A0A0D9S3D8	NADH:ubiquinone oxidoreductase core subunit S2 OS=Chlorocebus sabaeus OX=60711 GN=NDUFS2 PE=3 SV=1 - [A0A0D9S3D8_CHLSB]	4.32	1	1	1	1	0	0	0	0	0	0	0	0	0	0	0	0	0	0	0	0	0	0	0	0	0	0	0	0	0	0	0	0	0	0	0	0	0	0	0	0	0	0	0	0	0	0	0
Q1L5Z9-2	Isoform 2 of LON peptidase N-terminal domain and RING finger protein 2 OS=Homo sapiens GN=LONRF2 - [LONF2_HUMAN]	4.31	2	1	1	1	0	0	0	0	0	0	0	0	0	0	0	0	0	0	0	0	0	0	0	0	0	0	0	0	0	0	0	0	0	0	0	0	0	0	0	0	0	0	0	0	0	0	0
Q92598-2	Isoform Beta of Heat shock protein 105 kDa OS=Homo sapiens GN=HSPH1 - [HS105_HUMAN]	4.3	6	2	2	2	0	0	0	0	0	0	0	0	0	0	0	0	0	0	0	0	0	0	0	0	0	0	3.89355e+06	0	0	0	0	0	0	0	0	0	0	0	0	0	0	0	0	0	0	0	0
F1MKS5	Histidine-rich glycoprotein OS=Bos taurus GN=HRG PE=4 SV=2 - [F1MKS5_BOVIN]	4.29	2	2	2	25	0	0	0	0	0	0	0	0	0	0	0	0	0	0	0	0	0	0	0	0	0	0	0	0	0	0	0	0	0	0	0	0	0	0	0	0	0	0	0	0	0	0	0
G7NBX7	Coronin OS=Macaca mulatta GN=CORO1B PE=2 SV=1 - [G7NBX7_MACMU]	4.29	1	1	1	14	0	0	0	0	0	0	0	0	0	0	0	0	0	0	0	0	0	0	0	0	0	0	0	0	0	0	0	0	0	0	0	0	0	0	0	0	0	0	0	0	0	0	0
Q15572-4	Isoform 4 of TATA box-binding protein-associated factor RNA polymerase I subunit C OS=Homo sapiens GN=TAF1C - [TAF1C_HUMAN]	4.28	4	1	1	1	0	0	0	0	0	0	0	0	0	0	0	0	0	0	0	0	0	0	0	0	0	0	0	0	0	0	0	0	0	0	0	0	0	0	0	0	0	0	0	0	0	0	0
G3N0W8	Uncharacterized protein OS=Bos taurus GN=PURB PE=4 SV=1 - [G3N0W8_BOVIN]	4.28	2	1	1	4	0	0	0	0	0	0	0	0	0	0	0	0	0	0	0	0	0	0	0	0	0	0	0	0	0	0	0	0	0	0	0	0	0	0	0	0	0	0	0	0	0	0	0
H0Y7V6	Pulmonary surfactant-associated protein B (Fragment) OS=Homo sapiens GN=SFTPB PE=1 SV=1 - [H0Y7V6_HUMAN]	4.28	3	1	1	8	0	0	0	0	0	0	0	0	0	0	0	0	0	0	0	0	0	0	0	0	0	4.48665e+07	3.48017e+07	5.41866e+07	0	0	0	0	0	0	0	0	0	0	0	0	0	0	0	0	0	0	0
A0A0A0MR02	Voltage-dependent anion-selective channel protein 2 (Fragment) OS=Homo sapiens GN=VDAC2 PE=1 SV=1 - [A0A0A0MR02_HUMAN]	4.26	6	1	1	5	0	0	2.6621e+07	0	0	0	0	0	0	0	0	0	0	0	0	1.07707e+07	0	7.4852e+06	1.21958e+07	0	22081471	0	0	0	0	0	0	0	0	0	0	0	0	0	0	0	0	0	0	0	0	0	0
F1MMD7	Inter-alpha-trypsin inhibitor heavy chain H4 OS=Bos taurus GN=ITIH4 PE=4 SV=2 - [F1MMD7_BOVIN]	4.26	3	4	4	19	0	0	0	0	0	0	0	0	0	0	0	0	0	0	0	0	0	0	0	0	0	0	0	0	0	0	0	0	0	0	0	0	0	0	0	0	0	0	0	0	1.4235e+07	2.82608e+06	0
F1N6I5	Versican core protein OS=Bos taurus GN=VCAN PE=1 SV=1 - [F1N6I5_BOVIN]	4.26	5	9	9	48	0	0	0	0	0	0	0	0	0	0	0	0	0	0	0	0	0	0	0	0	0	0	0	0	0	0	0	0	0	0	0	0	0	0	0	0	0	0	0	3.02866e+07	5.56671e+07	2.60111e+07	0
B2RC85	Radial spoke head 10 homolog B2 OS=Homo sapiens GN=RSPH10B2 PE=2 SV=2 - [R10B2_HUMAN]	4.25	2	1	1	1	0	0	0	0	0	0	0	0	0	0	0	0	0	0	0	0	0	0	0	0	0	0	0	0	0	0	0	0	0	0	0	0	0	0	0	0	0	0	0	0	0	0	0
H9F4I1	Glycine amidinotransferase, mitochondrial (Fragment) OS=Macaca mulatta GN=GATM PE=2 SV=1 - [H9F4I1_MACMU]	4.24	3	1	1	1	0	0	0	0	0	0	0	0	0	0	0	0	0	0	0	0	0	0	0	0	0	0	0	0	0	0	0	0	0	0	0	0	0	0	0	0	0	0	0	0	0	0	0
F7GJC8	Guanine nucleotide-binding protein G(Z) subunit alpha OS=Macaca mulatta GN=GNAZ PE=2 SV=1 - [F7GJC8_MACMU]	4.23	1	1	1	1	0	0	0	0	0	0	0	0	0	0	0	0	0	0	0	0	0	0	0	0	1.22031e+07	0	0	0	0	0	0	0	0	0	0	0	0	0	0	0	0	0	0	0	0	0	0
A7E394	Eukaryotic translation initiation factor 3 subunit A (Fragment) OS=Bos taurus GN=EIF6 PE=2 SV=1 - [A7E394_BOVIN]	4.23	4	2	2	2	0	0	0	0	0	0	11097494	0	0	0	0	0	0	0	0	0	0	0	0	0	0	0	0	0	0	0	0	0	0	0	0	0	0	0	0	0	0	0	0	0	0	0	0
F7GYX7	Uncharacterized protein OS=Macaca mulatta GN=FAM107B PE=4 SV=1 - [F7GYX7_MACMU]	4.23	2	1	1	1	0	0	0	0	0	0	0	0	0	0	0	0	0	0	0	0	0	0	0	0	0	0	0	0	0	0	0	0	0	0	0	0	0	0	0	0	0	0	0	0	0	0	0
Q9TUQ0	Anion exchange protein OS=Bos taurus GN=BKB3 PE=2 SV=1 - [Q9TUQ0_BOVIN]	4.21	4	2	3	5	0	0	0	0	0	0	0	0	0	0	0	0	0	0	0	0	0	0	7.3783e+06	1.18252e+07	1.02991e+07	0	0	0	0	0	0	0	0	0	0	0	0	0	0	0	0	0	0	0	0	0	0
A0A0D9RLD8	Serpin family D member 1 OS=Chlorocebus sabaeus OX=60711 GN=SERPIND1 PE=3 SV=1 - [A0A0D9RLD8_CHLSB]	4.21	1	1	1	2	0	0	0	0	0	0	0	0	0	0	0	0	0	0	0	0	0	0	0	0	0	0	0	0	6.33505e+08	0	0	0	0	0	736848265	0	0	0	0	0	0	0	0	0	0	0	0
Q9H8M5-3	Isoform 3 of Metal transporter CNNM2 OS=Homo sapiens GN=CNNM2 - [CNNM2_HUMAN]	4.17	3	1	1	1	0	0	0	0	0	0	0	0	0	0	0	0	0	0	0	0	0	0	0	0	0	0	0	0	0	0	0	0	0	0	0	0	0	0	0	0	0	0	0	0	0	0	0
F1MNN7	Lipopolysaccharide-binding protein OS=Bos taurus GN=LBP PE=4 SV=1 - [F1MNN7_BOVIN]	4.16	2	1	1	21	0	0	0	0	0	0	0	0	0	0	0	0	0	0	0	0	0	0	0	0	0	0	0	0	0	0	0	0	0	0	0	0	0	0	0	0	0	0	0	0	0	0	0
P15169	Carboxypeptidase N catalytic chain OS=Homo sapiens GN=CPN1 PE=1 SV=1 - [CBPN_HUMAN]	4.15	1	2	2	8	0	0	0	0	0	0	0	0	0	0	0	0	0	0	0	0	0	0	0	0	0	0	0	0	0	0	0	0	0	0	0	0	0	0	0	0	0	0	0	0	0	0	0
A7YY63	LOC100124517 protein OS=Bos taurus GN=LOC100124517 PE=2 SV=1 - [A7YY63_BOVIN]	4.14	1	1	1	1	0	0	0	0	0	0	0	0	0	0	0	0	0	0	0	0	0	0	0	0	0	0	0	0	0	0	0	0	0	0	0	0	0	0	0	0	0	0	0	0	0	0	0
Q5XKE5	Keratin, type II cytoskeletal 79 OS=Homo sapiens GN=KRT79 PE=1 SV=2 - [K2C79_HUMAN]	4.11	18	1	2	30	0	0	0	6.32057e+07	0	69886686	6.98135e+07	5.91237e+07	0	3.4305e+07	2.04049e+07	3.10406e+07	6.56403e+06	31251469	0	1.47377e+07	2.16735e+07	5.42438e+06	0	0	0	0	1.26089e+07	1.52432e+07	0	0	0	0	0	0	0	0	0	0	0	3.80162e+07	0	0	0	0	0	0	0
H7C487	Oxysterol-binding protein (Fragment) OS=Homo sapiens GN=OSBPL10 PE=1 SV=1 - [H7C487_HUMAN]	4.09	3	1	1	1	0	0	0	0	0	0	0	0	0	0	0	0	0	0	0	0	0	0	0	0	0	0	0	0	0	0	0	0	0	0	0	0	0	0	0	0	0	0	3.97653e+07	0	0	0	0
O94850	Dendrin OS=Homo sapiens GN=DDN PE=1 SV=3 - [DEND_HUMAN]	4.08	1	1	1	1	0	0	0	0	0	0	0	0	0	0	0	0	0	0	0	0	0	0	0	0	0	0	0	0	0	0	0	0	0	0	0	0	0	0	0	0	0	0	0	0	0	0	4.15168e+07
Q9Y223-5	Isoform 5 of Bifunctional UDP-N-acetylglucosamine 2-epimerase/N-acetylmannosamine kinase OS=Homo sapiens GN=GNE - [GLCNE_HUMAN]	4.08	4	1	1	1	0	0	0	0	0	0	0	0	0	0	0	0	0	0	0	0	0	0	0	0	0	0	3.6269e+06	0	0	0	0	0	0	0	0	0	0	0	0	0	0	0	0	0	0	0	0
E9PDD2	Vascular cell adhesion protein 1 OS=Homo sapiens GN=VCAM1 PE=1 SV=1 - [E9PDD2_HUMAN]	4.07	4	1	1	1	0	0	0	0	0	0	0	0	0	0	0	0	0	8.19086e+06	0	0	0	0	0	0	0	0	0	0	0	0	0	0	0	0	0	0	0	0	0	0	0	0	0	0	0	0	0
Q2KJG5	LOC508470 protein (Fragment) OS=Bos taurus GN=LOC508470 PE=2 SV=1 - [Q2KJG5_BOVIN]	4.07	2	1	1	6	0	0	0	0	0	0	0	0	0	0	0	0	0	0	0	0	0	0	0	0	0	0	0	0	0	0	0	0	1.07456e+08	0	0	0	8.83502e+07	0	1.17002e+08	0	0	0	0	0	0	0	0
P47897-2	Isoform 2 of Glutamine--tRNA ligase OS=Homo sapiens GN=QARS - [SYQ_HUMAN]	4.06	5	2	2	2	0	0	1.02468e+07	0	0	0	0	0	0	0	0	0	0	0	0	0	0	0	0	0	0	0	0	0	0	0	0	0	0	0	0	0	0	0	0	0	0	0	0	0	0	0	0
F6SN03	Uncharacterized protein OS=Macaca mulatta GN=MPIG6B PE=4 SV=2 - [F6SN03_MACMU]	4.06	3	1	1	1	0	0	0	0	0	0	0	0	0	0	0	0	0	0	0	0	0	0	0	0	0	0	0	0	0	0	0	0	0	0	0	0	0	0	0	0	0	0	0	0	0	0	0
P42916	Collectin-43 OS=Bos taurus GN=CL43 PE=1 SV=2 - [CL43_BOVIN]	4.05	1	1	1	3	0	0	0	0	0	0	0	0	0	0	0	0	0	0	0	0	0	0	0	0	0	0	0	0	0	0	0	0	0	0	0	0	0	0	0	0	0	0	0	0	0	0	0
Q29RR7	Vacuolar protein sorting 37 homolog A (S. cerevisiae) OS=Bos taurus GN=VPS37A PE=2 SV=1 - [Q29RR7_BOVIN]	4.03	1	1	1	1	0	0	0	0	0	0	0	0	0	0	0	0	0	0	0	0	0	0	0	0	0	0	0	0	0	0	0	0	0	0	0	0	0	0	0	0	0	0	0	0	0	0	0
F6YWS9	Uncharacterized protein OS=Macaca mulatta GN=AZGP1 PE=3 SV=1 - [F6YWS9_MACMU]	4.03	2	1	1	3	0	0	0	0	0	0	0	0	0	0	0	0	0	0	0	0	0	0	0	0	0	0	0	0	0	0	0	0	0	0	0	0	0	0	0	0	0	0	0	0	0	0	0
G8F177	Putative uncharacterized protein (Fragment) OS=Macaca mulatta GN=EGK_21467 PE=4 SV=1 - [G8F177_MACMU]	4.01	4	1	1	1	0	0	0	0	0	0	0	0	0	0	0	0	0	0	0	0	0	0	0	0	0	0	0	0	0	0	0	0	0	0	0	0	0	0	0	0	0	0	0	0	0	0	0
O95817	BAG family molecular chaperone regulator 3 OS=Homo sapiens GN=BAG3 PE=1 SV=3 - [BAG3_HUMAN]	4	3	1	1	1	0	0	0	0	0	0	0	0	0	0	0	0	0	0	0	0	0	0	0	0	0	0	0	0	0	0	0	0	0	0	0	0	0	0	0	0	0	0	0	0	0	0	0
A0A140T856	Coatomer subunit alpha OS=Bos taurus GN=COPA PE=4 SV=1 - [A0A140T856_BOVIN]	4	4	3	3	14	4.21586e+07	3.49264e+07	4.01663e+07	0	0	0	0	1.13981e+07	1.4639e+07	0	0	0	0	0	0	0	0	0	0	0	0	9.54611e+06	0	7.3701e+06	0	0	0	0	0	0	0	0	0	0	0	0	0	0	0	0	0	0	0
A0A140T886	Coatomer subunit gamma OS=Bos taurus GN=COPG1 PE=3 SV=1 - [A0A140T886_BOVIN]	4	6	2	2	6	2.11571e+07	0	1.00066e+07	0	0	0	0	1.16376e+07	1.18962e+07	3.81755e+06	0	0	0	0	0	0	0	0	0	0	0	0	0	0	0	0	0	0	0	0	0	0	0	0	0	0	0	0	0	0	0	0	0
F7HB02	Putative uncharacterized protein OS=Macaca mulatta GN=EIF2B2 PE=2 SV=1 - [F7HB02_MACMU]	3.99	1	1	1	1	0	0	0	0	0	0	0	0	0	0	0	0	0	0	0	0	0	0	0	0	0	0	0	0	0	0	0	0	0	0	0	0	0	0	0	0	0	0	0	0	0	0	0
F1MYF5	Uncharacterized protein OS=Bos taurus PE=4 SV=2 - [F1MYF5_BOVIN]	3.97	1	1	1	2	0	0	0	0	0	0	0	0	0	0	0	0	0	0	0	0	0	0	0	0	0	0	0	0	0	0	0	0	0	0	0	0	0	0	0	0	0	0	0	0	0	0	0
P45974-2	Isoform Short of Ubiquitin carboxyl-terminal hydrolase 5 OS=Homo sapiens GN=USP5 - [UBP5_HUMAN]	3.95	2	1	2	5	0	0	0	0	0	0	0	0	0	3791180	3.69255e+06	3661180	0	0	0	4.05984e+06	0	0	0	0	0	0	0	0	0	0	0	0	0	0	0	0	0	0	0	0	0	0	0	0	0	0	0
E9PPB2	Deuterosome protein 1 (Fragment) OS=Homo sapiens GN=CCDC67 PE=4 SV=1 - [E9PPB2_HUMAN]	3.95	7	1	1	1	0	0	0	0	0	0	0	0	0	0	0	0	0	0	0	0	0	0	0	0	0	0	0	0	0	0	0	0	0	0	0	0	0	0	0	0	0	0	0	0	0	0	0
P18428	Lipopolysaccharide-binding protein OS=Homo sapiens GN=LBP PE=1 SV=3 - [LBP_HUMAN]	3.95	1	1	1	1	0	0	0	0	0	0	0	0	0	0	0	0	0	0	0	0	0	0	0	0	0	0	0	0	0	0	0	0	0	0	0	0	0	0	0	0	0	0	0	0	0	0	0
P42566-2	Isoform 2 of Epidermal growth factor receptor substrate 15 OS=Homo sapiens GN=EPS15 - [EPS15_HUMAN]	3.95	3	1	1	1	0	0	0	0	0	0	0	0	0	0	0	0	0	0	0	0	0	0	0	0	0	0	0	0	0	0	0	0	0	0	0	0	0	0	0	0	0	0	0	0	0	0	0
H9EXE0	G-protein coupled receptor 56 isoform b OS=Macaca mulatta GN=GPR56 PE=2 SV=1 - [H9EXE0_MACMU]	3.93	8	2	2	3	0	0	0	0	0	0	0	0	0	0	0	0	0	0	0	0	0	0	0	0	0	0	0	0	0	0	0	0	0	0	0	0	0	0	0	0	0	0	0	0	0	0	0
I0FWH5	Rho GTPase-activating protein 18 OS=Macaca mulatta GN=ARHGAP18 PE=2 SV=1 - [I0FWH5_MACMU]	3.93	4	2	2	2	0	0	0	0	0	0	0	0	0	0	0	0	0	0	0	0	0	0	0	0	0	0	0	0	0	0	0	0	0	0	0	0	0	0	0	0	0	0	0	0	0	0	0
Q1RMX7	N-acetylneuraminic acid synthase OS=Bos taurus GN=NANS PE=1 SV=1 - [Q1RMX7_BOVIN]	3.9	2	1	1	8	0	0	0	0	0	0	0	0	0	0	0	0	0	0	0	0	0	0	0	0	0	1.94736e+07	0	1.54139e+07	0	0	0	0	0	0	0	0	0	0	0	0	0	0	0	0	0	0	0
H3BRG4	Cytochrome b-c1 complex subunit 2, mitochondrial OS=Homo sapiens GN=UQCRC2 PE=1 SV=1 - [H3BRG4_HUMAN]	3.88	9	1	1	23	0	1.3902e+07	14307041	1.72933e+07	1.53622e+07	1.78015e+07	1.95403e+07	9.74901e+06	1.08591e+07	6.22103e+06	0	5.42696e+06	7.75274e+06	6.12255e+06	5.51666e+06	5.10704e+06	6.828e+06	0	1.1954e+07	1.87199e+07	1.79224e+07	0	0	0	0	0	0	0	0	0	0	0	0	0	0	0	0	0	0	0	0	0	0
Q32LC7	Ras GTPase-activating protein-binding protein 1 OS=Bos taurus GN=G3BP PE=2 SV=1 - [G3BP1_BOVIN]	3.87	2	1	1	12	0	0	0	0	0	0	0	0	0	1.20597e+07	7.60149e+06	1.0797e+07	1.13885e+07	1.14778e+07	1.10284e+07	9.47458e+06	9.50943e+06	8.08641e+06	0	0	0	0	0	0	0	0	0	0	0	0	0	0	0	0	0	0	0	0	0	0	0	0	0
F6W2R9	3-hydroxyisobutyrate dehydrogenase OS=Macaca mulatta GN=HIBADH PE=3 SV=1 - [F6W2R9_MACMU]	3.87	3	1	1	1	0	0	0	0	0	0	0	0	0	0	0	0	0	0	0	0	0	0	0	0	0	0	0	0	0	0	0	0	0	0	0	0	0	0	0	0	0	0	0	0	0	0	0
Q96HR8-2	Isoform 2 of H/ACA ribonucleoprotein complex non-core subunit NAF1 OS=Homo sapiens GN=NAF1 - [NAF1_HUMAN]	3.86	2	1	1	6	0	0	0	0	0	0	0	0	0	0	0	0	0	0	0	0	0	0	0	0	0	0	0	0	0	0	0	0	0	0	0	0	0	0	0	0	0	0	0	0	0	0	0
F1N226	Uncharacterized protein OS=Bos taurus GN=APLP2 PE=4 SV=2 - [F1N226_BOVIN]	3.83	1	2	2	3	0	0	0	0	0	0	0	0	0	0	0	0	0	0	0	0	0	0	0	0	0	0	0	0	0	0	0	0	0	0	0	0	0	0	0	0	0	0	0	0	0	0	0
F8WC54	Disintegrin and metalloproteinase domain-containing protein 9 OS=Homo sapiens GN=ADAM9 PE=1 SV=1 - [F8WC54_HUMAN]	3.82	9	2	2	17	0	0	0	4721829	0	6.60037e+06	5.96787e+06	0	4.32936e+06	0	0	0	0	0	0	0	0	0	0	2.37958e+06	0	3.46804e+06	2.91866e+06	0	0	0	0	0	0	0	0	0	0	0	0	0	0	0	0	0	0	0	0
F1MX51	Uncharacterized protein OS=Bos taurus GN=FUBP1 PE=1 SV=2 - [F1MX51_BOVIN]	3.82	6	2	2	4	0	0	0	0	0	0	0	0	0	0	0	0	0	0	0	0	0	0	0	0	0	0	0	0	0	0	0	0	0	0	0	0	0	0	0	0	0	0	0	0	0	0	0
Q06278	Aldehyde oxidase OS=Homo sapiens GN=AOX1 PE=1 SV=2 - [AOXA_HUMAN]	3.81	2	2	2	2	0	0	0	0	0	0	0	0	0	0	0	0	0	0	0	0	0	0	0	0	0	0	0	0	0	0	0	0	0	0	0	0	0	0	0	0	0	0	3.65939e+07	0	0	0	0
F1MF18	Uncharacterized protein OS=Bos taurus GN=EOMES PE=4 SV=1 - [F1MF18_BOVIN]	3.81	1	1	1	1	0	0	0	0	0	0	0	0	0	0	0	0	0	0	0	0	0	0	0	0	0	0	0	0	0	0	0	0	0	0	0	0	0	0	0	0	0	0	0	0	0	0	0
Q92496-2	Isoform 2 of Complement factor H-related protein 4 OS=Homo sapiens GN=CFHR4 - [FHR4_HUMAN]	3.81	4	1	1	8	0	0	0	0	0	0	0	0	0	0	0	0	0	0	0	0	0	0	0	0	0	0	0	0	0	0	0	0	0	0	0	0	0	0	0	0	3.32462e+07	2.90293e+07	3.51664e+07	0	0	0	0
A0A1D5REW6	Uncharacterized protein OS=Macaca mulatta GN=C8B PE=4 SV=1 - [A0A1D5REW6_MACMU]	3.78	8	1	1	2	0	0	0	0	0	0	0	0	0	0	0	0	0	0	0	0	0	0	0	0	0	0	0	0	0	0	0	0	0	0	0	0	0	0	0	0	0	0	0	0	0	0	0
Q2TB10	Zinc finger protein 800 OS=Homo sapiens GN=ZNF800 PE=1 SV=1 - [ZN800_HUMAN]	3.77	1	1	1	1	0	0	0	0	0	0	0	0	0	0	0	0	0	0	0	0	0	0	0	0	0	0	0	0	0	0	0	0	0	0	0	0	0	0	0	0	0	0	0	0	0	0	0
Q2HJB6	Procollagen C-endopeptidase enhancer OS=Bos taurus GN=PCOLCE PE=2 SV=1 - [Q2HJB6_BOVIN]	3.77	1	1	1	8	0	0	0	0	0	0	0	0	0	0	0	0	0	0	0	0	0	0	0	0	0	0	0	0	0	0	0	0	0	0	0	0	0	0	0	0	0	0	0	0	0	0	0
Q6PG37	Zinc finger protein 790 OS=Homo sapiens GN=ZNF790 PE=2 SV=2 - [ZN790_HUMAN]	3.77	1	1	1	1	0	0	0	0	0	0	0	0	0	0	0	0	0	0	0	0	0	0	0	0	0	0	0	0	0	0	0	0	0	0	0	0	0	0	0	0	0	0	0	0	0	0	0
Q96SU4-5	Isoform 5 of Oxysterol-binding protein-related protein 9 OS=Homo sapiens GN=OSBPL9 - [OSBL9_HUMAN]	3.76	9	1	1	1	0	0	0	0	0	0	0	0	0	0	0	0	0	0	0	0	0	0	0	0	0	0	6.8093e+07	0	0	0	0	0	0	0	0	0	0	0	0	0	0	0	0	0	0	0	0
Q5SPY9	Neural proliferation differentiation and control protein 1 OS=Homo sapiens GN=NPDC1 PE=1 SV=1 - [Q5SPY9_HUMAN]	3.72	1	1	1	1	0	0	0	0	0	0	0	0	0	0	0	0	0	0	0	0	0	4.25478e+06	0	0	0	0	0	0	0	0	0	0	0	0	0	0	0	0	0	0	0	0	0	0	0	0	0
P26006	Integrin alpha-3 OS=Homo sapiens GN=ITGA3 PE=1 SV=5 - [ITA3_HUMAN]	3.71	10	4	4	31	0	0	0	0	0	0	0	0	0	9.15568e+06	8.61226e+06	8.6421e+06	0	0	1.03277e+07	8.02574e+06	0	5.37733e+06	1.71284e+07	2.87945e+07	1.78705e+07	2.71807e+07	20661707	3.09308e+07	0	0	0	0	0	0	0	0	0	0	0	0	0	0	0	0	0	0	0
H9FBC7	Zinc finger protein basonuclin-2 (Fragment) OS=Macaca mulatta GN=BNC2 PE=2 SV=1 - [H9FBC7_MACMU]	3.7	5	1	1	1	0	0	0	0	0	0	0	0	0	0	0	0	0	0	0	0	0	0	0	0	0	0	0	0	0	0	0	0	0	0	0	0	0	0	0	0	0	0	0	0	0	0	0
P18065	Insulin-like growth factor-binding protein 2 OS=Homo sapiens GN=IGFBP2 PE=1 SV=2 - [IBP2_HUMAN]	3.69	1	1	1	9	0	0	0	0	0	0	0	0	0	0	0	0	0	0	0	0	0	0	0	0	0	0	0	0	0	0	0	0	0	0	0	0	0	0	0	0	0	0	0	0	0	0	0
A0A087WVM3	Protein CYR61 OS=Homo sapiens GN=CYR61 PE=1 SV=1 - [A0A087WVM3_HUMAN]	3.69	2	1	1	10	1.80741e+07	0	0	0	0	0	0	0	0	0	0	0	0	0	0	0	0	0	0	0	0	0	0	0	0	0	0	0	0	0	0	0	0	0	0	0	0	0	0	0	0	0	0
Q8NFW8	N-acylneuraminate cytidylyltransferase OS=Homo sapiens GN=CMAS PE=1 SV=2 - [NEUA_HUMAN]	3.69	1	1	1	1	0	0	0	0	0	0	0	0	0	0	0	0	0	0	0	0	0	0	0	0	0	0	3.25865e+06	0	0	0	0	0	0	0	0	0	0	0	0	0	0	0	0	0	0	0	0
P05164-2	Isoform H14 of Myeloperoxidase OS=Homo sapiens GN=MPO - [PERM_HUMAN]	3.69	3	1	1	8	0	0	0	0	0	0	0	0	0	0	0	0	0	0	0	0	0	0	0	0	0	0	0	0	0	0	0	0	0	0	0	0	0	0	0	0	0	8.41102e+06	5.99861e+06	0	0	0	0
Q05655-2	Isoform 2 of Protein kinase C delta type OS=Homo sapiens GN=PRKCD - [KPCD_HUMAN]	3.68	1	1	1	1	0	0	0	0	0	0	0	0	0	0	0	0	0	0	0	0	0	0	0	0	0	2.90568e+07	0	0	0	0	0	0	0	0	0	0	0	0	0	0	0	0	0	0	0	0	0
O14763-2	Isoform Short of Tumor necrosis factor receptor superfamily member 10B OS=Homo sapiens GN=TNFRSF10B - [TR10B_HUMAN]	3.65	2	1	1	1	0	0	0	0	0	0	0	0	0	0	0	0	0	0	0	0	0	0	0	0	0	0	0	0	0	0	0	0	0	0	0	0	0	0	0	0	0	0	0	0	0	0	0
F7FZB9	Uncharacterized protein OS=Macaca mulatta GN=SUGT1 PE=4 SV=2 - [F7FZB9_MACMU]	3.65	4	1	1	1	0	0	0	0	0	0	0	0	0	0	0	0	0	0	0	0	0	0	0	0	0	0	0	0	0	0	0	0	0	0	0	0	0	0	0	0	0	0	0	0	0	0	0
Q96ED9-2	Isoform 2 of Protein Hook homolog 2 OS=Homo sapiens GN=HOOK2 - [HOOK2_HUMAN]	3.63	2	1	1	1	0	0	0	0	0	0	0	0	0	0	0	0	0	0	0	0	0	0	0	0	0	0	0	0	0	0	0	0	0	0	0	0	0	0	0	0	0	0	0	0	0	0	0
G8JKW5	Endoplasmic reticulum-Golgi intermediate compartment protein 3 OS=Bos taurus GN=ERGIC3 PE=4 SV=1 - [G8JKW5_BOVIN]	3.63	1	1	1	1	0	0	0	0	0	0	0	0	0	0	0	0	0	0	0	0	0	0	0	0	0	0	0	0	0	0	0	0	0	0	0	0	0	0	0	0	0	0	0	0	0	0	0
H9F8R9	Protein SMG9 (Fragment) OS=Macaca mulatta GN=C19orf61 PE=2 SV=1 - [H9F8R9_MACMU]	3.58	5	1	1	1	0	0	0	0	0	0	0	0	0	0	0	0	0	0	0	0	0	0	0	0	0	0	0	0	0	0	0	0	0	0	0	0	0	0	0	0	0	0	0	0	0	0	0
H9H3K5	Uncharacterized protein OS=Macaca mulatta PE=4 SV=2 - [H9H3K5_MACMU]	3.58	1	1	1	2	0	0	0	0	0	0	0	0	0	0	0	0	0	0	0	0	0	0	0	0	0	0	0	0	0	0	0	0	0	0	0	0	0	0	0	0	0	0	0	0	0	0	0
Q92917	G patch domain and KOW motifs-containing protein OS=Homo sapiens GN=GPKOW PE=1 SV=2 - [GPKOW_HUMAN]	3.57	1	1	1	1	0	0	0	0	0	0	0	0	0	0	0	0	0	0	0	0	0	0	0	0	0	0	0	0	0	0	0	0	0	0	0	0	0	0	0	0	0	0	0	0	0	0	0
G7MKA3	Uncharacterized protein OS=Macaca mulatta GN=EGK_12234 PE=4 SV=1 - [G7MKA3_MACMU]	3.57	1	1	1	2	0	0	0	0	0	0	0	0	0	0	0	0	0	0	0	0	0	0	0	0	0	0	0	0	0	0	0	0	0	0	0	0	0	0	0	0	0	0	0	0	0	0	0
G3MX55	Uncharacterized protein OS=Bos taurus GN=FOXD2 PE=4 SV=1 - [G3MX55_BOVIN]	3.54	3	1	1	1	0	0	0	0	0	0	0	0	0	0	0	0	0	0	0	0	0	0	0	0	0	0	0	0	0	0	0	0	0	0	0	0	0	0	0	0	0	0	0	0	0	0	0
Q5JTD0-4	Isoform 4 of Tight junction-associated protein 1 OS=Homo sapiens GN=TJAP1 - [TJAP1_HUMAN]	3.53	3	1	1	1	0	0	0	0	0	0	0	0	0	0	0	0	0	0	0	0	0	0	0	0	0	0	0	0	0	0	0	0	0	0	0	0	0	0	0	0	0	0	0	0	0	0	0
E1BI47	Serine/threonine-protein kinase PLK OS=Bos taurus PE=3 SV=2 - [E1BI47_BOVIN]	3.5	1	1	1	1	0	0	0	0	0	0	0	0	0	0	0	0	0	0	0	0	0	0	0	0	0	0	0	0	0	0	0	0	0	0	0	0	0	0	0	0	0	0	0	0	0	0	0
Q9ULF5	Zinc transporter ZIP10 OS=Homo sapiens GN=SLC39A10 PE=1 SV=2 - [S39AA_HUMAN]	3.49	1	1	1	1	0	0	0	0	0	0	0	0	0	0	0	0	0	0	0	0	0	0	0	0	0	0	0	1.7576e+07	0	0	0	0	0	0	0	0	0	0	0	0	0	0	0	0	0	0	0
J3QSV6	Ribosomal L1 domain-containing protein 1 (Fragment) OS=Homo sapiens GN=RSL1D1 PE=1 SV=1 - [J3QSV6_HUMAN]	3.49	4	1	1	4	0	0	0	0	0	0	0	0	0	0	0	0	0	0	0	0	0	0	0	0	0	0	0	14541983	0	0	0	0	0	0	0	0	0	0	0	0	0	0	0	0	0	0	0
G7MNQ9	Actin-related protein 2/3 complex subunit 1B OS=Macaca mulatta GN=ARPC1B PE=2 SV=1 - [G7MNQ9_MACMU]	3.49	6	1	1	17	0	0	0	0	0	0	0	0	0	0	0	0	0	0	0	0	0	0	1.20112e+07	2.84002e+07	1.86333e+07	0	0	0	0	0	0	0	0	0	0	0	0	0	0	0	0	0	0	0	0	0	0
Q15149-7	Isoform 7 of Plectin OS=Homo sapiens GN=PLEC - [PLEC_HUMAN]	3.48	11	11	12	50	2.53797e+07	8.7292e+06	1.14913e+07	7.59929e+06	0	1.44293e+07	1.47819e+07	1.13411e+07	0	6.62101e+06	5.63051e+06	6.19555e+06	0	0	6.58599e+06	0	5.37769e+06	4.11107e+06	0	0	0	2.38265e+06	1.87394e+06	4.29488e+06	0	0	0	0	0	0	0	0	0	0	0	0	0	0	0	0	0	0	0
F7BAA9	Uncharacterized protein OS=Macaca mulatta GN=MPO PE=4 SV=2 - [F7BAA9_MACMU]	3.48	2	2	2	7	0	0	0	0	0	0	0	0	0	0	0	0	0	0	0	0	0	0	0	0	0	0	0	0	0	0	0	0	0	0	0	0	0	0	0	0	0	0	0	0	0	0	0
Q1LZE9	Serine protease 23 OS=Bos taurus GN=PRSS23 PE=2 SV=1 - [PRS23_BOVIN]	3.47	1	1	1	4	0	0	0	0	0	0	0	0	0	0	0	0	0	0	0	0	0	0	0	0	0	0	0	0	0	0	0	0	0	0	0	0	0	0	0	0	0	0	0	6.46827e+06	0	5.18471e+06	0
A0A075B730	Epiplakin OS=Homo sapiens GN=EPPK1 PE=1 SV=2 - [A0A075B730_HUMAN]	3.46	3	1	2	6	0	1.01067e+07	0	3.96867e+06	0	0	3.76193e+06	0	0	0	0	0	0	0	0	0	0	0	0	0	0	0	0	0	0	0	0	0	0	0	0	0	0	0	0	0	0	0	0	0	0	0	0
X6RLN4	La-related protein 4 (Fragment) OS=Homo sapiens GN=LARP4 PE=1 SV=1 - [X6RLN4_HUMAN]	3.46	15	1	1	1	0	0	0	0	0	0	0	0	0	0	0	0	0	0	0	0	0	0	0	0	0	0	0	0	0	0	0	0	0	0	0	0	0	0	0	0	0	0	0	0	0	0	0
Q2TBT2	Golgi reassembly stacking protein 2, 55kDa OS=Bos taurus GN=GORASP2 PE=2 SV=1 - [Q2TBT2_BOVIN]	3.46	5	1	1	2	0	0	0	0	0	0	0	0	0	0	0	0	0	0	0	0	0	0	0	0	0	0	5.70551e+06	0	0	0	0	0	0	0	0	0	0	0	0	0	0	0	0	0	0	0	0
Q3SZA0	COP9 signalosome complex subunit 4 OS=Bos taurus GN=COPS4 PE=2 SV=1 - [CSN4_BOVIN]	3.45	1	1	1	1	0	0	0	0	0	0	0	0	0	0	0	0	0	0	0	0	0	0	0	0	0	0	0	0	0	0	0	0	0	0	0	0	0	0	0	0	0	0	0	0	0	0	0
P23246-2	Isoform Short of Splicing factor, proline- and glutamine-rich OS=Homo sapiens GN=SFPQ - [SFPQ_HUMAN]	3.44	3	1	1	5	0	0	0	8.72358e+06	1.14433e+07	1.33628e+07	0	1.09385e+07	0	0	0	0	0	0	0	0	0	0	0	0	0	0	0	0	0	0	0	0	0	0	0	0	0	0	0	0	0	0	0	0	0	0	0
Q9NX58	Cell growth-regulating nucleolar protein OS=Homo sapiens GN=LYAR PE=1 SV=2 - [LYAR_HUMAN]	3.43	1	1	1	2	4.83376e+06	0	0	0	0	0	0	0	1.30946e+06	0	0	0	0	0	0	0	0	0	0	0	0	0	0	0	0	0	0	0	0	0	0	0	0	0	0	0	0	0	0	0	0	0	0
Q4G0Z9-3	Isoform 3 of MCM domain-containing protein 2 OS=Homo sapiens GN=MCMDC2 - [MCMD2_HUMAN]	3.42	5	1	1	1	0	0	0	0	0	0	0	0	0	0	0	0	0	0	0	0	0	0	0	0	0	0	0	0	0	0	0	0	0	0	0	0	0	0	0	0	0	0	0	0	0	0	0
P50995-2	Isoform 2 of Annexin A11 OS=Homo sapiens GN=ANXA11 - [ANX11_HUMAN]	3.39	5	1	1	1	0	0	0	0	0	0	0	0	0	0	0	0	0	0	0	0	0	0	0	0	0	9.91411e+06	0	0	0	0	0	0	0	0	0	0	0	0	0	0	0	0	0	0	0	0	0
I0FPW8	Dematin isoform 2 OS=Macaca mulatta GN=EPB49 PE=2 SV=1 - [I0FPW8_MACMU]	3.39	5	1	1	1	0	0	0	0	0	0	0	0	0	0	0	0	0	0	0	0	0	0	0	0	0	0	0	0	0	0	0	0	0	0	0	0	0	0	0	0	0	0	0	0	0	0	0
F6QPK6	Uncharacterized protein OS=Macaca mulatta GN=PPP1R12A PE=4 SV=2 - [F6QPK6_MACMU]	3.39	8	2	2	2	0	0	0	0	0	0	0	0	0	0	0	0	0	0	0	0	0	0	0	0	0	0	0	0	0	0	0	0	0	0	0	0	0	0	0	0	0	0	0	0	0	0	0
Q2TAC2	Coiled-coil domain-containing protein 57 OS=Homo sapiens GN=CCDC57 PE=1 SV=2 - [CCD57_HUMAN]	3.38	2	1	2	2	0	0	0	0	0	0	0	0	0	0	0	0	0	0	0	0	0	0	0	0	0	0	0	0	0	0	0	0	0	0	0	0	0	0	0	0	0	0	0	0	0	0	4.75133e+06
F1MGR9	Uncharacterized protein OS=Bos taurus GN=NFATC2 PE=4 SV=2 - [F1MGR9_BOVIN]	3.37	1	1	1	1	0	0	0	0	0	0	0	0	2.9337e+06	0	0	0	0	0	0	0	0	0	0	0	0	0	0	0	0	0	0	0	0	0	0	0	0	0	0	0	0	0	0	0	0	0	0
Q8WUM4	Programmed cell death 6-interacting protein OS=Homo sapiens GN=PDCD6IP PE=1 SV=1 - [PDC6I_HUMAN]	3.34	3	2	2	29	0	1.42539e+07	0	0	0	0	0	0	0	8.12783e+06	5.62774e+06	6.48991e+06	8.52239e+06	7.5176e+06	8.0271e+06	5.89311e+06	6.46139e+06	4.39584e+06	0	0	0	8.11544e+06	7.04476e+06	0	0	0	0	0	0	0	0	0	0	0	0	0	0	0	0	0	0	0	0
F1MTV5	Amino acid transporter OS=Bos taurus GN=SLC1A5 PE=3 SV=2 - [F1MTV5_BOVIN]	3.34	2	1	1	3	0	0	0	0	0	0	0	0	0	0	0	0	0	0	0	0	0	0	0	0	0	0	0	0	0	0	0	0	0	0	0	0	0	0	0	0	0	0	0	0	4.37677e+06	0	0
F1MM86	Complement component C6 OS=Bos taurus GN=C6 PE=4 SV=1 - [F1MM86_BOVIN]	3.33	2	2	2	7	0	0	0	0	0	0	0	0	0	0	0	0	0	0	0	0	0	0	0	0	0	0	0	0	0	0	0	0	0	0	0	0	0	0	0	0	0	0	0	0	1.3266e+07	0	0
F8VZN8	Protein phosphatase 1 regulatory subunit 12A (Fragment) OS=Homo sapiens GN=PPP1R12A PE=1 SV=1 - [F8VZN8_HUMAN]	3.32	6	1	1	1	0	0	0	0	0	0	0	0	0	0	0	0	0	0	0	0	0	0	0	0	0	0	0	0	0	0	0	0	0	0	0	0	0	0	0	0	0	0	0	0	0	0	0
G7NI30	Uncharacterized protein OS=Macaca mulatta GN=EGK_08051 PE=4 SV=1 - [G7NI30_MACMU]	3.32	3	1	1	18	0	0	0	0	0	0	0	0	0	0	0	0	0	0	0	0	0	0	1.29215e+08	0	0	0	0	0	0	0	0	0	0	0	0	0	0	0	0	0	0	0	0	0	0	0	0
A0A1D5Q0G1	Uncharacterized protein OS=Macaca mulatta GN=GSR PE=3 SV=1 - [A0A1D5Q0G1_MACMU]	3.32	6	1	1	1	0	0	0	0	0	0	0	0	0	0	0	0	0	0	0	0	0	0	0	0	0	0	0	0	0	0	0	0	0	0	0	0	0	0	0	0	0	0	0	0	0	0	0
Q08211	ATP-dependent RNA helicase A OS=Homo sapiens GN=DHX9 PE=1 SV=4 - [DHX9_HUMAN]	3.31	3	3	3	19	2.80515e+07	27304542	1.20447e+07	0	0	0	0	0	16252719	6.28093e+06	5.4694e+06	7.42725e+06	8.08066e+06	7.11811e+06	6.7323e+06	3.8279e+06	0	1.79525e+06	0	0	0	0	0	0	0	0	0	0	0	0	0	0	0	0	0	0	0	0	0	0	0	0	0
P35606-2	Isoform 2 of Coatomer subunit beta' OS=Homo sapiens GN=COPB2 - [COPB2_HUMAN]	3.31	7	2	2	26	2.1524e+07	1.96655e+07	2.05225e+07	4.74564e+06	4.82258e+06	1.51531e+06	3.56045e+06	6.7005e+06	16378600	4.95541e+06	1.92517e+06	2.44436e+06	0	0	2.67185e+06	2.4277e+06	0	0	0	8.99758e+06	0	9.97614e+06	0	5.56417e+06	0	0	0	0	0	0	0	0	0	0	0	0	0	0	0	0	0	0	0
P22681	E3 ubiquitin-protein ligase CBL OS=Homo sapiens GN=CBL PE=1 SV=2 - [CBL_HUMAN]	3.31	1	1	1	37	0	0	0	0	0	0	0	0	0	0	0	0	0	0	0	0	0	0	0	0	0	0	0	0	0	0	0	0	0	0	0	0	0	0	0	0	0	3.84057e+06	5.01132e+06	0	0	0	3.09649e+06
A0A1D5RCL4	Uncharacterized protein OS=Macaca mulatta GN=SPATS2L PE=4 SV=1 - [A0A1D5RCL4_MACMU]	3.31	6	1	1	1	0	0	0	0	0	0	0	0	0	0	0	0	0	0	0	0	0	0	0	0	0	0	0	0	0	0	0	0	0	0	0	0	0	0	0	0	0	0	0	0	0	0	0
A0A087WTX2	Zinc transporter SLC39A7 OS=Homo sapiens GN=SLC39A7 PE=1 SV=1 - [A0A087WTX2_HUMAN]	3.26	2	1	1	1	0	0	0	0	0	0	0	6.2331e+06	0	0	0	0	0	0	0	0	0	0	0	0	0	0	0	0	0	0	0	0	0	0	0	0	0	0	0	0	0	0	0	0	0	0	0
P18084	Integrin beta-5 OS=Homo sapiens GN=ITGB5 PE=1 SV=1 - [ITB5_HUMAN]	3.25	1	1	1	2	0	0	0	0	0	0	0	0	0	0	0	0	0	0	0	0	0	0	0	0	0	0	0	1.50533e+07	0	0	0	0	0	0	0	0	0	0	0	0	0	0	0	0	0	0	0
P51884	Lumican OS=Homo sapiens GN=LUM PE=1 SV=2 - [LUM_HUMAN]	3.25	1	1	1	2	0	0	0	0	0	0	0	0	0	0	0	0	0	0	0	0	0	0	0	0	0	0	0	0	0	0	0	0	0	0	0	0	0	0	0	0	37468353	0	0	0	0	0	0
F1N444	Uncharacterized protein OS=Bos taurus GN=LTBP1 PE=4 SV=2 - [F1N444_BOVIN]	3.22	3	1	4	16	0	0	0	0	0	0	0	0	0	0	0	0	0	0	0	0	0	0	1.57897e+07	1.01499e+07	1.61668e+07	0	0	0	0	0	0	0	0	0	0	0	0	0	0	0	0	0	0	0	0	0	0
G7NQV4	TBC1 domain family member 10B (Fragment) OS=Macaca mulatta GN=EGK_12680 PE=4 SV=1 - [G7NQV4_MACMU]	3.22	2	1	1	1	0	0	0	0	0	0	0	0	0	0	0	0	0	0	0	0	0	0	0	0	0	0	0	0	0	0	0	0	0	0	0	0	0	0	0	0	0	0	0	0	0	0	0
Q9P286	Serine/threonine-protein kinase PAK 7 OS=Homo sapiens GN=PAK7 PE=1 SV=1 - [PAK7_HUMAN]	3.2	1	1	1	1	0	0	0	0	0	0	0	0	0	0	0	0	0	0	0	0	0	0	0	0	0	0	0	0	0	0	0	0	0	0	0	0	0	0	0	0	3.119e+06	0	0	0	0	0	0
P17024	Zinc finger protein 20 OS=Homo sapiens GN=ZNF20 PE=1 SV=2 - [ZNF20_HUMAN]	3.2	1	1	1	1	0	0	0	0	0	0	0	0	13550173	0	0	0	0	0	0	0	0	0	0	0	0	0	0	0	0	0	0	0	0	0	0	0	0	0	0	0	0	0	0	0	0	0	0
Q0VCP3	Olfactomedin-like protein 3 OS=Bos taurus GN=OLFML3 PE=2 SV=1 - [OLFL3_BOVIN]	3.2	1	1	1	4	0	0	0	0	0	0	0	0	0	0	0	0	0	0	0	0	0	0	0	0	0	0	0	0	0	0	0	0	0	0	0	0	0	0	0	0	0	0	0	0	0	0	0
Q8N4X5-2	Isoform 2 of Actin filament-associated protein 1-like 2 OS=Homo sapiens GN=AFAP1L2 - [AF1L2_HUMAN]	3.19	3	1	1	1	0	0	0	0	0	0	0	0	0	0	0	0	0	0	0	0	0	0	0	0	0	0	0	0	0	0	0	0	0	0	0	0	0	0	0	0	0	0	0	0	0	0	0
Q12765-3	Isoform 3 of Secernin-1 OS=Homo sapiens GN=SCRN1 - [SCRN1_HUMAN]	3.18	3	1	1	1	0	0	0	0	0	0	0	0	0	0	0	0	0	0	0	0	0	0	0	0	0	0	0	0	0	0	0	0	0	0	0	0	0	0	0	0	0	0	0	0	0	0	0
G3N2Y8	Uncharacterized protein OS=Bos taurus GN=MYPN PE=4 SV=1 - [G3N2Y8_BOVIN]	3.13	2	1	1	1	0	0	0	0	0	0	0	0	0	0	0	0	0	0	0	0	0	0	0	0	0	0	0	0	0	0	0	0	0	0	0	0	0	0	0	0	0	0	0	0	0	0	0
F7GFE7	Uncharacterized protein OS=Macaca mulatta GN=CPA3 PE=3 SV=1 - [F7GFE7_MACMU]	3.12	2	1	1	1	0	0	0	0	0	0	0	0	0	0	0	0	0	0	0	0	0	0	0	0	0	0	0	0	0	0	0	0	0	0	0	0	0	0	0	0	0	0	0	0	0	0	0
H0Y4U9	Cilia- and flagella-associated protein 43 (Fragment) OS=Homo sapiens GN=CFAP43 PE=4 SV=1 - [H0Y4U9_HUMAN]	3.11	4	1	1	1	0	0	0	0	0	0	0	0	0	0	0	0	0	0	0	0	0	0	0	0	0	0	0	6.97165e+06	0	0	0	0	0	0	0	0	0	0	0	0	0	0	0	0	0	0	0
E1B763	Uncharacterized protein OS=Bos taurus GN=AP3M2 PE=3 SV=1 - [E1B763_BOVIN]	3.11	1	1	1	1	0	0	0	0	0	0	0	0	0	0	0	0	0	0	0	0	0	0	0	0	0	0	0	0	0	0	0	0	0	0	0	0	0	0	0	0	0	0	0	0	0	0	0
O00410-2	Isoform 2 of Importin-5 OS=Homo sapiens GN=IPO5 - [IPO5_HUMAN]	3.09	5	2	2	6	0	0	0	0	0	0	0	0	0	0	0	0	0	0	0	0	5.9706e+06	0	0	0	0	0	0	0	0	0	0	0	0	0	0	0	0	0	0	0	0	0	0	0	0	0	0
A7Z082	ACIN1 protein OS=Bos taurus GN=ACIN1 PE=2 SV=1 - [A7Z082_BOVIN]	3.09	10	1	1	1	0	0	4.56361e+06	0	0	0	0	0	0	0	0	0	0	0	0	0	0	0	0	0	0	0	0	0	0	0	0	0	0	0	0	0	0	0	0	0	0	0	0	0	0	0	0
H0Y8Y8	Sentrin-specific protease 6 (Fragment) OS=Homo sapiens GN=SENP6 PE=1 SV=1 - [H0Y8Y8_HUMAN]	3.09	5	1	1	1	0	0	0	0	0	0	0	0	0	0	0	0	0	0	0	0	0	0	0	0	0	0	0	0	0	0	0	0	0	0	0	0	0	0	0	0	0	0	0	0	0	0	0
E1BNP8	Uncharacterized protein OS=Bos taurus GN=SUPT16H PE=4 SV=2 - [E1BNP8_BOVIN]	3.06	2	2	2	3	0	0	1.5902e+07	0	0	0	0	0	0	4.94389e+06	0	0	0	0	0	0	0	0	0	0	0	0	0	0	0	0	0	0	0	0	0	0	0	0	0	0	0	0	0	0	0	0	0
Q5HYA8-3	Isoform 2 of Meckelin OS=Homo sapiens GN=TMEM67 - [MKS3_HUMAN]	3.06	3	1	1	1	0	0	0	0	0	0	0	0	0	0	0	0	0	0	0	0	0	0	0	0	0	0	0	0	0	0	0	0	0	0	0	0	0	0	0	0	0	0	0	0	0	0	0
A0A1D5RJ86	Uncharacterized protein OS=Macaca mulatta GN=ECM1 PE=4 SV=1 - [A0A1D5RJ86_MACMU]	3.05	4	1	1	6	0	0	0	0	0	0	0	0	0	0	0	0	0	0	0	0	0	0	0	0	0	0	0	0	0	0	0	0	0	0	0	0	0	0	0	0	0	0	0	0	0	0	0
P24752	Acetyl-CoA acetyltransferase, mitochondrial OS=Homo sapiens GN=ACAT1 PE=1 SV=1 - [THIL_HUMAN]	3.04	1	1	1	1	0	0	0	0	0	0	0	0	0	0	0	0	0	0	0	0	0	0	0	0	0	5.26759e+06	0	0	0	0	0	0	0	0	0	0	0	0	0	0	0	0	0	0	0	0	0
F7HA34	Uncharacterized protein OS=Macaca mulatta GN=SERPINB1 PE=3 SV=2 - [F7HA34_MACMU]	3.03	3	1	1	2	0	0	0	0	0	0	0	0	0	0	0	0	0	0	0	0	0	0	0	0	0	0	0	0	0	0	0	0	0	0	0	0	0	0	0	0	0	0	0	0	0	0	0
Q6P5S2	Protein LEG1 homolog OS=Homo sapiens GN=LEG1 PE=1 SV=2 - [LEG1H_HUMAN]	3.03	1	1	1	1	0	0	0	0	0	0	0	0	0	0	0	0	0	0	0	0	0	0	0	0	0	0	0	0	0	0	0	0	0	0	0	0	0	0	0	0	0	0	0	0	0	0	0
P36915-2	Isoform 2 of Guanine nucleotide-binding protein-like 1 OS=Homo sapiens GN=GNL1 - [GNL1_HUMAN]	3.02	2	1	1	4	0	0	0	0	0	0	0	0	0	0	0	0	0	0	0	0	0	0	0	0	0	0	0	0	0	0	0	0	0	0	0	0	0	0	0	0	0	0	0	0	0	0	0
P07954-2	Isoform Cytoplasmic of Fumarate hydratase, mitochondrial OS=Homo sapiens GN=FH - [FUMH_HUMAN]	3	6	1	1	8	0	0	0	0	0	0	0	0	0	0	0	0	9.63014e+06	0	0	0	0	0	0	0	0	0	0	0	0	0	0	0	0	0	0	0	0	0	0	0	0	0	0	0	0	0	0
Q96TA1-2	Isoform 2 of Niban-like protein 1 OS=Homo sapiens GN=FAM129B - [NIBL1_HUMAN]	3	2	1	1	1	0	0	0	0	0	0	0	6.18456e+06	0	0	0	0	0	0	0	0	0	0	0	0	0	0	0	0	0	0	0	0	0	0	0	0	0	0	0	0	0	0	0	0	0	0	0
Q5W0G0	Kin of IRRE-like protein 1 OS=Homo sapiens GN=KIRREL PE=1 SV=1 - [Q5W0G0_HUMAN]	2.98	6	1	1	1	0	0	0	0	0	0	0	0	0	0	0	0	0	0	0	0	0	6.55152e+06	0	0	0	0	0	0	0	0	0	0	0	0	0	0	0	0	0	0	0	0	0	0	0	0	0
P19022-2	Isoform 2 of Cadherin-2 OS=Homo sapiens GN=CDH2 - [CADH2_HUMAN]	2.97	4	1	1	2	0	0	0	0	0	0	0	0	0	0	0	0	0	0	0	0	0	0	0	0	0	0	0	1.01042e+07	0	0	0	0	0	0	0	0	0	0	0	0	0	0	0	0	0	0	0
E1BF94	Uncharacterized protein OS=Bos taurus GN=KBTBD6 PE=4 SV=1 - [E1BF94_BOVIN]	2.97	2	1	1	1	0	0	0	0	0	0	0	0	0	0	0	0	0	0	0	0	0	0	0	0	0	0	0	0	0	0	0	0	0	0	0	0	0	0	0	0	0	0	0	0	0	0	0
F5H0N7	CAP-Gly domain-containing linker protein 1 OS=Homo sapiens GN=CLIP1 PE=1 SV=1 - [F5H0N7_HUMAN]	2.96	5	1	1	1	0	0	0	0	0	0	0	0	0	0	0	0	0	0	0	0	0	0	0	0	0	0	0	0	0	0	0	0	0	0	0	0	0	0	0	0	0	0	6.33499e+07	0	0	0	0
O94826	Mitochondrial import receptor subunit TOM70 OS=Homo sapiens GN=TOMM70A PE=1 SV=1 - [TOM70_HUMAN]	2.96	2	1	1	3	0	0	0	0	0	0	0	0	6.42356e+06	0	0	0	0	0	0	0	0	0	0	0	0	0	0	0	0	0	0	0	0	0	0	0	0	0	0	0	0	0	0	0	0	0	0
Q9H254-5	Isoform 5 of Spectrin beta chain, non-erythrocytic 4 OS=Homo sapiens GN=SPTBN4 - [SPTN4_HUMAN]	2.95	6	1	1	1	0	0	0	0	0	0	0	0	0	0	0	0	0	0	0	0	0	0	0	0	0	0	0	0	0	0	0	0	0	0	0	0	0	0	0	0	0	0	0	0	0	0	0
F1MJX9	Protein kinase C OS=Bos taurus GN=PRKCA PE=3 SV=2 - [F1MJX9_BOVIN]	2.95	3	1	1	1	0	0	0	0	0	0	0	0	0	0	0	0	0	0	0	0	0	0	0	0	0	0	0	0	0	0	0	0	0	0	0	0	0	0	0	0	0	0	0	0	0	0	0
H9FB92	V-type proton ATPase catalytic subunit A (Fragment) OS=Macaca mulatta GN=ATP6V1A PE=2 SV=1 - [H9FB92_MACMU]	2.93	4	1	1	1	0	0	0	0	0	0	0	0	0	0	0	0	0	0	0	0	0	0	0	0	0	0	0	0	0	0	0	0	0	0	0	0	0	0	0	0	0	0	0	0	0	0	0
A0A1D5QL51	Uncharacterized protein OS=Macaca mulatta GN=ADAM10 PE=4 SV=1 - [A0A1D5QL51_MACMU]	2.93	4	1	1	1	0	0	0	0	0	0	0	0	0	0	0	0	0	0	0	0	0	0	4.61449e+06	0	0	0	0	0	0	0	0	0	0	0	0	0	0	0	0	0	0	0	0	0	0	0	0
Q92743	Serine protease HTRA1 OS=Homo sapiens GN=HTRA1 PE=1 SV=1 - [HTRA1_HUMAN]	2.92	2	1	1	27	1.57456e+07	0	1.134e+07	6.56292e+06	6.16166e+06	9.78943e+06	9.38665e+06	0	7.77473e+06	7.38517e+06	5.48875e+06	5.51107e+06	8.11805e+06	5.81238e+06	6.70973e+06	3.7124e+06	4.46937e+06	0	0	0	0	5.19921e+06	4.01343e+06	6.17199e+06	0	0	0	0	0	0	0	0	0	0	0	0	0	0	0	0	0	0	0
Q9BZQ8	Protein Niban OS=Homo sapiens GN=FAM129A PE=1 SV=1 - [NIBAN_HUMAN]	2.91	3	2	2	19	3.50036e+07	2.44087e+07	0	0	0	2.30985e+07	2.39706e+07	2.04519e+07	22030924	1.02942e+07	0	4.22624e+06	0	9.04141e+06	8.60239e+06	0	6.91074e+06	0	0	0	0	1.26157e+07	6.25778e+06	1.33881e+07	0	0	0	0	0	0	0	0	0	0	0	0	0	0	0	0	0	0	0
E1BPD8	Phosphodiesterase OS=Bos taurus GN=PDE11A PE=3 SV=1 - [E1BPD8_BOVIN]	2.91	2	1	1	3	0	0	0	0	0	0	0	0	0	0	0	0	0	0	0	0	0	0	0	0	0	0	0	0	0	0	0	0	0	0	0	0	0	0	0	0	0	0	0	0	0	0	0
H9F3J5	Uncharacterized protein KIAA1211 (Fragment) OS=Macaca mulatta GN=KIAA1211 PE=2 SV=1 - [H9F3J5_MACMU]	2.91	5	1	1	1	0	0	0	0	0	0	0	0	0	0	0	0	0	0	0	0	0	0	0	0	0	0	0	0	0	0	0	0	0	0	0	0	0	0	0	0	0	0	0	0	0	0	0
P57775	F-box/WD repeat-containing protein 4 OS=Homo sapiens GN=FBXW4 PE=2 SV=1 - [FBXW4_HUMAN]	2.91	1	1	1	1	0	0	0	0	0	0	0	0	0	0	0	0	0	0	0	0	0	0	0	0	0	0	0	0	0	0	0	0	0	0	0	0	0	0	0	0	2.35699e+07	0	0	0	0	0	0
Q2KJ17	GTPase activating protein (SH3 domain) binding protein 2 OS=Bos taurus GN=G3BP2 PE=1 SV=1 - [Q2KJ17_BOVIN]	2.9	3	1	1	5	0	9.15121e+06	0	0	0	6.53469e+06	0	0	0	3.42648e+06	2.42486e+06	0	0	0	2.73733e+06	0	0	0	0	0	0	0	0	0	0	0	0	0	0	0	0	0	0	0	0	0	0	0	0	0	0	0	0
A0A1D5RG16	Uncharacterized protein OS=Macaca mulatta GN=STIM1 PE=4 SV=1 - [A0A1D5RG16_MACMU]	2.9	3	1	1	9	0	0	0	0	0	0	0	0	0	0	0	0	0	0	0	0	0	0	0	0	0	0	0	0	0	0	0	0	0	0	0	0	0	0	0	0	0	0	0	0	0	0	0
H7C1W1	Peroxidasin homolog (Fragment) OS=Homo sapiens GN=PXDN PE=1 SV=1 - [H7C1W1_HUMAN]	2.9	4	1	1	1	0	0	0	0	0	0	0	0	0	0	0	0	0	0	0	0	0	0	0	0	0	0	0	0	0	0	0	0	5.49913e+06	0	0	0	0	0	0	0	0	0	0	0	0	0	0
F1N3Q7	Apolipoprotein A-IV OS=Bos taurus GN=APOA4 PE=3 SV=1 - [F1N3Q7_BOVIN]	2.89	2	1	1	1	0	0	0	0	0	0	0	0	0	0	0	0	0	0	0	0	0	0	0	0	0	0	0	0	0	0	0	0	0	0	0	0	0	0	0	0	0	0	0	0	0	0	0
E1BNW7	Uncharacterized protein OS=Bos taurus GN=ACOT12 PE=4 SV=2 - [E1BNW7_BOVIN]	2.87	1	1	1	1	0	0	0	0	0	0	0	0	0	0	0	0	0	0	0	0	0	0	0	0	0	0	0	0	0	0	0	0	0	0	0	0	0	0	0	0	0	0	0	0	0	0	0
G7MWI4	Uncharacterized protein OS=Macaca mulatta GN=EGK_18596 PE=4 SV=1 - [G7MWI4_MACMU]	2.87	3	1	1	1	0	0	0	0	0	0	0	0	0	0	0	0	0	0	0	0	0	0	0	0	0	0	0	0	0	0	0	0	0	0	0	0	0	0	0	0	0	0	0	0	0	0	0
F7HSD6	Uncharacterized protein OS=Macaca mulatta GN=ZNF827 PE=4 SV=2 - [F7HSD6_MACMU]	2.86	4	1	1	2	0	0	0	0	0	0	0	0	0	0	0	0	0	0	0	0	0	0	0	0	0	0	0	0	0	0	0	0	0	0	0	0	0	0	0	0	0	0	0	0	0	0	0
D6R9I9	ATP-binding cassette sub-family E member 1 OS=Homo sapiens GN=ABCE1 PE=1 SV=1 - [D6R9I9_HUMAN]	2.85	3	1	1	1	0	0	0	0	0	0	0	0	0	0	0	0	0	0	0	0	0	0	0	0	0	0	0	924981	0	0	0	0	0	0	0	0	0	0	0	0	0	0	0	0	0	0	0
[truncated: 299 more rows]
[truncated: 260 more columns]
